# Supplementary material for: Pareto optimality between growth-rate and lag-time couples metabolic noise to phenotypic heterogeneity in Escherichia coli
Source: Nat Commun. 2021 May 28;12:3204. doi: 10.1038/s41467-021-23522-0 (PMC8163773; doi:10.1038/s41467-021-23522-0)
Supplement: Supplementary file 4 — Supplementary Data 1 [file 41467_2021_23522_MOESM4_ESM.xlsx]

## Sheet: Standard - Deviating noise
Protein name	b number	Mean Protein Copy number (log10)	Standard noise (log10)	Weighted avarage	Deviating noise (log2)
cspG	b0990	-1.22185	1.56864	1.47343	0.0952075
b1398	b1398	-1.30103	1.50864	1.55666	-0.0480191
b2385	b2385	-1.20761	1.38722	1.45845	-0.0712298
b1012	b1012	-1.03152	1.3098	1.27271	0.0370897
yohI	b2140	-0.943095	1.24413	1.17905	0.0650752
rbsB	b3751	-0.657577	1.19382	0.873618	0.320202
b1410	b1410	-0.950782	1.16749	1.18721	-0.0197146
ybaJ	b0461	-0.551294	1.09151	0.75868	0.332835
b1337	b1337	-0.761954	1.08092	0.985896	0.0950254
yhcC	b3211	-0.632644	1.07058	0.8467	0.223881
yihQ	b3878	-0.527244	1.0655	0.732618	0.332884
moaC	b0783	-0.742321	1.0655	0.964832	0.10067
recE	b1350	-0.737549	1.06048	0.959707	0.100774
fliN	b1946	-0.815309	1.05552	1.04301	0.0125083
pykF	b1676	-0.818156	1.00436	1.04605	-0.0416869
b2443	b2443	-0.752027	1.00436	0.975248	0.0291166
yiaF	b3554	-0.694649	0.995679	0.913575	0.0821038
frvX	b3898	-0.429457	0.974694	0.627252	0.347442
yafM	b0228	-0.8041	0.954677	1.03103	-0.0763511
ycgV	b1202	-0.467246	0.943095	0.667839	0.275256
eutI	b2458	-0.774691	0.939302	0.999549	-0.0602464
b2865	b2865	-0.474955	0.939302	0.676152	0.26315
yacK	b0123	-0.179799	0.920819	0.35263	0.568189
b0878	b0878	-0.600326	0.920819	0.811765	0.109053
ycaO	b0905	-0.488117	0.920819	0.690364	0.230455
fixB	b0042	-0.486782	0.920819	0.688922	0.231897
b1396	b1396	-0.769551	0.917215	0.994041	-0.0768263
b1010	b1010	-0.661544	0.917215	0.877897	0.0393181
spy	b1743	-0.801343	0.90309	1.02808	-0.124989
mltB	b2701	-0.8041	0.90309	1.03103	-0.127938
ybeW	b0650	-0.522879	0.90309	0.727888	0.175202
atpC	b3731	-0.823909	0.886057	1.0522	-0.166139
yhjU	b3538	-0.492144	0.853872	0.694592	0.15928
ycbE	b0933	-0.59176	0.853872	0.802498	0.0513744
b2073	b2073	-0.716699	0.829738	0.937301	-0.107563
ygfT	b2887	-0.242604	0.823909	0.426225	0.397684
thdF	b3706	2.20212	0.821023	-0.843114	1.66414
ydiB	b1692	-0.438899	0.812479	0.637374	0.175105
b1240	b1240	-0.61261	0.809668	0.825049	-0.0153812
guaA	b2507	2.52579	0.809668	-0.834978	1.64465
recO	b2565	-0.543634	0.79588	0.75038	0.0454997
ubiE	b3833	-0.44855	0.782516	0.647874	0.134642
tdcD	b3115	-0.653647	0.782516	0.869377	-0.0868608
b0964	b0964	-0.49485	0.769551	0.697528	0.0720229
b0725	b0725	-0.519993	0.769551	0.72476	0.0447906
b0836	b0836	-0.210419	0.769551	0.38896	0.380591
pqiB	b0951	-0.121478	0.756962	0.282838	0.474123
fdnG	b1474	-0.679854	0.737549	0.897638	-0.160089
tar	b1886	-0.476254	0.732828	0.677553	0.0552751
ydeI	b1536	-0.185087	0.723538	0.359048	0.36449
ybgF	b0742	-0.596879	0.709965	0.808037	-0.0980712
b2248	b2248	-0.352617	0.69897	0.545546	0.153424
evgS	b2370	0.705864	0.69897	-0.537405	1.23637
rob	b4396	-0.563837	0.69897	0.772268	-0.0732984
yjhI	b4299	-0.732828	0.688246	0.954637	-0.266391
yegU	b2099	-0.206908	0.677781	0.384846	0.292935
cirA	b2155	-0.422508	0.677781	0.619814	0.0579664
gltI	b0655	-0.68403	0.673664	0.902138	-0.228474
ycaK	b0901	-0.142065	0.659556	0.30724	0.352316
intD	b0537	0.247973	0.638272	-0.12868	0.766952
ygfH	b2920	-0.421361	0.638272	0.618587	0.019685
gnd	b2029	-0.297569	0.638272	0.486996	0.151276
rspA	b1581	-0.651695	0.621602	0.86727	-0.245668
hofB	b0107	-0.111259	0.619789	0.270413	0.349376
fimE	b4313	-0.383	0.616185	0.577724	0.0384602
yfbT	b2293	-0.093665	0.614394	0.250501	0.363893
fimD	b4317	-0.412289	0.61261	0.608896	0.00371461
yjcW	b4087	-0.313364	0.610834	0.503917	0.106917
melR	b4118	-0.172631	0.585027	0.344199	0.240828
yojL	b2214	0.0549959	0.576754	0.0849991	0.491755
hslS	b3686	1.18141	0.576754	-0.728462	1.30522
dppA	b3544	-0.531653	0.549751	0.737396	-0.187645
yhiI	b3487	-0.213249	0.530178	0.392298	0.13788
yidH	b3676	-0.170696	0.525784	0.341841	0.183942
yhjS	b3536	-0.248721	0.5157	0.433342	0.0823586
yqjG	b3102	0.486005	0.5157	-0.379102	0.894802
narH	b1225	0.0417873	0.508638	0.0993189	0.409319
cheW	b1887	-0.359519	0.49485	0.552846	-0.0579963
ygcW	b2774	-0.430626	0.485452	0.628504	-0.143052
hypE	b2730	-0.512862	0.481486	0.717033	-0.235547
yhbV	b3159	-0.254925	0.480172	0.440361	0.0398106
b1672	b1672	-0.363512	0.476254	0.557072	-0.0808188
yphE	b2547	0.158362	0.474955	-0.0300818	0.505037
b1355	b1355	-0.394695	0.47237	0.59015	-0.11778
ybjP	b0865	-0.0352691	0.4698	0.18517	0.284631
bioF	b0776	-0.0172766	0.468521	0.165738	0.302784
citB	b0620	0.0261245	0.462181	0.11668	0.345501
yaeJ	b0191	-0.279014	0.449772	0.466989	-0.0172174
ycbY	b0948	-0.378824	0.447332	0.573294	-0.125962
yheT	b3353	-0.0545314	0.443697	0.20634	0.237357
hemH	b0475	-0.299296	0.440093	0.488844	-0.0487504
yeeR	b2001	0.243782	0.420216	-0.124186	0.544402
b0959	b0959	-0.416801	0.405607	0.613714	-0.208106
yjhP	b4306	0.13258	0.387216	-0.00119268	0.388409
b1391	b1391	-0.312471	0.383	0.502968	-0.119968
yhjJ	b3527	-0.0695604	0.381952	0.223326	0.158626
ppc	b3956	1.16391	0.371611	-0.725438	1.09705
gcl	b0507	0.0722499	0.346787	0.0661742	0.280613
b2520	b2520	-0.145087	0.346787	0.310621	0.0361661
dniR	b0211	-0.112383	0.341989	0.271765	0.070224
yhiU	b3513	-0.0579919	0.337242	0.21016	0.127082
yebB	b1862	-0.254145	0.305395	0.439482	-0.134088
glpC	b2243	-0.178486	0.296709	0.351036	-0.0543272
yraN	b3148	-0.076756	0.283997	0.231172	0.0528251
b1598	b1598	0.101403	0.279841	0.0337019	0.246139
sgcE	b4301	-0.135489	0.274905	0.299634	-0.0247283
ugpB	b3453	-0.179799	0.274088	0.35263	-0.0785412
ytfN	b4221	-0.209715	0.271646	0.388123	-0.116477
hyuA	b2873	-0.0660068	0.267606	0.219302	0.048304
ygfU	b2888	0.176959	0.263603	-0.0517061	0.31531
paaF	b1393	-0.155523	0.258848	0.323346	-0.0644976
yhjL	b3530	0.45454	0.255707	-0.349573	0.60528
b1501	b1501	-0.108463	0.255707	0.267064	-0.0113565
araB	b0063	0.202488	0.240332	-0.0797118	0.320044
hisI	b2026	-0.146302	0.236572	0.31211	-0.0755381
yqeA	b2874	0.652053	0.232844	-0.503426	0.736271
ybaA	b0456	0.0244857	0.227678	0.118472	0.109207
b2384	b2384	-0.0371573	0.225483	0.187231	0.0382517
ygjH	b3074	-0.015923	0.225483	0.164276	0.0612068
amiB	b4169	-0.430626	0.225483	0.628504	-0.403021
nikC	b3478	0.0358298	0.215383	0.105886	0.109497
torA	b0997	-0.0909791	0.21467	0.24756	-0.0328898
narZ	b1468	-0.00568285	0.21467	0.15311	0.0615605
glcF	b4467	0.150142	0.211125	-0.0209722	0.232097
yjhG	b4297	-0.0231917	0.207608	0.171999	0.0356097
yadP	b0147	0.192289	0.19044	-0.0686058	0.259046
mrcB	b0149	-0.0245682	0.187087	0.173479	0.0136075
nfrA	b0568	0.0314085	0.177178	0.110807	0.0663716
yfjK	b2627	-0.210419	0.170696	0.38896	-0.218264
hydH	b4003	0.0174507	0.170696	0.127615	0.0430809
ygeV	b2869	0.0174507	0.167491	0.127615	0.0398758
b0502	b0502	-0.318759	0.154902	0.509647	-0.354745
era	b2566	-0.108463	0.145694	0.267064	-0.12137
lysU	b4129	1.42899	0.145694	-0.789924	0.935618
apaG	b0050	-0.0861861	0.142668	0.242144	-0.0994762
b2459	b2459	-0.150581	0.142065	0.317355	-0.17529
yaeG	b0162	-0.192465	0.140862	0.367776	-0.226914
recB	b2820	-0.216811	0.136677	0.396506	-0.259829
yicH	b3655	0.262214	0.133713	-0.143748	0.277461
idnO	b4266	0.497897	0.130768	-0.389313	0.520082
mhpE	b0352	0.245019	0.127844	-0.125541	0.253385
recN	b2616	1.07343	0.127844	-0.709506	0.83735
cheY	b1882	1.07059	0.116339	-0.708431	0.824769
ymbA	b0952	-0.128427	0.113509	0.291224	-0.177715
ompC	b2215	-0.0840728	0.111821	0.239669	-0.127848
yqeB	b2875	0.107549	0.110698	0.0268364	0.0838619
yjhT	b4310	0.223496	0.107905	-0.102522	0.210427
ybhF	b0794	0.0161974	0.10513	0.129001	-0.0238703
flhC	b1891	0.0244857	0.10513	0.118472	-0.0133414
b2866	b2866	0.0362295	0.0958256	0.105446	-0.00962035
yebG	b1848	1.87852	0.0942041	-0.861836	0.95604
b1773	b1773	-0.0357404	0.093665	0.185683	-0.0920176
mdlA	b0448	0.272074	0.091515	-0.15418	0.245695
basS	b4112	-0.130182	0.091515	0.293358	-0.201843
bglG	b3723	0.12483	0.091515	0.00741575	0.0840992
kduI	b2843	0.131939	0.0888424	-0.000481863	0.0893243
ycfR	b1112	0.0546131	0.0809219	0.0854245	-0.00450255
yhfV	b3379	0.024075	0.0783135	0.11892	-0.0406068
ygiP	b3060	-0.166216	0.0741724	0.336369	-0.262196
cusS	b0570	0.329601	0.0731433	-0.21583	0.288974
gor	b3500	0.169674	0.0655015	-0.0436595	0.109161
b0919	b0919	0.0729847	0.0530567	0.0653504	-0.0122937
aceE	b0114	2.92593	0.048177	-0.837995	0.886172
citG	b0613	-0.341989	0.0457575	0.534245	-0.488488
nei	b0714	-0.0530567	0.0457575	0.20473	-0.158973
sulA	b0958	0.196176	0.0457575	-0.0728729	0.11863
dedD	b2314	-0.161151	0.0400052	0.330286	-0.290281
hycE	b2721	0.211654	0.0362122	-0.0896603	0.125873
ygcE	b2776	0.0322157	0.0338583	0.109902	-0.0760439
yiiU	b3928	2.73664	0.0338583	-0.835111	0.868969
pqqL	b1494	-0.0700704	0.0291884	0.223907	-0.194718
b1555	b1555	1.95476	0.0222764	-0.862432	0.884708
dacB	b3182	0.0707765	0.0154727	0.0678208	-0.0523482
yjiT	b4342	0.27485	0.0132283	-0.157116	0.170344
pgaA	b1024	0.118595	0.0109954	0.0144718	-0.00347641
yejH	b2184	-0.0736576	0.00921731	0.22761	-0.218393
yheN	b3345	-0.00833099	0.00656377	0.156107	-0.149543
argT	b2310	0.212454	-0.00432137	-0.0905308	0.0862094
yjiE	b4327	0.317646	-0.00432137	-0.202885	0.198564
ybiM	b0806	0.214844	-0.0211893	-0.0931349	0.0719456
menG	b3929	0.142076	-0.0232525	-0.0119226	-0.0113299
yciE	b1257	0.613525	-0.0253059	-0.478077	0.452772
yaiI	b0387	0.544068	-0.0334238	-0.427384	0.39396
nlpA	b3661	0.338058	-0.045323	-0.225052	0.179729
ydaW	b1361	0.249932	-0.045323	-0.130756	0.0854332
cysN	b2751	0.59073	-0.045323	-0.461502	0.416179
fadB	b3846	0.317436	-0.0472749	-0.202659	0.155384
mutM	b3635	0.0820669	-0.049218	0.05517	-0.104388
dfp	b3639	1.23228	-0.0530784	-0.73728	0.684201
yehL	b2119	0.0576661	-0.0549959	0.0825313	-0.137527
pbpG	b2134	0.0281644	-0.064458	0.114406	-0.178864
allC	b0516	0.0128372	-0.064458	0.132753	-0.197211
napD	b2207	0.0191163	-0.0700379	0.125808	-0.195846
ygbT	b2755	0.371437	-0.071882	-0.262398	0.190516
ytfG	b4211	0.499137	-0.0737184	-0.39046	0.316742
garL	b3126	0.23147	-0.0773679	-0.111065	0.0336967
yeaU	b1800	0.385964	-0.0827854	-0.277727	0.194941
dsbC	b2893	0.00689371	-0.0845763	0.139274	-0.223851
glgC	b3430	0.163758	-0.0863598	-0.0364741	-0.0498858
dapA	b2478	0.0437551	-0.0863598	0.0971447	-0.183505
b2085	b2085	0.00987563	-0.0874265	0.13595	-0.223376
hypA	b2726	0.268344	-0.0881361	-0.15023	0.0620936
mutH	b2831	0.0534626	-0.0881361	0.0863232	-0.174459
yedJ	b1962	0.00689371	-0.09691	0.139274	-0.236184
yjdG	b4124	-0.21254	-0.10721	0.391463	-0.498673
b1673	b1673	-0.0329203	-0.11059	0.18262	-0.29321
mrcA	b3396	0.155032	-0.11059	-0.0263916	-0.0841981
fadE	b0221	1.07522	-0.113943	-0.710167	0.596224
dsdA	b2366	0.275772	-0.128722	-0.158096	0.0293741
hycA	b2725	0.420616	-0.130334	-0.31533	0.184996
yegE	b2067	0.370143	-0.133539	-0.260989	0.12745
htrE	b0139	0.10551	-0.135133	0.0291126	-0.164245
ydbC	b1406	0.817301	-0.14145	-0.590166	0.448716
uxaA	b3091	0.366796	-0.143015	-0.257041	0.114026
ydjC	b1733	0.248464	-0.158362	-0.1292	-0.0291628
osmC	b1482	0.080987	-0.161368	0.0563782	-0.217746
ydcI	b1422	0.248464	-0.168792	-0.1292	-0.0395923
csgG	b1037	0.454082	-0.178977	-0.349098	0.170121
hflC	b4175	0.350829	-0.180413	-0.239139	0.058726
ydcN	b1434	0.646894	-0.186108	-0.500061	0.313952
mcrB	b4346	0.517987	-0.188928	-0.407115	0.218187
elaB	b2266	2.59192	-0.188928	-0.833845	0.644917
mrsA	b3176	2.16601	-0.190332	-0.847519	0.657187
nfrB	b0569	0.444981	-0.19173	-0.34032	0.148589
barA	b2786	0.338257	-0.193125	-0.225274	0.0321497
yliB	b0830	0.335859	-0.1959	-0.222683	0.0267833
moeB	b0826	0.149219	-0.200029	-0.0199493	-0.18008
sprT	b2944	0.451018	-0.202761	-0.346058	0.143298
yjcT	b4084	0.343999	-0.208173	-0.23156	0.0233878
nikD	b3479	0.501744	-0.216166	-0.392886	0.17672
yqhD	b3011	0.711217	-0.218798	-0.540484	0.321686
oxc	b2373	0.457731	-0.225309	-0.352802	0.127493
recQ	b3822	0.28713	-0.22917	-0.170133	-0.0590362
ybgC	b0736	1.51713	-0.238046	-0.810956	0.57291
b1593	b1593	0.475526	-0.243038	-0.369718	0.12668
pflD	b3951	0.391288	-0.243038	-0.283572	0.0405338
narW	b1466	0.466274	-0.245513	-0.361007	0.115495
b1228	b1228	-0.173925	-0.246745	0.345775	-0.59252
fadA	b3845	0.463146	-0.249198	-0.357867	0.108669
appC	b0978	0.490099	-0.25042	-0.382607	0.132187
yjeA	b4155	0.416973	-0.252853	-0.311328	0.0584749
ogt	b1335	0.344196	-0.252853	-0.231782	-0.0210711
b2074	b2074	0.256477	-0.255273	-0.137684	-0.117589
yjgL	b4253	0.335057	-0.256477	-0.221821	-0.0346559
pldB	b3825	0.906604	-0.267172	-0.635114	0.367942
yraM	b3147	0.552668	-0.267172	-0.43342	0.166248
alkA	b2068	0.301464	-0.273001	-0.185408	-0.0875933
cydA	b0733	2.68582	-0.273001	-0.834315	0.561314
ybdN	b0602	0.299071	-0.275311	-0.18286	-0.0924514
hsdS	b4348	0.32695	-0.275311	-0.212876	-0.062435
yibK	b3606	0.638888	-0.277609	-0.494956	0.217347
nrdH	b2673	1.86094	-0.281033	-0.860784	0.579751
hemY	b3802	0.271609	-0.293363	-0.15369	-0.139672
b2971	b2971	0.230704	-0.296665	-0.110246	-0.186419
yrbC	b3192	0.328991	-0.298853	-0.215159	-0.0836941
nrdG	b4237	0.288026	-0.298853	-0.171081	-0.127773
b1745	b1745	0.458638	-0.30963	-0.353574	0.0439438
fixC	b0043	0.525304	-0.310693	-0.41276	0.102067
tolB	b0740	0.52621	-0.313867	-0.413493	0.0996262
yafO	b0233	0.369216	-0.313867	-0.260016	-0.0538516
rna	b0611	0.168792	-0.31492	-0.0426745	-0.272246
frwB	b3950	0.747179	-0.317018	-0.55846	0.241442
yibA	b3594	0.786964	-0.318063	-0.576508	0.258445
yqjI	b3071	1.89189	-0.320146	-0.862265	0.542119
nfi	b3998	0.777137	-0.322219	-0.571895	0.249676
yfeU	b2428	0.679882	-0.323252	-0.52125	0.197998
yieF	b3713	0.968343	-0.323252	-0.667269	0.344017
yqjD	b3098	2.62753	-0.32531	-0.833757	0.508447
yjgF	b4243	3.06619	-0.326336	-0.837869	0.511533
mobB	b3856	0.447933	-0.33646	-0.343136	0.00667632
nuoF	b2284	0.965061	-0.338456	-0.665666	0.327209
ybaE	b0445	0.524656	-0.341435	-0.412311	0.0708761
yadE	b0130	0.288696	-0.343409	-0.171793	-0.171616
yadB	b0144	0.354108	-0.345374	-0.242823	-0.102551
narG	b1224	0.473925	-0.349278	-0.368419	0.0191412
elaA	b2267	0.337459	-0.349278	-0.2244	-0.124878
sbcC	b0397	0.480007	-0.349278	-0.373877	0.0245998
ydbO	b1388	0.345178	-0.350248	-0.23289	-0.117358
relE	b1563	0.288473	-0.356981	-0.171554	-0.185427
mltA	b2813	0.238548	-0.358886	-0.118655	-0.240231
ydeJ	b1537	1.06893	-0.359835	-0.707786	0.34795
hslT	b3687	2.33837	-0.360783	-0.836397	0.475614
pldA	b3821	0.446537	-0.368287	-0.34191	-0.0263764
asmA	b2064	0.232234	-0.369216	-0.111877	-0.257339
yieM	b3745	0.388811	-0.369216	-0.281092	-0.0881234
yhaD	b3124	0.391112	-0.370143	-0.283371	-0.0867714
astC	b1748	1.2992	-0.371068	-0.750873	0.379805
yiaV	b3586	0.359646	-0.371622	-0.249127	-0.122495
arpA	b4017	0.377306	-0.371991	-0.268667	-0.103324
ymdC	b1046	0.497344	-0.372912	-0.38886	0.0159482
metJ	b3938	1.98398	-0.374748	-0.86317	0.488421
yjjU	b4377	0.809358	-0.375664	-0.5864	0.210736
pepE	b4021	0.598134	-0.376577	-0.46679	0.0902129
sbcB	b2011	0.497759	-0.379306	-0.389185	0.00987977
adiA	b4117	0.447778	-0.379306	-0.343	-0.0363052
uvrA	b4058	0.69055	-0.381115	-0.528525	0.14741
b1327	b1327	0.933437	-0.386499	-0.649271	0.262772
ytfE	b4209	0.74186	-0.38739	-0.556001	0.168611
ygjD	b3064	0.162564	-0.388279	-0.0351376	-0.353141
yedV	b1968	0.539202	-0.392697	-0.423936	0.0312394
treA	b1197	0.31597	-0.392697	-0.201072	-0.191625
phnD	b4105	0.617629	-0.394452	-0.481048	0.0865959
b2341	b2341	0.342225	-0.395326	-0.229677	-0.165649
yjjI	b4380	0.483445	-0.399674	-0.376687	-0.0229868
kdpD	b0695	0.942901	-0.403978	-0.654157	0.250179
fucU	b2804	0.699664	-0.403978	-0.533671	0.129693
b1423	b1423	0.59384	-0.414137	-0.463516	0.0493786
yebE	b1846	1.12163	-0.414973	-0.718739	0.303765
glxK	b0514	0.623766	-0.419956	-0.484818	0.0648625
yjiY	b4354	2.12988	-0.422426	-0.853091	0.430665
yfjL	b2628	0.476542	-0.424065	-0.370616	-0.053449
phpB	b0638	0.31597	-0.424882	-0.201072	-0.22381
ycbB	b0925	0.430881	-0.424882	-0.325512	-0.09937
b2496	b2496	1.0864	-0.428135	-0.71255	0.284416
yafA	b0239	0.691435	-0.428944	-0.529115	0.100171
ydiJ	b1687	0.816771	-0.429752	-0.58994	0.160188
zntA	b3469	0.770042	-0.430559	-0.568684	0.138125
nrdD	b4238	0.714581	-0.440122	-0.542111	0.10199
gadA	b3517	2.82913	-0.440909	-0.836709	0.3958
yfaO	b2251	0.474508	-0.440909	-0.368893	-0.0720165
ycdW	b1033	1.12698	-0.44248	-0.719628	0.277148
yi41	b4278	0.546049	-0.447158	-0.429018	-0.0181403
b2097	b2097	0.658488	-0.447933	-0.507761	0.059828
b2255	b2255	0.912116	-0.447933	-0.637898	0.189965
ybbF	b0524	0.734079	-0.448706	-0.552238	0.103532
b1552	b1552	1.73387	-0.449478	-0.844	0.394521
sapA	b1294	0.549861	-0.451018	-0.43161	-0.0194082
parE	b3030	0.959041	-0.452553	-0.662736	0.210183
lhr	b1653	0.624901	-0.456366	-0.485548	0.0291821
ynhG	b1678	0.56265	-0.456366	-0.440578	-0.0157877
hisJ	b2309	0.385249	-0.457125	-0.276997	-0.180128
yfeR	b2409	0.391817	-0.459392	-0.284133	-0.175259
yffH	b2467	1.15836	-0.459392	-0.724498	0.265106
phnK	b4097	1.22136	-0.463146	-0.735135	0.271989
ydcP	b1435	1.04139	-0.464639	-0.697814	0.233175
fepB	b0592	0.927165	-0.465383	-0.646028	0.180645
yafD	b0209	0.901295	-0.466126	-0.632433	0.166308
b1371	b1371	0.270679	-0.468347	-0.152702	-0.315646
phrB	b0708	0.54108	-0.469822	-0.425185	-0.0446372
fimB	b4312	0.515079	-0.471292	-0.404487	-0.0668043
ypfI	b2474	0.417472	-0.472756	-0.311881	-0.160875
hemX	b3803	0.733679	-0.478566	-0.552034	0.0734674
cyoE	b0428	0.831614	-0.489958	-0.596334	0.106376
yeeX	b2007	2.4306	-0.490661	-0.836056	0.345396
yciF	b1258	1.79707	-0.490661	-0.854341	0.363681
yfiD	b2579	2.07756	-0.49276	-0.859768	0.367008
sgbH	b3581	0.854549	-0.493876	-0.60827	0.114394
yigN	b3832	0.888965	-0.494155	-0.626209	0.132055
prsA	b1207	2.45215	-0.496238	-0.836041	0.339803
ybbB	b0503	0.833848	-0.502427	-0.59749	0.0950627
hypB	b2727	0.528917	-0.502427	-0.415799	-0.0866284
ldcC	b0186	0.948462	-0.503109	-0.656959	0.15385
gloB	b0212	0.862728	-0.503791	-0.612882	0.109091
gatZ	b2095	2.46222	-0.503791	-0.835975	0.332184
yciM	b1280	1.13319	-0.507856	-0.720584	0.212728
rpiB	b4090	0.796158	-0.507856	-0.580512	0.0726566
gldA	b3945	1.03214	-0.50853	-0.694761	0.186231
rnk	b0610	0.640779	-0.509203	-0.495959	-0.0132435
hypC	b2728	0.351989	-0.509874	-0.240405	-0.269469
yjhH	b4298	0.90124	-0.510545	-0.632407	0.121862
yceA	b1055	1.56621	-0.510545	-0.819612	0.309067
ucpA	b2426	0.917978	-0.513218	-0.641051	0.127834
mutT	b0099	0.587486	-0.513218	-0.45896	-0.0542578
yigA	b3810	0.91598	-0.513883	-0.640004	0.12612
nikE	b3480	0.567026	-0.515211	-0.444154	-0.0710571
ddpA	b1487	1.14613	-0.515211	-0.722604	0.207392
hipA	b1507	0.634276	-0.522444	-0.492152	-0.0302926
phnP	b4092	0.683587	-0.523096	-0.523825	0.00072884
ylaD	b0459	0.912647	-0.525045	-0.638181	0.113137
b0844	b0844	0.802432	-0.525693	-0.58334	0.057648
yegH	b2063	0.823474	-0.526339	-0.592568	0.0662287
ybaZ	b0454	0.604334	-0.528274	-0.471281	-0.0569924
yedU	b1967	1.4964	-0.532117	-0.80654	0.274423
phnJ	b4098	1.2675	-0.533391	-0.74399	0.210599
yabO	b0058	0.735359	-0.535294	-0.552885	0.0175907
metB	b3939	1.33314	-0.535294	-0.761321	0.226027
mhpF	b0351	1.27087	-0.535294	-0.744775	0.209481
galF	b2042	2.36363	-0.538448	-0.836379	0.297931
rep	b3778	0.51746	-0.539076	-0.40674	-0.132337
b1117	b1117	1.75381	-0.539076	-0.847203	0.308127
yrfG	b3399	1.20994	-0.541579	-0.733108	0.191528
nagZ	b1107	0.72214	-0.542203	-0.546171	0.00396853
yjjV	b4378	0.901622	-0.544068	-0.632594	0.088526
yggE	b2922	0.472464	-0.545307	-0.367097	-0.17821
kdpE	b0694	0.744762	-0.545925	-0.557371	0.0114458
mobA	b3857	0.644044	-0.546543	-0.498249	-0.0482932
yghA	b3003	1.22235	-0.549616	-0.735366	0.18575
aldB	b3588	1.07715	-0.550228	-0.710858	0.16063
lplA	b4386	0.932322	-0.550228	-0.648702	0.098474
yidR	b3689	1.09022	-0.55206	-0.713419	0.16136
ggt	b3447	0.481012	-0.553883	-0.37468	-0.179204
b1649	b1649	0.804344	-0.556303	-0.584169	0.0278668
hybD	b2993	0.619406	-0.559308	-0.482075	-0.0772335
b1667	b1667	1.85023	-0.559308	-0.860039	0.300731
eutB	b2441	0.802158	-0.562293	-0.583202	0.0209094
menC	b2261	0.599992	-0.563481	-0.467998	-0.0954834
ppiC	b3775	0.890086	-0.564666	-0.626764	0.0620984
yiiM	b3910	1.00817	-0.564666	-0.685926	0.12126
ytfL	b4218	1.27124	-0.565257	-0.744867	0.17961
fkpA	b3347	0.595165	-0.567026	-0.464482	-0.102544
hdeA	b3510	1.32294	-0.567026	-0.757809	0.190782
b1374	b1374	0.749891	-0.568202	-0.559692	-0.00851007
dacA	b0632	0.70944	-0.569374	-0.539424	-0.0299497
ygcM	b2765	1.26984	-0.569959	-0.744522	0.174563
ydeH	b1535	0.786325	-0.572291	-0.576261	0.00397005
lctD	b3605	1.03747	-0.572291	-0.696693	0.124403
yhbM	b3163	0.66238	-0.57461	-0.510357	-0.0642533
mutL	b4170	0.821186	-0.575188	-0.591562	0.0163746
phnN	b4094	0.946747	-0.575188	-0.656026	0.0808379
nrdA	b2234	2.39985	-0.576341	-0.836118	0.259777
ybdG	b0577	0.957416	-0.576917	-0.66188	0.0849627
fhuA	b0150	0.591621	-0.578066	-0.462043	-0.116023
lolA	b0891	0.457882	-0.578066	-0.352931	-0.225135
ygjG	b3073	1.10995	-0.578066	-0.716855	0.138789
yabB	b0081	0.767823	-0.578066	-0.567914	-0.0101515
ygfA	b2912	0.507991	-0.579212	-0.398287	-0.180925
ftsJ	b3179	1.01657	-0.579212	-0.689247	0.110036
mgtA	b4242	1.19504	-0.580925	-0.730913	0.149988
ybiS	b0819	0.978409	-0.582063	-0.672343	0.0902792
yjdI	b4126	0.906281	-0.583199	-0.634955	0.0517564
yrbH	b3197	1.18079	-0.584331	-0.728367	0.144036
b0542	b0542	0.536306	-0.584896	-0.421548	-0.163349
putA	b1014	1.1088	-0.586024	-0.716708	0.130683
dcrB	b3472	0.708846	-0.586587	-0.539065	-0.0475219
yacL	b0119	0.587374	-0.589391	-0.458872	-0.130519
yedW	b1969	0.163161	-0.58995	-0.035802	-0.554148
glnD	b0167	0.887505	-0.591621	-0.625488	0.0338666
glcB	b2976	1.24452	-0.592732	-0.739516	0.146784
kefC	b0047	0.492341	-0.594393	-0.38465	-0.209743
ybaS	b0485	1.34459	-0.595496	-0.764931	0.169435
ycdO	b1018	0.768786	-0.596047	-0.568231	-0.0278157
fabD	b1092	0.725585	-0.597146	-0.547773	-0.0493734
yfcF	b2301	1.56543	-0.597146	-0.819515	0.222368
csgD	b1040	1.36777	-0.598243	-0.772387	0.174144
frr	b0172	0.952163	-0.598243	-0.659042	0.0607992
b3223	b3223	0.833402	-0.598791	-0.597251	-0.00153918
iciA	b2916	1.52333	-0.60206	-0.812392	0.210332
ilvA	b3772	1.03411	-0.60206	-0.695587	0.0935273
cobT	b1991	0.826917	-0.602603	-0.594112	-0.00849082
yheL	b3343	0.612042	-0.603144	-0.476956	-0.126188
yqeF	b2844	0.982859	-0.603144	-0.674608	0.0714634
ybaX	b0444	1.19822	-0.604226	-0.731407	0.127181
b1675	b1675	1.33169	-0.605844	-0.760852	0.155008
yraL	b3146	1.10041	-0.607991	-0.71538	0.107389
glmU	b3730	1.62397	-0.608526	-0.827002	0.218476
speC	b2965	0.551694	-0.610128	-0.432793	-0.177335
flhD	b1892	0.916138	-0.610128	-0.640087	0.0299593
rcsC	b2218	0.948119	-0.611192	-0.656772	0.0455799
ycjX	b1321	0.770042	-0.611723	-0.568684	-0.0430393
exo	b2798	0.618676	-0.612254	-0.481654	-0.1306
ybeB	b0637	1.7854	-0.612254	-0.852545	0.240291
cspA	b3556	2.85406	-0.61437	-0.837111	0.222741
ubiC	b4039	0.747101	-0.614897	-0.558425	-0.0564718
tehB	b1430	1.06209	-0.615424	-0.705447	0.0900227
gatY	b2096	1.76742	-0.61595	-0.849774	0.233824
mrr	b4351	0.629817	-0.617525	-0.489058	-0.128466
pflB	b0903	2.3783	-0.619615	-0.836419	0.216804
lysA	b2838	1.05277	-0.620136	-0.701932	0.0817956
fdhD	b3895	0.742018	-0.620656	-0.556077	-0.0645794
gltD	b3213	2.44365	-0.620656	-0.836066	0.21541
ruvC	b1863	0.61363	-0.621176	-0.478157	-0.143019
yfhC	b2559	1.00557	-0.621695	-0.685011	0.0633155
b1770	b1770	1.37177	-0.621695	-0.773673	0.151977
hypD	b2729	0.58625	-0.624282	-0.458036	-0.166246
gadE	b3512	2.12466	-0.624282	-0.853992	0.22971
fliY	b1920	0.690285	-0.624798	-0.528348	-0.0964498
ybeD	b0631	2.3288	-0.624798	-0.836532	0.211734
yeaB	b1813	0.669689	-0.625312	-0.514878	-0.110434
yhhG	b3481	1.34155	-0.625312	-0.76395	0.138638
ybeY	b0659	1.3154	-0.625312	-0.755452	0.13014
yohF	b2137	1.26114	-0.62634	-0.742689	0.116349
phoH	b1020	1.15978	-0.627878	-0.724721	0.0968429
ybdF	b0579	0.777789	-0.628389	-0.572155	-0.0562343
recJ	b2892	0.698796	-0.630428	-0.53311	-0.0973182
yadG	b0127	1.05751	-0.630936	-0.703824	0.0728877
alr	b4053	0.903687	-0.631951	-0.633653	0.00170259
dnaE	b0184	0.911104	-0.633973	-0.63738	0.00340671
yhfR	b3375	0.760347	-0.633973	-0.564456	-0.0695171
recG	b3652	0.838471	-0.635986	-0.599864	-0.0361219
dadX	b1190	1.03675	-0.63799	-0.696627	0.0586374
b1983	b1983	1.67442	-0.63799	-0.834523	0.196533
osmY	b4376	1.19609	-0.639984	-0.731096	0.0911119
xthA	b1749	0.824841	-0.639984	-0.593177	-0.0468077
yecM	b1875	0.968996	-0.64197	-0.667574	0.0256039
yjiA	b4352	1.41875	-0.64197	-0.78732	0.145351
adhC	b0356	1.4559	-0.64197	-0.796726	0.154756
ychB	b1208	0.933437	-0.642959	-0.649271	0.00631211
pyrH	b0171	2.13648	-0.643453	-0.851858	0.208406
glnL	b3869	1.43916	-0.643946	-0.792535	0.148589
b1399	b1399	0.794488	-0.644439	-0.579863	-0.0645758
kbl	b3617	1.36517	-0.644439	-0.771562	0.127124
ycaJ	b0892	0.937518	-0.644439	-0.651307	0.00686829
arsC	b3503	1.17981	-0.644931	-0.728189	0.0832582
carA	b0032	2.67872	-0.644931	-0.834228	0.189297
yhdA	b3252	0.884229	-0.645422	-0.623864	-0.0215583
kdgK	b3526	1.3115	-0.645913	-0.754199	0.108286
speD	b0120	1.68754	-0.645913	-0.83617	0.190257
wrbA	b1004	2.34046	-0.64836	-0.83673	0.18837
lpd	b0116	2.68599	-0.649335	-0.834317	0.184982
malP	b3417	0.916717	-0.650793	-0.640391	-0.0104018
recD	b2819	0.677698	-0.650793	-0.520067	-0.130726
ycgC	b1198	1.2882	-0.654177	-0.748388	0.0942116
yihD	b3858	1.51134	-0.655619	-0.809713	0.154094
hslJ	b1379	0.444045	-0.657056	-0.339353	-0.317703
torS	b0993	0.441538	-0.657056	-0.336722	-0.320334
smp	b4387	0.803252	-0.658011	-0.583733	-0.0742782
yqgF	b2949	1.09597	-0.658488	-0.714427	0.0559382
lipA	b0628	1.48851	-0.658488	-0.804791	0.146302
yhhP	b3470	1.03563	-0.658965	-0.696254	0.0372896
b1668	b1668	1.25955	-0.658965	-0.742431	0.0834661
nth	b1633	0.785615	-0.659441	-0.575704	-0.0837368
intC	b2349	0.556423	-0.662286	-0.435854	-0.226432
yaiE	b0391	2.01179	-0.662286	-0.863976	0.20169
dapF	b3809	1.53306	-0.662758	-0.814307	0.151549
hycI	b2717	1.0535	-0.66323	-0.702161	0.0389312
ygbO	b2745	0.994889	-0.66323	-0.680165	0.0169352
rnd	b1804	0.702431	-0.663701	-0.535299	-0.128402
ydjA	b1765	1.4749	-0.665112	-0.8016	0.136488
fumC	b1611	1.31869	-0.665581	-0.756424	0.0908435
gidB	b3740	1.11358	-0.665581	-0.717466	0.0518849
yjgR	b4263	1.09195	-0.668852	-0.713715	0.0448633
yggW	b2955	0.946354	-0.67071	-0.655813	-0.0148964
pdxH	b1638	1.40671	-0.671173	-0.783985	0.112812
tktB	b2465	1.88871	-0.671173	-0.862156	0.190983
ycfH	b1100	0.854063	-0.672098	-0.608017	-0.0640808
b2290	b2290	1.40038	-0.673942	-0.782152	0.10821
pepP	b2908	2.01699	-0.674861	-0.863991	0.18913
pth	b1204	1.20366	-0.676236	-0.732247	0.0560106
gcvT	b2905	1.60297	-0.676236	-0.824341	0.148105
katG	b3942	1.2104	-0.677607	-0.733171	0.0555644
yhhF	b3465	1.16095	-0.677607	-0.724958	0.0473511
ybdQ	b0607	1.90487	-0.679428	-0.862402	0.182974
edd	b1851	1.22804	-0.680336	-0.736453	0.0561177
pcnB	b0143	1.42612	-0.680789	-0.789183	0.108395
yhiR	b3499	0.943544	-0.681693	-0.654442	-0.0272518
selB	b3590	0.85309	-0.683047	-0.607542	-0.0755048
hrpA	b1413	1.00822	-0.683047	-0.685947	0.00289974
ppk	b2501	1.44281	-0.683497	-0.793529	0.110032
prkB	b3355	1.02218	-0.68842	-0.690955	0.00253501
cpxR	b3912	1.52067	-0.690639	-0.811824	0.121185
mlrA	b2127	1.12532	-0.693287	-0.719365	0.0260775
yaaA	b0006	1.16844	-0.693287	-0.726162	0.0328748
gyrA	b2231	1.83781	-0.693287	-0.858819	0.165532
argE	b3957	1.10524	-0.695044	-0.716245	0.0212018
yebM	b1858	0.904661	-0.696793	-0.634157	-0.0626359
gcvP	b2903	1.95073	-0.697665	-0.862439	0.164773
b0703	b0703	0.996117	-0.698101	-0.680781	-0.0173192
yhcO	b3239	1.17263	-0.698535	-0.726875	0.0283393
ubiX	b2311	1.55654	-0.699838	-0.818211	0.118373
ybeA	b0636	1.16518	-0.701136	-0.725646	0.0245098
ilvD	b3771	1.25091	-0.701136	-0.740684	0.0395475
fhuF	b4367	1.33056	-0.701136	-0.760409	0.0592728
ybeC	b0627	1.43388	-0.701568	-0.791161	0.0895934
b1625	b1625	1.61728	-0.702861	-0.826182	0.123321
hupB	b0440	3.05942	-0.704579	-0.837921	0.133341
visC	b2906	1.3604	-0.705864	-0.770092	0.0642278
ndh	b1109	1.76924	-0.707996	-0.850005	0.142009
narJ	b1226	0.735599	-0.708421	-0.553005	-0.155416
yfcE	b2300	1.61579	-0.708421	-0.825966	0.117545
gltA	b0720	1.9499	-0.70927	-0.862445	0.153175
zwf	b1852	2.05369	-0.70927	-0.862583	0.153313
aldA	b1415	2.0971	-0.709694	-0.857792	0.148098
yggS	b2951	1.29101	-0.710117	-0.74912	0.0390029
ygbB	b2746	1.56538	-0.710117	-0.819504	0.109387
tktA	b2935	2.46253	-0.710963	-0.835972	0.125009
aidB	b4187	1.41772	-0.711385	-0.78705	0.0756644
yceF	b1087	1.37462	-0.711807	-0.774582	0.0627751
birA	b3973	0.969835	-0.711807	-0.667967	-0.0438404
b2463	b2463	1.6684	-0.712229	-0.833512	0.121283
yejL	b2187	1.97693	-0.71307	-0.862903	0.149833
ybeZ	b0660	1.75304	-0.71307	-0.847219	0.134149
ydjB	b1768	1.27383	-0.715167	-0.745327	0.0301601
uvrY	b1914	1.46406	-0.715167	-0.798703	0.0835356
gabD	b2661	1.5478	-0.715167	-0.816901	0.101733
phoQ	b1129	0.848682	-0.715586	-0.605226	-0.11036
gpmA	b0755	2.88086	-0.715586	-0.837438	0.121853
cspC	b1823	3.89711	-0.715586	-0.8317	0.116114
yjfQ	b4191	1.02135	-0.716421	-0.690698	-0.0257226
aroE	b3281	1.13739	-0.717254	-0.721169	0.00391436
prmA	b3259	1.05607	-0.717254	-0.703234	-0.01402
fucK	b2803	1.07273	-0.717671	-0.709245	-0.00842584
otsA	b1896	1.64172	-0.717671	-0.829636	0.111965
ybiN	b0807	1.30481	-0.718917	-0.752404	0.0334872
moaE	b0785	0.881898	-0.718917	-0.622684	-0.0962329
cspD	b0880	1.72899	-0.720986	-0.843117	0.122131
cysM	b2421	1.00419	-0.723045	-0.684347	-0.0386982
dnaT	b4362	1.18797	-0.723866	-0.729599	0.00573309
yiaJ	b3574	1.27948	-0.723866	-0.746383	0.0225171
ycfX	b1119	0.989628	-0.724276	-0.677875	-0.0464005
truA	b2318	0.750277	-0.724276	-0.559866	-0.16441
b1648	b1648	1.26701	-0.725095	-0.7439	0.0188057
yrbI	b3198	1.56461	-0.725095	-0.819366	0.0942718
yedO	b1919	1.29449	-0.725095	-0.74998	0.0248853
ybjX	b0877	0.966939	-0.725503	-0.666623	-0.0588798
dsbG	b0604	1.19064	-0.725912	-0.73	0.00408862
b2529	b2529	2.66481	-0.725912	-0.834092	0.108181
hemN	b3867	1.00199	-0.726727	-0.683276	-0.043451
rpsE	b3303	3.01998	-0.726727	-0.838156	0.111429
ydbK	b1378	1.168	-0.727134	-0.726101	-0.00103356
yjgK	b4252	1.58717	-0.727948	-0.822212	0.0942646
yaeQ	b0190	0.928037	-0.728759	-0.646468	-0.0822919
ychJ	b1233	1.08504	-0.728759	-0.712341	-0.0164181
b1163	b1163	0.954725	-0.72957	-0.660411	-0.0691588
b0965	b0965	1.39155	-0.729974	-0.779625	0.0496506
rnc	b2567	1.84147	-0.729974	-0.859114	0.12914
manX	b1817	1.76306	-0.729974	-0.84887	0.118895
relB	b1564	1.52965	-0.729974	-0.813602	0.0836274
yqgE	b2948	1.39992	-0.730378	-0.782008	0.0516291
pepT	b1127	1.17516	-0.731589	-0.72733	-0.00425901
sapF	b1290	0.881784	-0.731589	-0.622622	-0.108966
moaD	b0784	0.947189	-0.733598	-0.656265	-0.0773332
ybiC	b0801	1.7439	-0.7344	-0.845558	0.111158
uup	b0949	1.14675	-0.7348	-0.722691	-0.0121084
mreB	b3251	2.32358	-0.735599	-0.836253	0.100654
ybaK	b0481	1.4411	-0.736397	-0.793046	0.0566492
yihZ	b3887	0.919496	-0.736795	-0.641826	-0.0949684
ybaP	b0482	0.913814	-0.736795	-0.638802	-0.097993
tyrA	b2600	1.10809	-0.73759	-0.716574	-0.0210158
acnB	b0118	2.36473	-0.73759	-0.836377	0.0987866
ynaF	b1376	2.09978	-0.738384	-0.85749	0.119105
b2810	b2810	1.03104	-0.738781	-0.694451	-0.0443294
artP	b0864	1.55391	-0.738781	-0.817773	0.0789923
pncB	b0931	1.44113	-0.738781	-0.793055	0.0542741
vacB	b4179	1.95661	-0.739572	-0.862443	0.122871
ymjA	b1295	1.59432	-0.739968	-0.82323	0.0832623
ycfD	b1128	1.4572	-0.740757	-0.797017	0.0562601
yfiQ	b2584	1.05603	-0.741152	-0.703218	-0.0379333
entE	b0594	1.51916	-0.741546	-0.811454	0.0699086
ybaB	b0471	1.96166	-0.741546	-0.862544	0.120999
topB	b1763	0.954098	-0.741939	-0.659994	-0.0819454
thyA	b2827	1.67056	-0.742332	-0.833881	0.0915489
yjbQ	b4056	1.62958	-0.742725	-0.827867	0.085142
dinJ	b0226	1.74072	-0.745465	-0.844967	0.0995022
mutY	b2961	0.84677	-0.745855	-0.604105	-0.14175
yeaA	b1778	1.78432	-0.746245	-0.852369	0.106124
ycgE	b1162	1.05442	-0.747412	-0.702546	-0.0448654
b3836	b3836	2.47368	-0.7478	-0.835854	0.0880536
aspA	b4139	1.31361	-0.748963	-0.75488	0.00591696
rsuA	b2183	1.45815	-0.74935	-0.797229	0.0478795
yfgA	b2516	1.10711	-0.749736	-0.716479	-0.0332568
yieN	b3746	1.11261	-0.749736	-0.717305	-0.0324309
dnaA	b3702	1.44529	-0.751279	-0.794141	0.042862
yccD	b0999	1.65116	-0.751279	-0.830977	0.0796978
yjbJ	b4045	2.17755	-0.751664	-0.846286	0.0946224
pgsA	b1912	1.40028	-0.752048	-0.78212	0.0300718
mdlB	b0449	0.73424	-0.752816	-0.55232	-0.200497
argG	b3172	1.58058	-0.752816	-0.821363	0.0685463
kdtA	b3633	1.02612	-0.753583	-0.692446	-0.0611373
cca	b3056	1.13344	-0.75473	-0.720625	-0.0341055
hsdM	b4349	1.11942	-0.75473	-0.718364	-0.0363664
mdoH	b1049	1.47989	-0.75473	-0.80279	0.0480593
tufB	b3980	3.34297	-0.755494	-0.83525	0.0797566
acpS	b2563	1.07243	-0.755875	-0.709134	-0.0467411
ychK	b1234	1.11594	-0.756636	-0.71781	-0.0388263
trmA	b3965	1.41885	-0.757396	-0.787345	0.0299491
holB	b1099	1.06502	-0.757775	-0.706389	-0.0513861
b1685	b1685	2.40403	-0.758155	-0.836136	0.0779815
ybdK	b0581	1.06763	-0.760045	-0.707291	-0.0527546
galM	b0756	1.68143	-0.760422	-0.835479	0.0750563
gatB	b2093	1.42038	-0.760799	-0.787726	0.0269266
yecC	b1917	0.995767	-0.761176	-0.680606	-0.0805701
yccJ	b1003	2.03383	-0.761176	-0.863567	0.102391
menD	b2264	0.970114	-0.761552	-0.668093	-0.0934586
cspE	b0623	3.4853	-0.761928	-0.834301	0.0723734
kch	b1250	1.46793	-0.762303	-0.799772	0.0374684
mfd	b1114	1.03117	-0.76455	-0.694486	-0.070064
clpB	b2592	2.06108	-0.765296	-0.861851	0.0965552
yjaD	b3996	0.99348	-0.766041	-0.679539	-0.0865022
gyrB	b3699	2.16876	-0.766041	-0.847166	0.0811247
yibN	b3611	1.11059	-0.766413	-0.716947	-0.0494663
pfkA	b3916	2.10014	-0.767156	-0.857426	0.0902702
bolA	b0435	1.9142	-0.767156	-0.862334	0.0951782
yceC	b1086	1.11156	-0.768268	-0.717108	-0.0511602
yafV	b0219	1.35432	-0.768268	-0.768158	-0.000110291
yrbB	b3191	1.37814	-0.769377	-0.775727	0.00635013
yfgB	b2517	1.44182	-0.769746	-0.79325	0.0235036
yjdC	b4135	1.56851	-0.770115	-0.819906	0.0497903
b0968	b0968	1.16894	-0.770115	-0.726247	-0.0438686
holD	b4372	1.00779	-0.770484	-0.685813	-0.0846711
murI	b3967	1.12694	-0.770852	-0.719622	-0.0512295
thrS	b1719	2.89408	-0.772322	-0.837631	0.0653096
htrL	b3618	1.05423	-0.773421	-0.702466	-0.0709545
yqaB	b2690	1.15424	-0.774517	-0.723992	-0.0505249
murA	b3189	1.70493	-0.774882	-0.839092	0.0642102
syd	b2793	1.05319	-0.77561	-0.702032	-0.0735783
cobB	b1120	1.4063	-0.775974	-0.783861	0.00788631
yncB	b1449	1.71966	-0.776338	-0.841544	0.0652059
slyD	b3349	2.68359	-0.776338	-0.834287	0.0579488
hslU	b3931	2.17811	-0.777064	-0.846223	0.0691588
dam	b3387	0.949731	-0.777427	-0.657634	-0.119793
yjgD	b4255	2.5885	-0.777789	-0.833884	0.0560943
livJ	b3460	0.904932	-0.778151	-0.63429	-0.143861
hisC	b2021	1.31672	-0.778151	-0.755812	-0.0223389
yjiN	b4336	0.933386	-0.779236	-0.649245	-0.129991
prfA	b1211	1.40931	-0.779236	-0.784765	0.00552897
mog	b0009	1.32677	-0.779596	-0.759163	-0.0204334
rpoB	b3987	2.7127	-0.780317	-0.834707	0.0543896
yaiA	b0389	1.61257	-0.780317	-0.82551	0.0451929
tyrR	b1323	1.01456	-0.780317	-0.688523	-0.0917939
nfo	b2159	1.19565	-0.781396	-0.731012	-0.0503843
ilvB	b3671	1.16134	-0.782473	-0.725011	-0.0574616
yliJ	b0838	2.02929	-0.782473	-0.863674	0.0812019
ygdP	b2830	1.55375	-0.783904	-0.817742	0.0338383
yeiA	b2147	1.04817	-0.784974	-0.700342	-0.0846317
htpX	b1829	1.35486	-0.78533	-0.768331	-0.0169989
ftsK	b0890	0.661339	-0.78533	-0.50969	-0.27564
dnaX	b0470	1.15673	-0.785686	-0.724302	-0.0613841
uvrB	b0779	1.06183	-0.785686	-0.705369	-0.080317
b0822	b0822	1.13043	-0.786751	-0.720154	-0.0665975
moeA	b0827	1.3601	-0.786751	-0.769996	-0.0167549
yggH	b2960	1.48916	-0.786751	-0.804934	0.0181821
folC	b2315	1.18221	-0.787106	-0.72845	-0.0586565
yheM	b3344	0.758533	-0.787815	-0.56365	-0.224164
malQ	b3416	1.20041	-0.789581	-0.731674	-0.0579063
lysS	b2890	2.07411	-0.789933	-0.860269	0.0703359
surA	b0053	0.836894	-0.790285	-0.599253	-0.191032
dsbA	b3860	0.952889	-0.79134	-0.659404	-0.131935
csrA	b2696	2.67576	-0.79134	-0.834203	0.0428632
pnp	b3164	2.97226	-0.79134	-0.83823	0.0468907
ybiB	b0800	1.71443	-0.791691	-0.840607	0.0489166
fabF	b1095	1.86733	-0.791691	-0.86101	0.0693192
nuoB	b2287	1.67012	-0.792041	-0.833805	0.0417637
cydD	b0887	1.19808	-0.794139	-0.731387	-0.0627526
b2511	b2511	1.37969	-0.794139	-0.776191	-0.0179482
ybfF	b0686	1.12054	-0.794139	-0.718532	-0.0756076
yciN	b1273	1.94917	-0.79588	-0.862453	0.0665725
hdeB	b3509	0.889918	-0.796227	-0.62668	-0.169547
hemF	b2436	1.10578	-0.797268	-0.716361	-0.0809063
ygiF	b3054	1.30803	-0.797268	-0.753275	-0.043993
secB	b3609	2.82797	-0.797268	-0.83669	0.0394227
plsB	b4041	1.61489	-0.797614	-0.825836	0.028222
dnaB	b4052	1.5319	-0.797614	-0.81404	0.0164258
yeiP	b2171	2.05551	-0.799341	-0.862417	0.0630769
rtn	b2176	0.978728	-0.799685	-0.672514	-0.127171
fabB	b2323	2.21214	-0.801061	-0.842411	0.0413504
yiiD	b3888	1.33118	-0.801404	-0.760631	-0.0407727
yjaG	b3999	1.50439	-0.802432	-0.808205	0.0057736
b1624	b1624	1.36485	-0.802774	-0.771466	-0.0313077
fruK	b2168	1.61084	-0.803116	-0.825273	0.022157
flu	b2000	0.356599	-0.803457	-0.245676	-0.557781
malK	b4035	1.98628	-0.803457	-0.863259	0.0598017
yggV	b2954	1.61774	-0.803798	-0.82625	0.0224513
b1628	b1628	0.599774	-0.80618	-0.468036	-0.338144
mviM	b1068	1.24797	-0.806858	-0.740105	-0.0667531
parC	b3019	1.40799	-0.808211	-0.784373	-0.0238375
ygcF	b2777	1.3707	-0.808886	-0.773322	-0.0355634
b1341	b1341	1.46641	-0.808886	-0.799347	-0.00953879
serC	b0907	2.27362	-0.809223	-0.838005	0.0287816
tnaA	b3708	2.54575	-0.809223	-0.834589	0.025366
trxA	b3781	2.57438	-0.80956	-0.834089	0.0245295
yigZ	b3848	0.770778	-0.80956	-0.569017	-0.240543
yfhA	b2554	0.967408	-0.810569	-0.666839	-0.143729
ycfP	b1108	1.71305	-0.810569	-0.840363	0.0297948
ycbL	b0927	1.62627	-0.810904	-0.827365	0.0164607
rpoN	b3202	1.62718	-0.812245	-0.827503	0.0152587
phoR	b0400	1.03918	-0.812913	-0.697339	-0.115575
fabZ	b0180	2.22863	-0.813247	-0.841182	0.0279348
glpD	b3426	1.84933	-0.813581	-0.859957	0.046376
b1731	b1731	0.894538	-0.814581	-0.629091	-0.18549
ydhD	b1654	2.65167	-0.816241	-0.83383	0.0175889
yfjB	b2615	1.22339	-0.816573	-0.735611	-0.080962
serS	b0893	2.22569	-0.816904	-0.841349	0.0244455
ybbO	b0493	1.46196	-0.817896	-0.798145	-0.0197505
yaeC	b0197	1.19193	-0.818556	-0.730188	-0.0883679
mukF	b0922	1.04139	-0.818556	-0.697814	-0.120742
yhaJ	b3105	1.47602	-0.818754	-0.801842	-0.0169114
ybbN	b0492	2.10572	-0.818885	-0.856508	0.0376228
glnE	b3053	1.1112	-0.819544	-0.717036	-0.102508
b2667	b2667	1.30458	-0.819873	-0.752329	-0.0675441
ydiA	b1703	1.26397	-0.820201	-0.743244	-0.0769579
rhlB	b3780	1.61441	-0.821186	-0.825768	0.00458225
pgk	b2926	2.75158	-0.821514	-0.835374	0.0138602
yfiA	b2597	2.74443	-0.821841	-0.835247	0.0134064
b1248	b1248	1.24247	-0.823474	-0.73922	-0.0842541
cspB	b1557	1.72783	-0.823474	-0.842902	0.019428
qor	b4051	1.59615	-0.8238	-0.823477	-0.00032319
gapA	b1779	3.37665	-0.8238	-0.834997	0.0111965
hfq	b4172	3.17985	-0.824776	-0.836769	0.0119929
sucA	b0726	2.20002	-0.826399	-0.843281	0.0168825
manA	b1613	1.34477	-0.827369	-0.764986	-0.0623828
purL	b2557	1.59594	-0.827692	-0.823449	-0.00424324
yaiN	b0357	2.26258	-0.829947	-0.838967	0.00902026
ribF	b0025	1.12123	-0.830589	-0.718678	-0.111911
yjeB	b4178	1.52892	-0.830909	-0.813478	-0.0174317
b0174	b0174	1.32362	-0.83123	-0.758049	-0.0731802
yajC	b0407	3.18703	-0.83155	-0.836695	0.00514512
deaD	b3162	1.86097	-0.833466	-0.860784	0.0273186
tufA	b3339	3.52507	-0.833784	-0.83408	0.000295293
pstB	b3725	2.33225	-0.834103	-0.836476	0.00237374
yfiF	b2581	1.25373	-0.834421	-0.741292	-0.0931283
pssA	b2585	1.97335	-0.835056	-0.862769	0.0277132
yhbY	b3180	2.13564	-0.836641	-0.851942	0.0153011
pps	b1702	2.06141	-0.837399	-0.861851	0.0244522
fklB	b4207	2.08417	-0.837904	-0.858911	0.0210071
mukB	b0924	1.57859	-0.838534	-0.821096	-0.0174387
b2530	b2530	2.91704	-0.838849	-0.83791	-0.0009395
atpA	b3734	2.56719	-0.839164	-0.834216	-0.00494773
rnpA	b3704	1.47881	-0.841985	-0.80252	-0.0394649
purB	b1131	2.00399	-0.841985	-0.863914	0.0219293
fusA	b3340	2.50019	-0.842297	-0.835593	-0.00670432
ispA	b0421	1.35568	-0.842609	-0.768594	-0.0740155
sfhB	b2594	1.32521	-0.842609	-0.758611	-0.0839984
yaeR	b0187	1.48804	-0.842921	-0.804705	-0.0382158
proA	b0243	1.70749	-0.843855	-0.839475	-0.00438009
smpB	b2620	1.16459	-0.844788	-0.725541	-0.119247
ddlA	b0381	1.40793	-0.845408	-0.784358	-0.0610502
tsf	b0170	2.86137	-0.845408	-0.837226	-0.00818252
rsxC	b1629	0.931153	-0.850033	-0.648107	-0.201926
fabR	b3963	1.36819	-0.85187	-0.772526	-0.0793439
lytB	b0029	1.48664	-0.852175	-0.804392	-0.0477828
menB	b2262	1.346	-0.852175	-0.765409	-0.0867663
murB	b3972	1.25926	-0.852175	-0.742388	-0.109787
dnaJ	b0015	1.83852	-0.852175	-0.858852	0.00667718
cysS	b0526	1.90309	-0.85309	-0.862351	0.00926133
ydfG	b1539	2.10286	-0.853698	-0.857034	0.00333557
wbbK	b2032	1.80822	-0.854002	-0.856032	0.0020296
yhbH	b3203	2.43709	-0.854913	-0.836068	-0.018845
guaC	b0104	1.82916	-0.854913	-0.858308	0.00339546
b0866	b0866	1.74844	-0.855216	-0.846541	-0.00867548
holC	b4259	1.49668	-0.856427	-0.806594	-0.0498331
fldA	b0684	2.5503	-0.857031	-0.834505	-0.022526
ubiG	b2232	1.26654	-0.857332	-0.743793	-0.113539
ygfB	b2909	1.63003	-0.857634	-0.827936	-0.0296977
dcp	b1538	1.51328	-0.858537	-0.810181	-0.048356
metG	b2114	1.90081	-0.858537	-0.862447	0.00391018
yciL	b1269	1.71327	-0.859138	-0.840404	-0.0187342
katE	b1732	2.17354	-0.860637	-0.84677	-0.0138679
pgi	b4025	2.22661	-0.860937	-0.841297	-0.0196394
hflK	b4174	1.82996	-0.861236	-0.858365	-0.00287103
folA	b0048	1.57901	-0.861534	-0.821162	-0.0403721
sspA	b3229	2.38201	-0.861534	-0.836423	-0.0251116
kdsA	b1215	1.97752	-0.861534	-0.862926	0.00139148
b1200	b1200	1.81001	-0.86362	-0.856242	-0.00737831
ndk	b2518	2.251	-0.86362	-0.83963	-0.0239902
ompR	b3405	1.90724	-0.863917	-0.862343	-0.0015743
def	b3287	1.71629	-0.864511	-0.84098	-0.0235307
fabA	b0954	2.78569	-0.864808	-0.835975	-0.0288328
murF	b0086	1.28142	-0.8654	-0.746784	-0.118616
ung	b2580	1.16098	-0.865696	-0.724962	-0.140734
yrfH	b3400	0.937217	-0.866878	-0.651151	-0.215727
yajG	b0434	0.980276	-0.868644	-0.673342	-0.195303
ubiH	b2907	1.10415	-0.868938	-0.715985	-0.152954
purA	b4177	2.49122	-0.868938	-0.835765	-0.0331733
yjdJ	b4127	1.99798	-0.870989	-0.863742	-0.00724718
pfkB	b1723	1.56365	-0.872156	-0.819193	-0.0529634
b3838	b3838	1.44738	-0.873611	-0.794714	-0.078897
gpsA	b3608	1.41554	-0.873902	-0.786427	-0.0874744
yojN	b2216	1.12772	-0.874192	-0.719744	-0.154448
yajQ	b0426	2.10804	-0.874192	-0.85608	-0.018112
yhbZ	b3183	1.56828	-0.874482	-0.819881	-0.0546011
lpxB	b0182	1.11488	-0.874772	-0.717659	-0.157113
ygaP	b2668	1.88438	-0.875929	-0.862195	-0.0137337
sdiA	b1916	1.06759	-0.876795	-0.707284	-0.169511
ybdB	b0597	1.9493	-0.878234	-0.862451	-0.0157834
groS	b4142	3.33247	-0.878234	-0.835334	-0.0429007
lig	b2411	1.34299	-0.878809	-0.764401	-0.114408
yaeH	b0163	2.17646	-0.879096	-0.846414	-0.0326817
glf	b2036	2.28535	-0.880528	-0.837549	-0.0429784
yabC	b0082	1.3014	-0.881385	-0.751406	-0.129978
rbfA	b3167	1.92261	-0.881385	-0.862505	-0.0188795
oxyR	b3961	1.89804	-0.88167	-0.862562	-0.0191081
nadE	b1740	1.49011	-0.88167	-0.805142	-0.0765275
cyoC	b0430	1.66995	-0.881955	-0.833776	-0.0481786
yrdC	b3282	1.01578	-0.883377	-0.688984	-0.194393
gatA	b2094	1.58596	-0.883945	-0.822024	-0.0619214
clpA	b0882	2.29595	-0.883945	-0.836875	-0.0470707
dnaK	b0014	3.38666	-0.884229	-0.834925	-0.0493036
ycfF	b1103	1.86437	-0.884795	-0.860805	-0.0239908
aspC	b0928	2.39455	-0.885361	-0.836453	-0.0489087
hlpA	b0178	1.3085	-0.886209	-0.753401	-0.132808
rfaD	b3619	2.16868	-0.888179	-0.847175	-0.041004
yihX	b3885	1.49554	-0.888741	-0.806373	-0.0823676
deoB	b4383	2.27137	-0.889862	-0.838141	-0.0517206
ybeX	b0658	1.64028	-0.890421	-0.829427	-0.0609937
hepA	b0059	1.41414	-0.89098	-0.786073	-0.104907
yiaE	b3553	1.73111	-0.89098	-0.843494	-0.0474858
yacG	b0101	1.34147	-0.891537	-0.763926	-0.127612
sohB	b1272	1.62685	-0.892095	-0.827454	-0.064641
metL	b3940	1.65663	-0.892095	-0.831774	-0.0603204
tpiA	b3919	2.88532	-0.893762	-0.837506	-0.0562562
hemE	b3997	1.60508	-0.894039	-0.824625	-0.0694141
ppa	b4226	2.59948	-0.894039	-0.833716	-0.0603226
yjeE	b4168	1.20935	-0.896251	-0.733025	-0.163226
ansA	b1767	1.47612	-0.896251	-0.801863	-0.0943875
alaS	b2697	1.93524	-0.896251	-0.862417	-0.0338331
pta	b2297	1.79569	-0.896526	-0.853935	-0.0425908
ftsX	b3462	1.45649	-0.897077	-0.796858	-0.100219
pepB	b2523	1.69854	-0.897627	-0.838062	-0.0595649
metK	b2942	2.54038	-0.897627	-0.834691	-0.0629364
fhuC	b0151	1.04474	-0.900094	-0.699095	-0.200998
lon	b0439	2.20099	-0.900367	-0.843203	-0.057164
putP	b1015	1.51104	-0.90064	-0.809638	-0.0910024
adk	b0474	2.8372	-0.901458	-0.836841	-0.0646175
ybiT	b0820	1.40741	-0.901731	-0.784198	-0.117533
pstC	b3727	2.24415	-0.902275	-0.840005	-0.0622697
gshA	b2688	1.39679	-0.903361	-0.781174	-0.122187
yjeQ	b4161	1.29321	-0.903361	-0.749648	-0.153713
fba	b2925	2.83018	-0.904716	-0.836726	-0.067989
aroB	b3389	1.49241	-0.905256	-0.805704	-0.0995519
yjgA	b4234	1.72147	-0.906066	-0.841742	-0.0643239
ribB	b3041	2.25155	-0.906066	-0.8396	-0.0664655
clpP	b0437	2.63759	-0.907949	-0.833767	-0.0741813
ileS	b0026	1.80659	-0.908485	-0.855834	-0.0526515
nagC	b0676	1.57636	-0.908753	-0.820835	-0.0879184
polA	b3863	1.60964	-0.909823	-0.825106	-0.0847171
cyaY	b3807	1.71818	-0.911424	-0.841336	-0.070088
tig	b0436	2.86315	-0.913284	-0.837253	-0.0760305
fadR	b1187	1.45876	-0.9154	-0.797363	-0.118037
yebC	b1864	2.20975	-0.916717	-0.842568	-0.0741495
rpoZ	b3649	2.81842	-0.917768	-0.836532	-0.0812358
yhbJ	b3205	1.59304	-0.919862	-0.823076	-0.0967863
entF	b0586	1.50887	-0.920645	-0.809158	-0.111487
rfbD	b2040	1.69937	-0.920906	-0.838189	-0.0827167
feoA	b3408	2.17892	-0.920906	-0.846131	-0.0747746
yafC	b0208	1.2697	-0.922466	-0.744487	-0.177978
yleB	b0662	1.26764	-0.922725	-0.744012	-0.178714
dut	b3640	2.0789	-0.92557	-0.859598	-0.0659721
cyoD	b0429	2.05724	-0.926085	-0.862252	-0.0638335
rpsV	b1480	3.49466	-0.928652	-0.834248	-0.0944039
panC	b0133	1.72678	-0.930185	-0.842625	-0.0875593
yjfH	b4180	1.36986	-0.931204	-0.773062	-0.158142
gcpE	b2515	1.59488	-0.931204	-0.823299	-0.107904
fruR	b0080	1.45838	-0.931204	-0.797279	-0.133924
tmk	b1098	1.13053	-0.931458	-0.720168	-0.21129
atpD	b3732	2.83623	-0.931966	-0.836825	-0.0951411
yibL	b3602	1.58303	-0.93222	-0.821642	-0.110579
dcd	b2065	1.8984	-0.93374	-0.862547	-0.0711928
fabI	b1288	2.53432	-0.935003	-0.834809	-0.100194
ppiB	b0525	2.58531	-0.935255	-0.833922	-0.101333
yciI	b1251	1.97211	-0.935507	-0.862725	-0.0727828
yrfI	b3401	1.91324	-0.935759	-0.862373	-0.0733856
prfC	b4375	1.53097	-0.935759	-0.813823	-0.121936
uvrC	b1913	0.999218	-0.936514	-0.682206	-0.254307
dapB	b0031	1.70214	-0.937016	-0.838657	-0.0983596
fmt	b3288	1.40971	-0.937518	-0.784888	-0.15263
rho	b3783	3.33548	-0.941511	-0.83531	-0.106202
cysB	b1275	1.66341	-0.941511	-0.832793	-0.108719
ycfB	b1133	1.77883	-0.943247	-0.851594	-0.0916536
cadA	b4131	0.619198	-0.945715	-0.481954	-0.46376
manY	b1818	2.29505	-0.945961	-0.836911	-0.10905
yhbC	b3170	1.65274	-0.946207	-0.831225	-0.114982
uvrD	b3813	1.31042	-0.946452	-0.753935	-0.192517
yadR	b0156	2.29959	-0.946943	-0.836703	-0.11024
pepN	b0932	2.12606	-0.946943	-0.853725	-0.0932184
pstS	b3728	1.58644	-0.947434	-0.822099	-0.125335
seqA	b0687	1.69882	-0.947434	-0.8381	-0.109333
nuoC	b2286	1.51125	-0.952066	-0.809692	-0.142373
rcsB	b2217	2.56663	-0.952792	-0.834225	-0.118568
leuS	b0642	1.9846	-0.954001	-0.863194	-0.0908074
sspB	b3228	1.65775	-0.954966	-0.831961	-0.123004
atpH	b3735	1.95917	-0.955207	-0.862497	-0.0927096
secA	b0098	1.85321	-0.955928	-0.860532	-0.0953962
glnB	b2553	1.92025	-0.959757	-0.862564	-0.0971924
baeR	b2079	1.08987	-0.960233	-0.713355	-0.246878
ackA	b2296	2.30465	-0.960946	-0.836648	-0.124298
eno	b2779	2.75382	-0.962132	-0.835413	-0.126719
cydC	b0886	1.21664	-0.963552	-0.734237	-0.229315
lepA	b2569	1.80677	-0.963788	-0.855855	-0.107932
gltB	b3212	2.24255	-0.964731	-0.840093	-0.124638
spoT	b3650	1.46246	-0.965437	-0.798282	-0.167155
fabH	b1091	1.92816	-0.966142	-0.862418	-0.103723
gloA	b1651	1.99442	-0.966142	-0.863594	-0.102547
plsX	b1090	1.26055	-0.968249	-0.742581	-0.225669
ybeL	b0643	1.83587	-0.968249	-0.858723	-0.109527
atpG	b3733	1.82325	-0.969416	-0.857824	-0.111592
basR	b4113	1.81556	-0.975432	-0.856927	-0.118505
deoD	b4384	2.57424	-0.975662	-0.834091	-0.14157
ytfP	b4222	1.46909	-0.977266	-0.800093	-0.177173
nadC	b0109	1.59237	-0.977266	-0.822996	-0.154271
b0420	b0420	1.77593	-0.977266	-0.851172	-0.126094
pepQ	b3847	1.69781	-0.979321	-0.837962	-0.141358
gmk	b3648	1.59405	-0.979548	-0.823198	-0.156351
glyA	b2551	3.21496	-0.980685	-0.836409	-0.144276
ftsA	b0094	1.77028	-0.980685	-0.850181	-0.130504
corA	b3816	1.49104	-0.981819	-0.805391	-0.176428
aceF	b0115	2.92975	-0.983852	-0.838027	-0.145824
yceD	b1088	1.6325	-0.984752	-0.82825	-0.156502
yrbA	b3190	2.01094	-0.984752	-0.863968	-0.120785
hupA	b4000	2.97353	-0.984977	-0.838232	-0.146745
lpxD	b0179	1.98361	-0.988559	-0.86315	-0.125409
glgP	b3428	1.7573	-0.990339	-0.847837	-0.142501
aspS	b1866	2.26077	-0.990339	-0.839063	-0.151276
nusA	b3169	2.66578	-0.991758	-0.834101	-0.157656
ydaA	b1333	1.94133	-0.994097	-0.862249	-0.131848
murE	b0085	1.50136	-0.994317	-0.807589	-0.186728
yibO	b3612	2.0098	-0.997605	-0.863954	-0.133651
b2299	b2299	1.58963	-0.998041	-0.822588	-0.175454
glnS	b0680	1.82798	-0.998477	-0.858221	-0.140256
hisS	b2514	1.87907	-0.999783	-0.861933	-0.13785
yggX	b2962	2.27339	-1.00065	-0.838016	-0.162635
infA	b0884	2.80465	-1.0103	-0.836301	-0.173999
map	b0168	2.09681	-1.01115	-0.857805	-0.153342
yihI	b3866	1.97984	-1.01178	-0.863015	-0.148767
yhgI	b3414	2.4932	-1.01199	-0.835712	-0.176282
trpS	b3384	2.09742	-1.01242	-0.857777	-0.154638
pykA	b1854	2.07502	-1.01557	-0.860139	-0.15543
yihK	b3871	1.95248	-1.01891	-0.86243	-0.156478
fur	b0683	2.28603	-1.02222	-0.837488	-0.184734
gpp	b3779	1.45995	-1.02674	-0.797625	-0.229113
msbA	b0914	1.38553	-1.02938	-0.777815	-0.251568
arcB	b3210	1.7463	-1.03262	-0.84615	-0.186468
murG	b0090	1.09307	-1.03282	-0.713879	-0.318941
asnC	b3743	1.89437	-1.03282	-0.862534	-0.170286
topA	b1274	1.77934	-1.03322	-0.851679	-0.181544
kdsB	b0918	1.55526	-1.03543	-0.817996	-0.217434
pepD	b0237	2.21874	-1.03941	-0.841997	-0.197417
yrdA	b3279	1.99436	-1.0408	-0.863591	-0.177209
pgm	b0688	1.99391	-1.04336	-0.863565	-0.179797
yhfG	b3362	1.48827	-1.05077	-0.80475	-0.246016
yebJ	b1831	2.22137	-1.05115	-0.841843	-0.20931
dps	b0812	0.93887	-1.05671	-0.652062	-0.404652
nuoG	b2283	1.59751	-1.0569	-0.823651	-0.233254
lpxM	b1855	1.3973	-1.05786	-0.781308	-0.276548
nuoE	b2285	1.84744	-1.06032	-0.859706	-0.200614
hflB	b3178	1.92003	-1.07004	-0.862546	-0.207492
valS	b4258	2.01677	-1.07791	-0.863992	-0.213921
nuoA	b2288	2.04091	-1.09691	-0.863158	-0.233752
tldD	b3244	1.95271	-1.15229	-0.86243	-0.289859

## Sheet: GO_enrichment
Pathways	Pathways ID	Intersected genes	pvalue (deviating noise)	pvalue (standard noise)	qvalue (deviating noise)	qvalue (standard noise)
"Any process that modulates the frequency, rate or extent of DNA recombination, a DNA metabolic process in which a new genotype is formed by reassortment of genes resulting in gene combinations different from those that were present in the parents." [GOC:go_curators, ISBN:0198506732]	18	2	1	1	NaN	NaN
"The chemical reactions and pathways involving the disaccharide maltose (4-O-alpha-D-glucopyranosyl-D-glucopyranose), an intermediate in the catabolism of glycogen and starch." [GOC:jl, ISBN:0198506732]	23	0	1	1	NaN	NaN
"The chemical reactions and pathways resulting in the breakdown of the disaccharide maltose (4-O-alpha-D-glucopyranosyl-D-glucopyranose)." [GOC:jl, ISBN:0198506732]	25	1	1	1	NaN	NaN
"The aggregation, arrangement and bonding together of constituent RNAs and proteins to form the large ribosomal subunit." [GOC:jl]	27	2	1	1	NaN	NaN
"A metabolic process that results in the removal or addition of one or more electrons to or from a substance, with or without the concomitant removal or addition of a proton or protons." [GOC:dhl, GOC:ecd, GOC:jh2, GOC:jid, GOC:mlg, GOC:rph]	55114	90	4.68e-07	0.0251674	7.56e-05	0.154335
"The chemical reactions and pathways resulting in the formation of cell wall mannoproteins, any cell wall protein that contains covalently bound mannose residues." [GOC:ai]	32	1	1	1	NaN	NaN
"The directed movement of transition metal ions into, out of or within a cell, or between cells, by means of some agent such as a transporter or pore. A transition metal is an element whose atom has an incomplete d-subshell of extranuclear electrons, or which gives rise to a cation or cations with an incomplete d-subshell. Transition metals often have more than one valency state. Biologically rel…	41	0	1	1	NaN	NaN
"The sequence of reactions by which arginine is synthesized from ornithine, then cleaved to yield urea and regenerate ornithine. The overall reaction equation is NH3 + CO2 + aspartate + 3 ATP + 2 H2O = urea + fumarate + 2 ADP + 2 phosphate + AMP + diphosphate." [GOC:pde, GOC:vw, ISBN:0198506732]	50	1	1	1	NaN	NaN
"The chemical reactions and pathways involving argininosuccinate, 2-(N(omega)-arginino)succinate, an intermediate in the ornithine-urea cycle, where it is synthesized from citrulline and aspartate." [ISBN:0198506732]	53	1	1	1	NaN	NaN
"The chemical reactions and pathways involving amino acids containing sulfur, comprising cysteine, homocysteine, methionine and selenocysteine." [GOC:ai]	96	0	1	1	NaN	NaN
"The directed movement of amino acids containing sulfur (cystine, methionine and their derivatives) into, out of or within a cell, or between cells, by means of some agent such as a transporter or pore." [GOC:ai]	101	0	1	1	NaN	NaN
"The pathways by which inorganic sulfate is processed and incorporated into sulfated compounds." [GOC:jl]	103	1	1	1	NaN	NaN
"The chemical reactions and pathways resulting in the formation of histidine, 2-amino-3-(1H-imidazol-4-yl)propanoic acid." [GOC:go_curators]	105	2	1	1	NaN	NaN
"The covalent alteration of one or more nucleotides within an rRNA molecule to produce an rRNA molecule with a sequence that differs from that coded genetically." [GOC:curators]	154	0	1	1	NaN	NaN
"The chemical reactions and pathways involving glutamine, 2-amino-4-carbamoylbutanoic acid." [GOC:ai]	6541	4	0.00633914	0.109564	0.146123	0.329085
"The chemical reactions and pathways resulting in the formation of tryptophan, the chiral amino acid 2-amino-3-(1H-indol-3-yl)propanoic acid; tryptophan is synthesized from chorismate via anthranilate." [GOC:mah, ISBN:0471331309, MetaCyc:TRPSYN-PWY]	162	1	1	1	NaN	NaN
"The chemical reactions and pathways resulting in the breakdown of allantoin, (2,5-dioxo-4-imidazolidinyl)urea." [GOC:mah, ISBN:0198547684]	256	1	1	1	NaN	NaN
"Any process that results in a change in state or activity of a cell or an organism (in terms of movement, secretion, enzyme production, gene expression, etc.) as a result of X-ray radiation. An X-ray is a form of electromagnetic radiation with a wavelength in the range of 10 nanometers to 100 picometers (corresponding to frequencies in the range 30 PHz to 3 EHz)." [GOC:sm, Wikipedia:X-ray]	10165	9	0.00484958	0.0936492	0.156502	0.336168
"The chemical reactions and pathways resulting in the formation of a polysaccharide, a polymer of many (typically more than 10) monosaccharide residues linked glycosidically." [GOC:go_curators]	271	0	1	1	NaN	NaN
"The chemical reactions and pathways resulting in the breakdown of a polysaccharide, a polymer of many (typically more than 10) monosaccharide residues linked glycosidically." [GOC:go_curators]	272	0	1	1	NaN	NaN
"Any process that results in a change in state or activity of a cell or an organism (in terms of movement, secretion, enzyme production, gene expression, etc.) as a result of a reactive oxygen species stimulus. Reactive oxygen species include singlet oxygen, superoxide, and oxygen free radicals." [GOC:krc]	302	1	1	1	NaN	NaN
"Any process that results in a change in state or activity of a cell or an organism (in terms of movement, secretion, enzyme production, gene expression, etc.) as a result of a superoxide stimulus. Superoxide is the anion, oxygen-, formed by addition of one electron to dioxygen (O2) or any compound containing the superoxide anion." [GOC:krc, ISBN:0198506732]	303	0	1	1	NaN	NaN
"The splicing of Group I introns. This occurs by a ribozymic mechanism where the intron sequence forms a distinct 3D structure, characteristic of Group I introns and involved in determining the locations of the splice sites (there do not appear to be consensus splice site sequences) as well as having a role in catalyzing the splicing reactions, though protein factors are also required in vivo. Sp…	372	0	1	1	NaN	NaN
"The chemical reactions and pathways resulting in the formation of a purine nucleotide, a compound consisting of nucleoside (a purine base linked to a deoxyribose or ribose sugar) esterified with a phosphate group at either the 3' or 5'-hydroxyl group of the sugar." [GOC:go_curators, ISBN:0198506732]	6164	4	0.00633914	0.109564	0.170477	0.335941
"The addition of methyl groups to the 2'-oxygen atom of nucleotide residues in an rRNA molecule during ribosome biogenesis where the methylase specifies the site that becomes methylated without using a guide RNA." [GOC:curators, ISBN:1555811337]	453	0	1	1	NaN	NaN
"The intramolecular conversion of uridine to pseudouridine during ribosome biogenesis where the enzyme specifies the site that becomes pseudouridylated without using a guide RNA." [GOC:curators, ISBN:1555811337]	455	1	1	1	NaN	NaN
"Any process involved in the maturation of a precursor Small SubUnit (SSU) ribosomal RNA (rRNA) molecule into a mature SSU-rRNA molecule from the pre-rRNA molecule originally produced as a tricistronic rRNA transcript that contains the Small Subunit (SSU) rRNA, 5.8S rRNA, and the Large Subunit (LSU) in that order from 5' to 3' along the primary transcript." [GOC:curators]	462	0	1	1	NaN	NaN
"Any process involved in the maturation of a precursor Large SubUnit (LSU) ribosomal RNA (rRNA) molecule into a mature LSU-rRNA molecule." [GOC:curators]	470	0	1	1	NaN	NaN
"Any endonucleolytic cleavage involved in the conversion of a primary ribosomal RNA (rRNA) transcript into a mature rRNA molecule. Some endonucleolytic cleavages produce the mature end, while others are a step in the process of generating the mature end from the pre-rRNA." [GOC:krc, PMID:10690410]	478	1	1	1	NaN	NaN
"The identification of lesions on the actively transcribed strand of the DNA duplex as well as a small subset of lesions not recognized by the general nucleotide-excision repair pathway." [GOC:elh, PMID:10197977]	716	1	1	1	NaN	NaN
"The metabolic process in which glucose-6-phosphate is oxidized to form carbon dioxide (CO2) and ribulose 5-phosphate, coupled to reduction of NADP+ to NADPH; ribulose 5-P then enters a series of reactions that can yield biosynthetic precursors (ribose-5-phosphate and erythrose-4-phosphate) and glycolytic intermediates (fructose-6-phosphate and glyceraldehyde-3-phosphate)." [GOC:pde, ISBN:0198506…	6098	5	0.00238495	0.0346144	0.192414	0.195938
"A nearly universal metabolic pathway in which the acetyl group of acetyl coenzyme A is effectively oxidized to two CO2 and four pairs of electrons are transferred to coenzymes. The acetyl group combines with oxaloacetate to form citrate, which undergoes successive transformations to isocitrate, 2-oxoglutarate, succinyl-CoA, succinate, fumarate, malate, and oxaloacetate again, thus completing the…	6099	7	0.00359058	0.0925593	0.193122	0.340562
"A DNA repair process in which that does not require the exchange of genetic material between the broken DNA molecule and a homologous region of DNA." [GOC:elh]	726	1	1	1	NaN	NaN
"Synthesis of DNA that proceeds from the broken 3' single-strand DNA end and uses the homologous intact duplex as the template." [PMID:10357855]	731	0	1	1	NaN	NaN
"The chemical reactions and pathways resulting in the breakdown of DNA, involving the hydrolysis of internal 3',5'-phosphodiester bonds in one or two strands of deoxyribonucleotides." [GOC:elh, GOC:mah]	737	0	1	1	NaN	NaN
"The chemical reactions and pathways resulting in the breakdown of DNA, involving the hydrolysis of terminal 3',5'-phosphodiester bonds in one or two strands of deoxyribonucleotides." [GOC:elh, GOC:mah]	738	1	1	1	NaN	NaN
"The union or introduction of genetic information from compatible mating types that results in a genetically different individual. Conjugation requires direct cellular contact between the organisms." [GOC:elh]	746	0	1	1	NaN	NaN
"Any process that modulates the frequency, rate or extent of the chemical reactions and pathways involving amino acids of the glutamine family, comprising arginine, glutamate, glutamine and proline." [GOC:go_curators]	820	1	1	1	NaN	NaN
"The developmental process in which the size or shape of a cell is generated and organized." [GOC:clt, GOC:dph, GOC:go_curators, GOC:tb]	902	2	1	1	NaN	NaN
"The division of the cytoplasm and the plasma membrane of a cell and its partitioning into two daughter cells." [GOC:mtg_cell_cycle]	910	1	1	1	NaN	NaN
"The assembly and arrangement of a septum that spans the plasma membrane interface between progeny cells following cytokinesis. The progeny cells that form a division septum are not able to exchange intracellular material." [GOC:mtg_cell_cycle]	917	1	1	1	NaN	NaN
"The process of marking the site where a division septum will form." [GOC:clt]	918	0	1	1	NaN	NaN
"The process of physically separating the septal cell wall material by enzymatic digestion, that occurs after daughter cells are separated by cytokinesis." [GOC:mtg_cell_cycle, GOC:vw]	920	1	1	1	NaN	NaN
"The aggregation, arrangement and bonding together of septins and associated proteins to form an organized structure resembling a ring at the cell cortex." [GOC:clt]	921	0	1	1	NaN	NaN
"Any process involved in forming the mature 5' end of an rRNA molecule." [GOC:krc]	967	2	1	1	NaN	NaN
"Any process that results in a change in state or activity of a cell or an organism (in terms of movement, secretion, enzyme production, gene expression, etc.) as a result of a stimulus by the chemical structure of the anion portion of a dissociated acid (rather than the acid acting as a proton donor). The acid chemical may be in gaseous, liquid or solid form." [GOC:go_curators, GOC:rn, http://en…	1101	0	1	1	NaN	NaN
"The synthesis of RNA from a DNA template by a bacterial-type RNA polymerase, originating at a bacterial-type promoter." [GOC:txnOH]	1121	0	1	1	NaN	NaN
"Any process involved in the assembly of bacterial-type RNA polymerase preinitiation complex (PIC) at the core promoter region of a DNA template, resulting in the subsequent synthesis of RNA from that promoter. The initiation phase includes PIC assembly and the formation of the first few bonds in the RNA chain, including abortive initiation, which occurs when the first few nucleotides are repeate…	1123	0	1	1	NaN	NaN
"The extension of an RNA molecule after transcription initiation and promoter clearance at a bacterial-type RNA polymerase promoter by the addition of ribonucleotides catalyzed by a bacterial-type RNA polymerase." [GOC:txnOH, PMID:18280161]	1124	0	1	1	NaN	NaN
"The process in which the synthesis of an RNA molecule by a bacterial-type RNA polymerase using a DNA template is completed." [GOC:txnOH, PMID:18280161]	1125	1	1	1	NaN	NaN
"The process in which a glycerophosphodiester is transported across a membrane. Glycerophosphodiesters are small molecules composed of glycerol-3-phosphate and an alcohol, for example, glycerophosphoinositol." [GOC:mcc, PMID:12912892]	1407	1	1	1	NaN	NaN
"Posttranscriptional addition of a methyl group to either a nucleotide or 2'-O ribose in a polyribonucleotide. Usually uses S-adenosylmethionine as a cofactor." [GOC:hjd]	1510	1	1	1	NaN	NaN
"The incorporation of selenocysteine into a peptide; uses a special tRNA that recognizes the UGA codon as selenocysteine, rather than as a termination codon. Selenocysteine is synthesized from serine before its incorporation; it is not a posttranslational modification of peptidyl-cysteine." [RESID:AA0022]	1514	1	1	1	NaN	NaN
"The intramolecular conversion of uridine to pseudouridine within an RNA molecule. This posttranscriptional base modification occurs in tRNA, rRNA, and snRNAs." [GOC:hjd, GOC:mah]	1522	2	1	1	NaN	NaN
"Any process that modulates the frequency, rate, extent or direction of cell growth." [GOC:go_curators]	1558	0	1	1	NaN	NaN
"A metabolic pathway by which 3-methyl branched fatty acids are degraded. These compounds are not degraded by the normal peroxisomal beta-oxidation pathway, because the 3-methyl blocks the dehydrogenation of the hydroxyl group by hydroxyacyl-CoA dehydrogenase. The 3-methyl branched fatty acid is converted in several steps to pristenic acid, which can then feed into the beta-oxidative pathway." [h…	1561	1	1	1	NaN	NaN
"The chemical reactions and pathways involving long-chain fatty acids, A long-chain fatty acid is a fatty acid with a chain length between C13 and C22." [GOC:ajp]	1676	0	1	1	NaN	NaN
"Post-transcriptional addition of the terminal 3' CCA sequence to a tRNA which does not encode this sequence within the primary transcript. CCA addition proceeds by the sequential addition of CTP, CTP, and then ATP to the 3' end of the tRNA, yielding a diphosphate with each nucleotide addition." [EC:2.7.7.72, GOC:go_curators]	1680	1	1	1	NaN	NaN
"Generation of the mature 5'-end of the tRNA, usually via an endonucleolytic cleavage by RNase P." [PMID:11592395]	1682	1	1	1	NaN	NaN
"The joining of the small ribosomal subunit, ternary complex, and mRNA." [GOC:hjd]	1731	0	1	1	NaN	NaN
"The directed movement of beta-alanine, 3-aminopropanoic acid, into, out of or within a cell, or between cells, by means of some agent such as a transporter or pore." [GOC:hjd]	1762	0	1	1	NaN	NaN
"The chemical reactions and pathways involving compounds that contain selenium, such as selenocysteine." [PMID:12730456]	1887	0	1	1	NaN	NaN
"A programmed cell death process observed in bacteria and filamentous fungi and leading to spontaneous death by lysis. Examples are lysis of the mother cell during sporulation of Bacillus subtilis and self-degradation of fungal cells in Aspergillus nidulans. Autolysis is also involved in bacterial biofilm formation." [GOC:add, GOC:jh2, GOC:mtg_apoptosis, PMID:10974124, PMID:19286987, PMID:2681189…	1896	0	1	1	NaN	NaN
"The killing by an organism of a cell in its host organism by means of the rupture of cell membranes and the loss of cytoplasm. The host is defined as the larger of the organisms involved in a symbiotic interaction." [GOC:add]	1897	0	1	1	NaN	NaN
"Any process that modulates the frequency, rate or extent of addition of phosphate groups into an amino acid in a protein." [GOC:hjd]	1932	0	1	1	NaN	NaN
"The chemical reactions and pathways resulting in the formation of a phenazine antibiotic, a polycyclic pyrazine with two nitrogen atoms in the ring." [GOC:dph]	2047	0	1	1	NaN	NaN
"The process in which the nucleotide at position 34 in the anticodon of a tRNA is post-transcriptionally modified." [GOC:hjd, ISBN:155581073X]	2097	0	1	1	NaN	NaN
"The process in which a uridine in position 34 of a tRNA is post-transcriptionally modified." [GOC:hjd, ISBN:155581073X]	2098	0	1	1	NaN	NaN
"The process in which a guanine in t position 34 of a tRNA is post-transcriptionally modified." [GOC:hjd, ISBN:155581073X]	2099	0	1	1	NaN	NaN
"The process in which an adenosine in position 34 of a tRNA is post-transcriptionally converted to inosine." [GOC:hjd, ISBN:155581073X]	2100	0	1	1	NaN	NaN
"The process in which a cytosine in position 34 of a tRNA is post-transcriptionally modified." [GOC:hjd, ISBN:155581073X]	2101	0	1	1	NaN	NaN
"The process that results in the modification of the sugar of a nucleoside in tRNA at the 2'O position." [GOC:hjd, ISBN:155581073X]	2128	0	1	1	NaN	NaN
"The process in which the ribose of cytidine at position 34 in the anticodon of a tRNA is post-transcriptionally methylated at the 2'-O position." [GOC:hjd, ISBN:155581073X]	2131	0	1	1	NaN	NaN
"The process in which the ribose of uridine at position 34 in the anticodon of a tRNA is post-transcriptionally methylated at the 2'-O position." [GOC:hjd, ISBN:155581073X]	2132	0	1	1	NaN	NaN
"The process in which the carbonyl of cytosine at position 34 of a tRNA is post-transcriptionally replaced by lysine." [PMID:15894617]	2136	0	1	1	NaN	NaN
"The process in which a uridine residue at position 34 in the anticodon of a tRNA is post-transcriptionally thiolated at the C2 position. This process involves transfer of a sulfur from cysteine to position C2 by several steps." [PMID:16871210]	2143	0	1	1	NaN	NaN
"The chemical reactions and pathways resulting in the formation of a protein in the cytoplasm. This is a ribosome-mediated process in which the information in messenger RNA (mRNA) is used to specify the sequence of amino acids in the protein." [GOC:hjd]	2181	0	1	1	NaN	NaN
"The process resulting in the release of a polypeptide chain from the ribosome in the cytoplasm, usually in response to a termination codon." [GOC:hjd]	2184	1	1	1	NaN	NaN
"A gene-specific translational control mechanism where the small ribosomal subunit remains attached to the mRNA following termination of translation, then resumes scanning on the same mRNA molecule and initiates again at a downstream start site. Reinitiation depends on de novo recruitment of the ternary complex that is required to recognize the next AUG codon." [PMID:18056426, PMID:18765792]	2188	0	1	1	NaN	NaN
"The processes whereby a uridine residue in a tRNA is converted to 4-thiouridine. Typically 4-thiouridine is found at position 8, in many transfer RNAs." [ISBN:155581073X]	2937	0	1	1	NaN	NaN
"The process whereby a guanosine residue in a tRNA is methylated on the 2'-hydroxyl group of the ribose moiety." [ISBN:1555811337]	2938	0	1	1	NaN	NaN
"The process whereby a guanine in tRNA is methylated at position N1 of the guanine." [ISBN:155581073X, ISBN:1555811337]	2939	0	1	1	NaN	NaN
"The process whereby a uridine in a transfer RNA is converted to dihydrouridine." [GOC:hjd, ISBN:155581073X]	2943	0	1	1	NaN	NaN
"The attachment of a carbonyl group and a threonine to the amino group of the adenine residue immediately 3' of the anticodon, in tRNAs that decode ANN codons (where N is any base)." [GO:0070526, GOC:imk, GOC:mah, PMID:19287007, PMID:21183954, PMID:23258706]	2949	0	1	1	NaN	NaN
"The process in which an amino acid is transported across a membrane." [GOC:dph, GOC:tb]	3333	2	1	1	NaN	NaN
"An error-prone process for repairing damaged microbial DNA." [GOC:jl, PMID:16000023]	9432	9	0.00484958	0.0128229	0.195628	0.125814
"The chemical reactions and pathways involving a polysaccharide, a polymer of many (typically more than 10) monosaccharide residues linked glycosidically." [ISBN:0198547684]	5976	0	1	1	NaN	NaN
"A process in which the transfer of one or more phosphate groups to a substrate transmits a signal to the phosphorylated substrate." [GOC:mtg_signal, GOC:signaling]	23014	13	0.0117596	0.0161463	0.237186	0.125071
"The chemical reactions and pathways resulting in the formation of glycogen, a polydisperse, highly branched glucan composed of chains of D-glucose residues." [ISBN:0198506732]	5978	2	1	1	NaN	NaN
"The chemical reactions and pathways resulting in the breakdown of glycogen, a polydisperse, highly branched glucan composed of chains of D-glucose residues." [ISBN:0198506732]	5980	2	1	1	NaN	NaN
"The chemical reactions and pathways resulting in the formation of sucrose, the disaccharide fructofuranosyl-glucopyranoside." [GOC:go_curators]	5986	0	1	1	NaN	NaN
"The chemical reactions and pathways resulting in the formation of lactose, the disaccharide galactopyranosyl-glucose." [GOC:go_curators]	5989	0	1	1	NaN	NaN
"The chemical reactions and pathways resulting in the breakdown of lactose, the disaccharide galactopyranosyl-glucose." [GOC:go_curators]	5990	0	1	1	NaN	NaN
"The chemical reactions and pathways involving trehalose, a disaccharide isomeric with sucrose and obtained from certain lichens and fungi." [GOC:jl, ISBN:0028623819]	5991	1	1	1	NaN	NaN
"The chemical reactions and pathways resulting in the formation of trehalose, a disaccharide isomeric with sucrose and obtained from certain lichens and fungi." [GOC:jl, ISBN:0028623819]	5992	1	1	1	NaN	NaN
"The chemical reactions and pathways resulting in the breakdown of trehalose, a disaccharide isomeric with sucrose and obtained from certain lichens and fungi." [GOC:jl, ISBN:0028623819]	5993	1	1	1	NaN	NaN
"The chemical reactions and pathways resulting in the breakdown of melibiose, the disaccharide 6-O-alpha-D-galactopyranosyl-D-glucose." [ISBN:0198547684]	5995	0	1	1	NaN	NaN
"The chemical reactions and pathways involving monosaccharides, the simplest carbohydrates. They are polyhydric alcohols containing either an aldehyde or a keto group and between three to ten or more carbon atoms. They form the constitutional repeating units of oligo- and polysaccharides." [ISBN:0198506732]	5996	1	1	1	NaN	NaN
"The chemical reactions and pathways involving xylulose, the ketopentose threo-2-pentulose." [ISBN:0198547684]	5997	0	1	1	NaN	NaN
"The chemical reactions and pathways resulting in the breakdown of xylulose, the ketopentose threo-2-pentulose." [ISBN:0198547684]	5998	0	1	1	NaN	NaN
"The chemical reactions and pathways involving fructose, the ketohexose arabino-2-hexulose. Fructose exists in a open chain form or as a ring compound. D-fructose is the sweetest of the sugars and is found free in a large number of fruits and honey." [ISBN:0198506732]	6000	0	1	1	NaN	NaN
"The chemical reactions and pathways resulting in the breakdown of fructose, the ketohexose arabino-2-hexulose." [GOC:ai]	6001	1	1	1	NaN	NaN
"The chemical reactions and pathways involving fructose 6-phosphate, also known as F6P. The D-enantiomer is an important intermediate in glycolysis, gluconeogenesis, and fructose metabolism." [ISBN:0198506732]	6002	1	1	1	NaN	NaN
"The chemical reactions and pathways involving fucose, or 6-deoxygalactose, which has two enantiomers, D-fucose and L-fucose." [ISBN:0198506732]	6004	2	1	1	NaN	NaN
"Any process that modulates the frequency, rate or extent of the chemical reactions and pathways resulting in the formation of proteins by the translation of mRNA or circRNA." [GOC:isa_complete]	6417	4	0.0170579	0.18798	0.250218	0.389663
"The chemical reactions and pathways resulting in the breakdown of glucose, the aldohexose gluco-hexose." [GOC:ai]	6007	1	1	1	NaN	NaN
"The chemical reactions and pathways involving UDP-glucose, uridinediphosphoglucose, a substance composed of glucose in glycosidic linkage with uridine diphosphate." [GOC:ai]	6011	1	1	1	NaN	NaN
"The chemical reactions and pathways involving galactose, the aldohexose galacto-hexose. D-galactose is widely distributed in combined form in plants, animals and microorganisms as a constituent of oligo- and polysaccharides; it also occurs in galactolipids and as its glucoside in lactose and melibiose." [ISBN:0198506732]	6012	1	1	1	NaN	NaN
"The chemical reactions and pathways involving mannose, the aldohexose manno-hexose, the C-2 epimer of glucose. The D-(+)-form is widely distributed in mannans and hemicelluloses and is of major importance in the core oligosaccharide of N-linked oligosaccharides of glycoproteins." [ISBN:0198506732]	6013	0	1	1	NaN	NaN
"The chemical reactions and pathways involving D-ribose (ribo-pentose). As beta-D-ribofuranose, D-ribose forms the glycose group of all ribonucleosides, ribonucleotides and ribonucleic acids, and also of ribose phosphates, various glycosides, some coenzymes and some forms of vitamin B12." [ISBN:0198506732]	6014	0	1	1	NaN	NaN
"The chemical reactions and pathways resulting in the formation of 5-phosphoribose 1-diphosphate, also known as 5-phosphoribosyl-1-pyrophosphate." [GOC:ai]	6015	2	1	1	NaN	NaN
"The chemical reactions and pathways involving inositol, 1,2,3,4,5,6-cyclohexanehexol, a growth factor for animals and microorganisms." [ISBN:0198547684]	6020	0	1	1	NaN	NaN
"The chemical reactions and pathways resulting in the breakdown of chitin, a linear polysaccharide consisting of beta-(1->4)-linked N-acetyl-D-glucosamine residues." [GOC:jl, ISBN:0198506732]	6032	0	1	1	NaN	NaN
"The chemical reactions and pathways involving any amino sugar, sugars containing an amino group in place of a hydroxyl group." [GOC:jl, ISBN:0192801023]	6040	0	1	1	NaN	NaN
"The chemical reactions and pathways resulting in the breakdown of glucosamine (2-amino-2-deoxyglucopyranose), an aminodeoxysugar that occurs in combined form in chitin." [GOC:jl, ISBN:0198506732]	6043	0	1	1	NaN	NaN
"The chemical reactions and pathways involving N-acetylglucosamine. The D isomer is a common structural unit of glycoproteins in plants, bacteria and animals; it is often the terminal sugar of an oligosaccharide group of a glycoprotein." [ISBN:0198506732]	6044	0	1	1	NaN	NaN
"The chemical reactions and pathways resulting in the breakdown of N-acetylglucosamine. The D isomer is a common structural unit of glycoproteins in plants, bacteria and animals; it is often the terminal sugar of an oligosaccharide group of a glycoprotein." [ISBN:0198506732]	6046	0	1	1	NaN	NaN
"The chemical reactions and pathways involving UDP-N-acetylglucosamine, a substance composed of N-acetylglucosamine, a common structural unit of oligosaccharides, in glycosidic linkage with uridine diphosphate." [GOC:ai]	6047	0	1	1	NaN	NaN
"The chemical reactions and pathways resulting in the formation of UDP-N-acetylglucosamine, a substance composed of N-acetylglucosamine, a common structural unit of oligosaccharides, in glycosidic linkage with uridine diphosphate." [GOC:ai]	6048	1	1	1	NaN	NaN
"The chemical reactions and pathways involving N-acetylmannosamine, the acetylated derivative of mannosamine, 2-amino-2-deoxymannose." [GOC:ai, ISBN:0198506732]	6051	0	1	1	NaN	NaN
"The chemical reactions and pathways resulting in the breakdown of N-acetylmannosamine, the acetylated derivative of mannosamine, 2-amino-2-deoxymannose." [GOC:ai, ISBN:0198506732]	6053	0	1	1	NaN	NaN
"The chemical reactions and pathways involving N-acetylneuraminate, the anion of 5-(acetylamino)-3,5-dideoxy-D-glycero-D-galacto-non-3-ulosonic acid." [ISBN:0198506732]	6054	0	1	1	NaN	NaN
"The chemical reactions and pathways resulting in the breakdown of sorbitol (D-glucitol), one of the ten stereoisomeric hexitols. It can be derived from glucose by reduction of the aldehyde group." [ISBN:0198506732]	6062	0	1	1	NaN	NaN
"The chemical reactions and pathways resulting in the breakdown of glucuronate, any salt or ester of glucuronic acid." [GOC:go_curators]	6064	0	1	1	NaN	NaN
"The chemical reactions and pathways resulting in the formation of UDP-glucuronate, a substance composed of glucuronic acid in glycosidic linkage with uridine diphosphate." [GOC:ai]	6065	0	1	1	NaN	NaN
"The chemical reactions and pathways involving alcohols, any of a class of compounds containing one or more hydroxyl groups attached to a saturated carbon atom." [ISBN:0198506732]	6066	0	1	1	NaN	NaN
"An ethanol metabolic process in which ethanol is converted to acetyl-CoA via acetaldehyde and acetate." [GOC:mah, MetaCyc:PWY66-161, MetaCyc:PWY66-162, MetaCyc:PWY66-21]	6069	0	1	1	NaN	NaN
"The chemical reactions and pathways involving glycerol, 1,2,3-propanetriol, a sweet, hygroscopic, viscous liquid, widely distributed in nature as a constituent of many lipids." [GOC:ai, ISBN:0198506732]	6071	2	1	1	NaN	NaN
"Any process that results in a change in state or activity of a cell or an organism (in terms of movement, secretion, enzyme production, gene expression, etc.) as a result of a heat stimulus, a temperature stimulus above the optimal temperature for that organism." [GOC:lr]	9408	17	0.0140678	0.0775219	0.252215	0.325981
"The chemical reactions and pathways involving organic acids, any acidic compound containing carbon in covalent linkage." [ISBN:0198506732]	6082	2	1	1	NaN	NaN
"The chemical reactions and pathways involving acetate, the anion of acetic acid." [GOC:go_curators]	6083	2	1	1	NaN	NaN
"The chemical reactions and pathways involving acetyl-CoA, a derivative of coenzyme A in which the sulfhydryl group is acetylated; it is a metabolite derived from several pathways (e.g. glycolysis, fatty acid oxidation, amino-acid catabolism) and is further metabolized by the tricarboxylic acid cycle. It is a key intermediate in lipid and terpenoid biosynthesis." [ISBN:0198547684]	6084	0	1	1	NaN	NaN
"The chemical reactions and pathways resulting in the formation of acetyl-CoA, a derivative of coenzyme A in which the sulfhydryl group is acetylated." [GOC:go_curators]	6085	2	1	1	NaN	NaN
"The chemical reactions and pathways resulting in the formation of acetyl-CoA from pyruvate." [GOC:dph, GOC:go_curators, GOC:tb]	6086	1	1	1	NaN	NaN
"The chemical reactions and pathways involving lactate, the anion of lactic acid." [ISBN:0198547684]	6089	0	1	1	NaN	NaN
"The chemical reactions and pathways involving pyruvate, 2-oxopropanoate." [GOC:go_curators]	6090	2	1	1	NaN	NaN
"The chemical reactions and pathways resulting in the formation of precursor metabolites, substances from which energy is derived, and any process involved in the liberation of energy from these substances." [GOC:jl]	6091	0	1	1	NaN	NaN
"Any process in which a new genotype is formed by reassortment of genes resulting in gene combinations different from those that were present in the parents. In eukaryotes genetic recombination can occur by chromosome assortment, intrachromosomal recombination, or nonreciprocal interchromosomal recombination. Interchromosomal recombination occurs by crossing over. In bacteria it may occur by gene…	6310	13	0.0160793	0.000449989	0.25945	0.0220758
"Regulation of transcription by a mechanism that allows RNA polymerase to continue transcription beyond termination site(s)." [ISBN:0198577788, PMID:12456320]	31564	6	0.0196664	0.238008	0.264442	0.417012
"A modification of the TCA cycle occurring in some plants and microorganisms, in which isocitrate is cleaved to glyoxylate and succinate. Glyoxylate can then react with acetyl-CoA to form malate." [ISBN:0198506732]	6097	2	1	1	NaN	NaN
"The chemical reactions and pathways resulting in the breakdown of lipids, compounds soluble in an organic solvent but not, or sparingly, in an aqueous solvent." [GOC:go_curators]	16042	4	0.0420134	0.0043318	0.271166	0.0708373
"Any process that results in a change in state or activity of a cell or an organism (in terms of movement, secretion, enzyme production, gene expression, etc.) as a result of oxidative stress, a state often resulting from exposure to high levels of reactive oxygen species, e.g. superoxide anions, hydrogen peroxide (H2O2), and hydroxyl radicals." [GOC:jl, PMID:12115731]	6979	13	0.0457985	0.0625596	0.2737	0.270802
"The chemical reactions and pathways involving citrate, 2-hydroxy-1,2,3-propanetricarboyxlate. Citrate is widely distributed in nature and is an important intermediate in the TCA cycle and the glyoxylate cycle." [ISBN:0198506732]	6101	0	1	1	NaN	NaN
"The chemical reactions and pathways involving oxoglutarate, the dianion of 2-oxoglutaric acid. It is a key constituent of the TCA cycle and a key intermediate in amino-acid metabolism." [ISBN:0198506732]	6103	1	1	1	NaN	NaN
"The chemical reactions and pathways involving succinyl-CoA, a compound composed of the monovalent acyl group 3-carboxypropanoyl, derived from succinic acid by loss of one OH group, linked to coenzyme A." [GOC:ai]	6104	0	1	1	NaN	NaN
"The chemical reactions and pathways involving succinate, also known as butanedioate or ethane dicarboxylate, the dianion of succinic acid. Succinate is an important intermediate in metabolism and a component of the TCA cycle." [ISBN:0198506732]	6105	0	1	1	NaN	NaN
"The chemical reactions and pathways involving fumarate, the anion of trans-1,2-ethenedicarboxylic acid, the diastereoisomer of maleate. It is a key intermediate in metabolism and is formed in the TCA cycle from succinate and converted into malate." [ISBN:0198506732]	6106	1	1	1	NaN	NaN
"The chemical reactions and pathways involving oxaloacetate, the anion of oxobutanedioic acid, an important intermediate in metabolism, especially as a component of the TCA cycle." [ISBN:0198506732]	6107	1	1	1	NaN	NaN
"The chemical reactions and pathways involving malate, the anion of hydroxybutanedioic acid, a chiral hydroxydicarboxylic acid. The (+) enantiomer is an important intermediate in metabolism as a component of both the TCA cycle and the glyoxylate cycle." [ISBN:0198506732]	6108	1	1	1	NaN	NaN
"Any process that modulates the frequency, rate or extent of the chemical reactions and pathways involving carbohydrates." [GOC:go_curators]	6109	1	1	1	NaN	NaN
"The anaerobic enzymatic conversion of organic compounds, especially carbohydrates, coupling the oxidation and reduction of NAD/H and the generation of adenosine triphosphate (ATP)." [GOC:curators, ISBN:0201090910, MetaCyc:Fermentation]	6113	0	1	1	NaN	NaN
"The chemical reactions and pathways resulting in the formation of ethanol, CH3-CH2-OH, a colorless, water-miscible, flammable liquid produced by alcoholic fermentation." [GOC:ai, ISBN:0198506732]	6115	0	1	1	NaN	NaN
"The phosphorylation of ADP to ATP that accompanies the oxidation of a metabolite through the operation of the respiratory chain. Oxidation of compounds establishes a proton gradient across the membrane, providing the energy for ATP synthesis." [ISBN:0198506732, ISBN:0471331309]	6119	2	1	1	NaN	NaN
"The chemical reactions and pathways involving ferredoxin, any simple, nonenzymatic iron-sulfur protein that is characterized by having equal numbers of atoms of iron and labile sulfur. Iron and sulfur atoms are present in one or two clusters of two or four atoms of each." [ISBN:0198506732]	6124	0	1	1	NaN	NaN
"The chemical reactions and pathways involving carbohydrates, any of a group of organic compounds based of the general formula Cx(H2O)y. Includes the formation of carbohydrate derivatives by the addition of a carbohydrate residue to another molecule." [GOC:mah, ISBN:0198506732]	5975	31	0.0410913	0.182903	0.276265	0.384556
"The chemical reactions and pathways involving purine nucleobases, one of the two classes of nitrogen-containing ring compounds found in DNA and RNA, which include adenine and guanine." [GOC:go_curators]	6144	1	1	1	NaN	NaN
"The chemical reactions and pathways resulting in the breakdown of purine nucleobases, one of the two classes of nitrogen-containing ring compounds found in DNA and RNA, which include adenine and guanine." [GOC:go_curators]	6145	0	1	1	NaN	NaN
"The chemical reactions and pathways resulting in the breakdown of adenine, 6-aminopurine, one of the 5 main bases found in nucleic acids and a component of numerous important derivatives of its corresponding ribonucleoside, adenosine." [ISBN:0198506732]	6146	0	1	1	NaN	NaN
"The chemical reactions and pathways resulting in the breakdown of guanine, 2-amino-6-hydroxypurine, a purine that is one of the five main bases found in nucleic acids and a component of a number of phosphorylated guanosine derivatives whose metabolic or regulatory functions are important." [GOC:go_curators]	6147	0	1	1	NaN	NaN
"The chemical reactions and pathways resulting in the breakdown of inosine, hypoxanthine riboside, a nucleoside found free but not in combination in nucleic acids except in the anticodons of some tRNAs." [GOC:go_curators]	6148	0	1	1	NaN	NaN
"The chemical reactions and pathways resulting in the breakdown of deoxyinosine, hypoxanthine deoxyriboside." [GOC:go_curators]	6149	0	1	1	NaN	NaN
"The chemical reactions and pathways resulting in the breakdown of hypoxanthine to xanthine and thence to uric acid." [GOC:mah, PMID:3196295]	6150	0	1	1	NaN	NaN
"The chemical reactions and pathways resulting in the breakdown of purine nucleoside, one of a family of organic molecules consisting of a purine base covalently bonded to a sugar ribose (a ribonucleoside) or deoxyribose (a deoxyribonucleoside)." [GOC:go_curators]	6152	1	1	1	NaN	NaN
"The chemical reactions and pathways resulting in the breakdown of adenosine, adenine riboside, a ribonucleoside found widely distributed in cells of every type as the free nucleoside and in combination in nucleic acids and various nucleoside coenzymes." [GOC:go_curators]	6154	0	1	1	NaN	NaN
"The chemical reactions and pathways resulting in the breakdown of deoxyguanosine, a nucleoside consisting of the base guanine and the sugar deoxyribose." [GOC:jl]	6161	0	1	1	NaN	NaN
"Any process involved in the conversion of a primary ribosomal RNA (rRNA) transcript into one or more mature rRNA molecules." [GOC:curators]	6364	5	0.0379726	0.302447	0.278507	0.478633
"The phosphorylation by a protein of one or more of its own amino acid residues (cis-autophosphorylation), or residues on an identical protein (trans-autophosphorylation)." [ISBN:0198506732]	46777	11	0.0345886	0.0440742	0.279055	0.216222
"The process of introducing a phosphate group into a nucleoside diphosphate to produce a nucleoside triphosphate." [GOC:ai]	6165	1	1	1	NaN	NaN
"Any process which produces a purine nucleoside from derivatives of it, without de novo synthesis." [GOC:jl]	6166	0	1	1	NaN	NaN
"Any process that generates adenine, 6-aminopurine, from derivatives of it without de novo synthesis." [GOC:jl]	6168	0	1	1	NaN	NaN
"The chemical reactions and pathways resulting in the formation of the nucleotide cAMP (cyclic AMP, adenosine 3',5'-cyclophosphate)." [ISBN:0198506732]	6171	0	1	1	NaN	NaN
"The chemical reactions and pathways resulting in the formation of ADP, adenosine 5'-diphosphate." [GOC:ai]	6172	1	1	1	NaN	NaN
"The chemical reactions and pathways resulting in the formation of GMP, guanosine monophosphate." [ISBN:0198506732]	6177	1	1	1	NaN	NaN
"Any process that generates guanine, 2-amino-6-hydroxypurine, from derivatives of it without de novo synthesis." [GOC:jl]	6178	0	1	1	NaN	NaN
"The chemical reactions and pathways resulting in the formation of GTP, guanosine triphosphate." [ISBN:0198506732]	6183	1	1	1	NaN	NaN
"The chemical reactions and pathways resulting in the formation of IMP, inosine monophosphate." [ISBN:0198506732]	6188	1	1	1	NaN	NaN
"The chemical reactions and pathways resulting in the formation of IMP, inosine monophosphate, by the stepwise assembly of a purine ring on ribose 5-phosphate." [GOC:mah, ISBN:0716720094]	6189	2	1	1	NaN	NaN
"The chemical reactions and pathways resulting in the breakdown of dGTP, guanosine triphosphate." [ISBN:0198506732]	6203	0	1	1	NaN	NaN
"The chemical reactions and pathways involving pyrimidine nucleobases, 1,3-diazine, organic nitrogenous bases." [GOC:go_curators]	6206	0	1	1	NaN	NaN
"The chemical reactions and pathways resulting in the formation of pyrimidine nucleobases, 1,3-diazine, organic nitrogenous bases, beginning with the synthesis of a pyrimidine ring from simpler precursors." [GOC:mah, ISBN:0716720094]	6207	2	1	1	NaN	NaN
"The chemical reactions and pathways resulting in the breakdown of pyrimidine nucleobases, 1,3-diazine, organic nitrogenous bases." [GOC:go_curators]	6208	1	1	1	NaN	NaN
"The chemical reactions and pathways resulting in the breakdown of cytosine, 4-amino-2-hydroxypyrimidine, a pyrimidine derivative that is one of the five main bases found in nucleic acids; it occurs widely in cytidine derivatives." [GOC:go_curators]	6209	0	1	1	NaN	NaN
"The chemical reactions and pathways resulting in the breakdown of thymine, 5-methyluracil, one of the two major pyrimidine bases present (as thymidine) in DNA but not found in RNA other than (as ribothymidine) in transfer RNA, where it is a minor base." [GOC:go_curators]	6210	0	1	1	NaN	NaN
"The chemical reactions and pathways resulting in the breakdown of uracil, 2,4-dioxopyrimidine, one of the pyrimidine bases occurring in RNA, but not in DNA." [GOC:go_curators]	6212	1	1	1	NaN	NaN
"The chemical reactions and pathways involving any pyrimidine nucleoside, one of a family of organic molecules consisting of a pyrimidine base covalently bonded to ribose (a ribonucleoside) or deoxyribose (a deoxyribonucleoside)." [GOC:jl, ISBN:0140512713]	6213	0	1	1	NaN	NaN
"The chemical reactions and pathways resulting in the breakdown of deoxycytidine, 2-deoxyribosylcytosine, one of the four major nucleosides of DNA." [GOC:go_curators]	6217	0	1	1	NaN	NaN
"The chemical reactions and pathways resulting in the breakdown of uridine, uracil riboside, a ribonucleoside very widely distributed but occurring almost entirely as phosphoric esters in ribonucleotides and ribonucleic acids." [GOC:go_curators]	6218	0	1	1	NaN	NaN
"The chemical reactions and pathways involving a pyrimidine nucleotide, a compound consisting of nucleoside (a pyrimidine base linked to a deoxyribose or ribose sugar) esterified with a phosphate group at either the 3' or 5'-hydroxyl group of the sugar." [GOC:go_curators, ISBN:0198506732]	6220	2	1	1	NaN	NaN
"The chemical reactions and pathways resulting in the formation of a pyrimidine nucleotide, a compound consisting of nucleoside (a pyrimidine base linked to a deoxyribose or ribose sugar) esterified with a phosphate group at either the 3' or 5'-hydroxyl group of the sugar." [GOC:go_curators, ISBN:0198506732]	6221	2	1	1	NaN	NaN
"The chemical reactions and pathways resulting in the formation of UMP, uridine monophosphate." [ISBN:0198506732]	6222	0	1	1	NaN	NaN
"Any process that generates uracil, 2,4-dioxopyrimidine, from derivatives of it without de novo synthesis." [GOC:jl]	6223	0	1	1	NaN	NaN
"The chemical reactions and pathways resulting in the formation of UDP, uridine (5'-)diphosphate." [ISBN:0198506732]	6225	1	1	1	NaN	NaN
"The chemical reactions and pathways resulting in the formation of dUMP, deoxyuridine monophosphate (2'-deoxyuridine 5'-phosphate)." [ISBN:0198506732]	6226	2	1	1	NaN	NaN
"The chemical reactions and pathways resulting in the formation of dUDP, deoxyuridine diphosphate (2'-deoxy-5'-uridylyl phosphate)." [ISBN:0198506732]	6227	1	1	1	NaN	NaN
"The chemical reactions and pathways resulting in the formation of UTP, uridine (5'-)triphosphate." [ISBN:0198506732]	6228	1	1	1	NaN	NaN
"The chemical reactions and pathways resulting in the formation of dUTP, deoxyuridine (5'-)triphosphate." [ISBN:0198506732]	6229	1	1	1	NaN	NaN
"The chemical reactions and pathways resulting in the formation of dTMP, deoxyribosylthymine monophosphate (2'-deoxyribosylthymine 5'-phosphate)." [ISBN:0198506732]	6231	1	1	1	NaN	NaN
"The chemical reactions and pathways resulting in the formation of dTDP, deoxyribosylthymine diphosphate (2'-deoxyribosylthymine5'-diphosphate)." [ISBN:0198506732]	6233	1	1	1	NaN	NaN
"The chemical reactions and pathways resulting in the formation of dTTP, deoxyribosylthymine triphosphate." [ISBN:0198506732]	6235	2	1	1	NaN	NaN
"The chemical reactions and pathways resulting in the formation of CTP, cytidine 5'-triphosphate." [ISBN:0198506732]	6241	1	1	1	NaN	NaN
"A process in which a series of electron carriers operate together to transfer electrons from donors to any of several different terminal electron acceptors to generate a transmembrane electrochemical gradient." [GOC:mtg_electron_transport]	22900	14	0.0225964	0.00106253	0.280468	0.0390947
"The chemical reactions and pathways, including anabolism and catabolism, by which living organisms transform chemical substances. Metabolic processes typically transform small molecules, but also include macromolecular processes such as DNA repair and replication, and protein synthesis and degradation." [GOC:go_curators, ISBN:0198547684]	8152	39	0.0508114	0.0169939	0.282716	0.1191
"A process in which a series of electron carriers operate together to transfer electrons from donors such as NADH and FADH2 to oxygen to generate a transmembrane electrochemical gradient." [GOC:ai, GOC:mtg_electron_transport]	19646	5	0.0455767	0.297881	0.28285	0.481768
"The chemical reactions and pathways involving galactitol, the hexitol derived by the reduction of the aldehyde group of either D- or L-galactose." [ISBN:0198506732]	19402	4	0.0372342	0.432512	0.286095	0.578685
"The re-formation of a broken phosphodiester bond in the DNA backbone, carried out by DNA ligase." [ISBN:0815316194]	6266	0	1	1	NaN	NaN
"The aggregation, arrangement and bonding together of a set of components to form the nuclear pre-replicative complex, a protein-DNA complex that forms at the eukaryotic DNA replication origin and is required for replication initiation." [GOC:mtg_cell_cycle]	6267	1	1	1	NaN	NaN
"The cellular process in which a signal is conveyed to trigger a change in the activity or state of a cell. Signal transduction begins with reception of a signal (e.g. a ligand binding to a receptor or receptor activation by a stimulus such as light), or for signal transduction in the absence of ligand, signal-withdrawal or the activity of a constitutively active receptor. Signal transduction end…	7165	13	0.040812	0.0161463	0.286317	0.132019
"The synthesis of a short RNA polymer, usually 4-15 nucleotides long, using one strand of unwound DNA as a template; the RNA then serves as a primer from which DNA polymerases extend synthesis." [PMID:11395402]	6269	2	1	1	NaN	NaN
"The process in which DNA-dependent DNA replication is started; this begins with the ATP dependent loading of an initiator complex onto the DNA, this is followed by DNA melting and helicase activity. In bacteria, the gene products that enable the helicase activity are loaded after the initial melting and in archaea and eukaryotes, the gene products that enable the helicase activity are inactive w…	6270	1	1	1	NaN	NaN
"The process in which an existing DNA strand is extended by activities including the addition of nucleotides to the 3' end of the strand, complementary to an existing template, as part of DNA replication." [GOC:mah, ISBN:071673706X, ISBN:0815316194]	6271	0	1	1	NaN	NaN
"The process in which DNA replication at a replication fork ceases; occurs when the replication fork reaches a specific termination site or when two replication forks meet." [GOC:mah, PMID:10209736, PMID:12009298]	6274	2	1	1	NaN	NaN
"Any process that modulates the frequency, rate or extent of DNA replication." [GOC:go_curators]	6275	1	1	1	NaN	NaN
"The maintenance of the integrity of extrachromosomal plasmid DNA; includes processes that ensure plasmids are retained in the daughter cells after cell division." [GOC:ai]	6276	1	1	1	NaN	NaN
"Any process that results in a change in state or activity of a cell or an organism (in terms of movement, secretion, enzyme production, gene expression, etc.) as a result of a ionizing radiation stimulus. Ionizing radiation is radiation with sufficient energy to remove electrons from atoms and may arise from spontaneous decay of unstable isotopes, resulting in alpha and beta particles and gamma …	10212	4	0.0498733	0.397964	0.287407	0.552553
"Any process that modulates the frequency, rate or extent of DNA repair." [GOC:go_curators]	6282	0	1	1	NaN	NaN
"The nucleotide-excision repair process that carries out preferential repair of DNA lesions on the actively transcribed strand of the DNA duplex. In addition, the transcription-coupled nucleotide-excision repair pathway is required for the recognition and repair of a small subset of lesions that are not recognized by the global genome nucleotide excision repair pathway." [PMID:10197977, PMID:1190…	6283	1	1	1	NaN	NaN
"The phosphorylation of peptidyl-histidine to form peptidyl-1'-phospho-L-histidine (otherwise known as tau-phosphohistidine, tele-phosphohistidine) or peptidyl-3'-phospho-L-histidine (otherwise known as pi-phosphohistidine, pros-phosphohistidine)." [RESID:AA0035, RESID:AA0036]	18106	11	0.0345886	0.0440742	0.293742	0.223678
"The directed movement of a motile cell or organism, or the directed growth of a cell guided by a specific chemical concentration gradient. Movement may be towards a higher concentration (positive chemotaxis) or towards a lower concentration (negative chemotaxis)." [ISBN:0198506732]	6935	7	0.0554755	1.62e-05	0.298379	0.00237849
"The ligation by DNA ligase of DNA strands. Ligation occurs after polymerase action to fill the gap left by the action of endonucleases during base-excision repair." [ISBN:1550091131]	6288	0	1	1	NaN	NaN
"The chemical reactions and pathways involving fatty acids, aliphatic monocarboxylic acids liberated from naturally occurring fats and oils by hydrolysis." [ISBN:0198547684]	6631	14	0.0339949	0.332952	0.304739	0.510442
"A DNA repair process that involves the exchange, reciprocal or nonreciprocal, of genetic material between the broken DNA molecule and a homologous region of DNA." [GOC:elh]	725	5	0.0619961	0.0944398	0.312609	0.330935
"The conversion of DNA-damage induced single-stranded gaps into large molecular weight DNA after replication. Includes pathways that remove replication-blocking lesions in conjunction with DNA replication." [GOC:elh]	6301	0	1	1	NaN	NaN
"A conserved series of molecular signals found in prokaryotes and eukaryotes; involves autophosphorylation of a histidine kinase and the transfer of the phosphate group to an aspartate that then acts as a phospho-donor to response regulator proteins." [PMID:9191038]	160	21	0.0330068	0.131308	0.313287	0.322088
"The covalent alteration of one or more nucleotide sites in DNA, resulting in a change in its properties." [GOC:jl, GOC:ma]	6304	2	1	1	NaN	NaN
"The covalent transfer of a methyl group to either N-6 of adenine or C-5 or N-4 of cytosine." [GOC:ems, ISBN:0198506732]	6306	1	1	1	NaN	NaN
"The repair of alkylation damage, e.g. the removal of the alkyl group at the O6-position of guanine by O6-alkylguanine-DNA alkyltransferase (AGT)." [PMID:10946226]	6307	2	1	1	NaN	NaN
"The cellular DNA metabolic process resulting in the breakdown of DNA, deoxyribonucleic acid, one of the two main types of nucleic acid, consisting of a long unbranched macromolecule formed from one or two strands of linked deoxyribonucleotides, the 3'-phosphate group of each constituent deoxyribonucleotide being joined in 3',5'-phosphodiester linkage to the 5'-hydroxyl group of the deoxyribose m…	6308	2	1	1	NaN	NaN
"The process of restoring DNA after damage. Genomes are subject to damage by chemical and physical agents in the environment (e.g. UV and ionizing radiations, chemical mutagens, fungal and bacterial toxins, etc.) and by free radicals or alkylating agents endogenously generated in metabolism. DNA is also damaged because of errors during its replication. A variety of different DNA repair pathways h…	6281	33	0.0609666	0.00030938	0.317335	0.0227666
"Any process involved in a type of transpositional recombination which occurs via a DNA intermediate." [GOC:jp, ISBN:0198506732, ISBN:1555812090]	6313	0	1	1	NaN	NaN
"The process of introducing a phosphate group into a carbohydrate, any organic compound based on the general formula Cx(H2O)y." [ISBN:0198506732]	46835	7	0.0325448	0.194432	0.328208	0.391996
"Any process involved in the assembly of the RNA polymerase preinitiation complex (PIC) at the core promoter region of a DNA template, resulting in the subsequent synthesis of RNA from that promoter. The initiation phase includes PIC assembly and the formation of the first few bonds in the RNA chain, including abortive initiation, which occurs when the first few nucleotides are repeatedly synthes…	6352	1	1	1	NaN	NaN
"The cellular process that completes DNA-templated transcription; the formation of phosphodiester bonds ceases, the RNA-DNA hybrid dissociates, and RNA polymerase releases the DNA." [GOC:txnOH, ISBN:0716720094, PMID:15020047, PMID:18280161]	6353	2	1	1	NaN	NaN
"The extension of an RNA molecule after transcription initiation and promoter clearance at a DNA-dependent RNA polymerase promoter by the addition of ribonucleotides catalyzed by an RNA polymerase." [GOC:mah, GOC:txnOH, PMID:15020047, PMID:18280161]	6354	1	1	1	NaN	NaN
"The process of introducing a phosphate group into a molecule, usually with the formation of a phosphoric ester, a phosphoric anhydride or a phosphoric amide." [ISBN:0198506732]	16310	40	0.0865604	0.117698	0.33255	0.320784
"Any process that results in a change in state or activity of a cell or an organism (in terms of movement, secretion, enzyme production, gene expression, etc.) as a result of a stimulus indicating an increase or decrease in the concentration of solutes outside the organism or cell." [GOC:jl]	6970	4	0.0680185	0.172178	0.332583	0.372652
"The enzymatic addition of a sequence of 40-200 adenylyl residues at the 3' end of a eukaryotic mRNA primary transcript." [ISBN:0198506732]	6378	1	1	1	NaN	NaN
"The conversion of an adenosine residue to inosine in an RNA molecule by deamination." [PMID:11092837]	6382	0	1	1	NaN	NaN
"Splicing of tRNA substrates via recognition of the folded RNA structure that brings the 5' and 3' splice sites into proximity and cleavage of the RNA at both the 3' and 5' splice sites by an endonucleolytic mechanism, followed by ligation of the exons." [GOC:krc, ISBN:0879695897, PMID:9582290]	6388	0	1	1	NaN	NaN
"The formation of a protein homotetramer, a macromolecular structure consisting of four noncovalently associated identical subunits." [GOC:go_curators]	51289	15	0.0886722	0.155684	0.332741	0.358014
"A process in which planktonically growing microorganisms of the same species grow at a liquid-air interface or on a solid substrate under the flow of a liquid and produce extracellular polymers that facilitate matrix formation, resulting in a change in the organisms' growth rate and gene transcription." [GOC:cc, GOC:di, GOC:tb]	44010	4	0.0928603	0.108754	0.33297	0.340552
"The chemical reactions and pathways involving tRNA, transfer RNA, a class of relatively small RNA molecules responsible for mediating the insertion of amino acids into the sequence of nascent polypeptide chains during protein synthesis. Transfer RNA is characterized by the presence of many unusual minor bases, the function of which has not been completely established." [ISBN:0198506732]	6399	0	1	1	NaN	NaN
"The covalent alteration of one or more nucleotides within a tRNA molecule to produce a tRNA molecule with a sequence that differs from that coded genetically." [GOC:curators]	6400	1	1	1	NaN	NaN
"The directed movement of nickel (Ni) cations across a membrane by means of some agent such as a transporter or pore." [GOC:vw]	35444	5	0.0825536	0.0377581	0.333015	0.198467
"The chemical reactions and pathways resulting in the breakdown of threonine (2-amino-3-hydroxybutyric acid), a polar, uncharged, essential amino acid found in peptide linkage in proteins." [GOC:jl, ISBN:0198506732]	6567	5	0.0809571	0.0154006	0.334948	0.133329
"The synthesis of aminoacyl tRNA by the formation of an ester bond between the 3'-hydroxyl group of the most 3' adenosine of the tRNA and the alpha carboxylic acid group of an amino acid, to be used in ribosome-mediated polypeptide synthesis." [GOC:ma]	6418	12	0.0918191	0.764458	0.336719	0.885902
"The process preceding formation of the peptide bond between the first two amino acids of a protein. This includes the formation of a complex of the ribosome, mRNA or circRNA, and an initiation complex that contains the first aminoacyl-tRNA." [ISBN:019879276X]	6413	2	1	1	NaN	NaN
"The chemical reactions and pathways resulting in the formation of amino acids, organic acids containing one or more amino substituents." [ISBN:0198506732]	8652	26	0.0793708	0.219851	0.337027	0.425745
"Any process that results in a change in state or activity of a cell or an organism (in terms of movement, secretion, enzyme production, gene expression, etc.) as a result of an antibiotic stimulus. An antibiotic is a chemical substance produced by a microorganism which has the capacity to inhibit the growth of or to kill other microorganisms." [GOC:ai, GOC:ef]	46677	20	0.0856442	0.371735	0.337056	0.531169
"The directed movement of carbohydrate into, out of or within a cell, or between cells, by means of some agent such as a transporter or pore. Carbohydrates are any of a group of organic compounds based of the general formula Cx(H2O)y." [GOC:ai]	8643	7	0.0974895	0.0220814	0.34197	0.141297
"A fatty acid oxidation process that results in the complete oxidation of a long-chain fatty acid. Fatty acid beta-oxidation begins with the addition of coenzyme A to a fatty acid, and occurs by successive cycles of reactions during each of which the fatty acid is shortened by a two-carbon fragment removed as acetyl coenzyme A; the cycle continues until only two or three carbons remain (as acetyl…	6635	5	0.0318732	0.00772554	0.342864	0.103365
"The process of coupling alanine to alanyl-tRNA, catalyzed by alanyl-tRNA synthetase. The alanyl-tRNA synthetase is a class-II synthetases. The activated amino acid is transferred to the 3'-OH group of an alanine accetping tRNA." [GOC:mcc, ISBN:0716730510]	6419	1	1	1	NaN	NaN
"The process of coupling arginine to arginyl-tRNA, catalyzed by arginyl-tRNA synthetase. The arginyl-tRNA synthetase is a class-I synthetase. The activated amino acid is transferred to the 2'-OH group of an alanine accetping tRNA. The 2'-O-aminoacyl-tRNA will ultimately migrate to the 3' position via transesterification." [GOC:mcc, ISBN:0716730510]	6420	0	1	1	NaN	NaN
"The process of coupling asparagine to asparaginyl-tRNA, catalyzed by asparaginyl-tRNA synthetase. The asparaginyl-tRNA synthetase is a class-II synthetase. The activated amino acid is transferred to the 3'-OH group of an asparagine-accetping tRNA." [GOC:mcc, ISBN:0716730510]	6421	0	1	1	NaN	NaN
"The process of coupling aspartate to aspartyl-tRNA, catalyzed by aspartyl-tRNA synthetase. The aspartyl-tRNA synthetase is a class-II synthetase. The activated amino acid is transferred to the 3'-OH group of an aspartic acid accetping tRNA." [GOC:mah, ISBN:0716730510]	6422	1	1	1	NaN	NaN
"The process of coupling cysteine to cysteinyl-tRNA, catalyzed by cysteinyl-tRNA synthetase. A cysteinyl-tRNA synthetase is a class-I synthetase. The activated amino acid is transferred to the 2'-OH group of a cysteine-accetping tRNA. The 2'-O-aminoacyl-tRNA will ultimately migrate to the 3' position via transesterification." [GOC:mcc, ISBN:0716730510]	6423	1	1	1	NaN	NaN
"The process of coupling glutamate to glutamyl-tRNA, catalyzed by glutamyl-tRNA synthetase. The glutamyl-tRNA synthetase is a class-I synthetase. The activated amino acid is transferred to the 2'-OH group of a glutamic acid-accetping tRNA. The 2'-O-aminoacyl-tRNA will ultimately migrate to the 3' position via transesterification." [GOC:mcc, ISBN:0716730510]	6424	1	1	1	NaN	NaN
"The process of coupling glutamine to glutaminyl-tRNA, catalyzed by glutaminyl-tRNA synthetase. The glutaminyl-tRNA synthetase is a class-I synthetase. The activated amino acid is transferred to the 2'-OH group of a glutamine-accetping tRNA. The 2'-O-aminoacyl-tRNA will ultimately migrate to the 3' position via transesterification." [GOC:mcc, ISBN:0716730510]	6425	1	1	1	NaN	NaN
"The process of coupling glycine to glycyl-tRNA, catalyzed by glycyl-tRNA synthetase. The glycyll-tRNA synthetase is a class-II synthetase. The activated amino acid is transferred to the 3'-OH group of a glycine-accepting tRNA." [GOC:mcc, ISBN:0716730510]	6426	0	1	1	NaN	NaN
"The process of coupling histidine to histidyl-tRNA, catalyzed by histidyl-tRNA synthetase. The histidyl-tRNA synthetase is a class-II synthetase. The activated amino acid is transferred to the 3''-OH group of a histidine-accetping tRNA." [GOC:mcc, ISBN:0716730510]	6427	1	1	1	NaN	NaN
"The process of coupling isoleucine to isoleucyl-tRNA, catalyzed by isoleucyl-tRNA synthetase. The isoleucyl-tRNA synthetase is a class-I synthetase. The activated amino acid is transferred to the 2'-OH group of a isoleucine-accetping tRNA. The 2'-O-aminoacyl-tRNA will ultimately migrate to the 3' position via transesterification." [GOC:mcc, ISBN:0716730510]	6428	1	1	1	NaN	NaN
"The process of coupling leucine to leucyl-tRNA, catalyzed by leucyl-tRNA synthetase. The leucyl-tRNA synthetase is a class-I synthetase. The activated amino acid is transferred to the 2'-OH group of a leucine-accetping tRNA. The 2'-O-aminoacyl-tRNA will ultimately migrate to the 3' position via transesterification." [GOC:mcc, ISBN:0716730510]	6429	1	1	1	NaN	NaN
"The process of coupling lysine to lysyl-tRNA, catalyzed by lysyl-tRNA synthetase. The lysyl-tRNA synthetase is a class-II synthetase. The activated amino acid is transferred to the 3'-OH group of a lysine-accetping tRNA." [GOC:mcc, ISBN:0716730510]	6430	2	1	1	NaN	NaN
"The process of coupling methionine to methionyl-tRNA, catalyzed by methionyl-tRNA synthetase. The methionyl-tRNA synthetase is a class-I synthetase. The activated amino acid is transferred to the 2'-OH group of a methionine-accetping tRNA. The 2'-O-aminoacyl-tRNA will ultimately migrate to the 3' position via transesterification." [GOC:mcc, ISBN:0716730510]	6431	1	1	1	NaN	NaN
"The process of coupling phenylalanine to phenylalanyl-tRNA, catalyzed by phenylalanyl-tRNA synthetase. The phenylalanyl-tRNA synthetase is a class-II synthetase. However, unlike other class II enzymes, The activated amino acid is transferred to the 2'-OH group of a phenylalanine-accepting tRNA. The 2'-O-aminoacyl-tRNA will ultimately migrate to the 3' position via transesterification." [GOC:mcc,…	6432	0	1	1	NaN	NaN
"The process of coupling proline to prolyl-tRNA, catalyzed by prolyl-tRNA synthetase. The prolyl-tRNA synthetase is a class-II synthetase. The activated amino acid is transferred to the 3'-OH group of a methionine-accetping tRNA." [GOC:mah, ISBN:0716730510]	6433	0	1	1	NaN	NaN
"The process of coupling serine to seryl-tRNA, catalyzed by seryl-tRNA synthetase. The seryl-tRNA synthetase is a class-II synthetase. The activated amino acid is transferred to the 3'-OH group of a serine-accetping tRNA." [GOC:mcc, ISBN:0716730510]	6434	1	1	1	NaN	NaN
"The process of coupling threonine to threonyl-tRNA, catalyzed by threonyl-tRNA synthetase. The threonyl-tRNA synthetase is a class-II synthetase. The activated amino acid is transferred to the 3'-OH group of a threonine-accetping tRNA." [GOC:mcc, ISBN:0716730510]	6435	1	1	1	NaN	NaN
"The process of coupling tryptophan to tryptophanyl-tRNA, catalyzed by tryptophanyl-tRNA synthetase. The tryptophanyl-tRNA synthetase is a class-I synthetase. The activated amino acid is transferred to the 2'-OH group of a tryptophan-accetping tRNA. The 2'-O-aminoacyl-tRNA will ultimately migrate to the 3' position via transesterification." [GOC:mcc, ISBN:0716730510]	6436	1	1	1	NaN	NaN
"The process of coupling tyrosine to tyrosyl-tRNA, catalyzed by tyrosyl-tRNA synthetase.The tyrosyl-tRNA synthetase is a class-I synthetase. The activated amino acid is transferred to the 2'-OH group of a tyrosine-accetping tRNA. The 2'-O-aminoacyl-tRNA will ultimately migrate to the 3' position via transesterification.T" [GOC:mcc, ISBN:0716730510]	6437	0	1	1	NaN	NaN
"The process of coupling valine to valyl-tRNA, catalyzed by valyl-tRNA synthetase. The valyl-tRNA synthetase is a class-I synthetase. The activated amino acid is transferred to the 2'-OH group of a valine-accetping tRNA. The 2'-O-aminoacyl-tRNA will ultimately migrate to the 3' position via transesterification." [GOC:mcc, ISBN:0716730510]	6438	2	1	1	NaN	NaN
"Any process that modulates the frequency, rate, extent or accuracy of translational elongation." [GOC:go_curators]	6448	0	1	1	NaN	NaN
"Any process that modulates the frequency, rate or extent of translational termination." [GOC:go_curators]	6449	1	1	1	NaN	NaN
"Any process that modulates the ability of the translational apparatus to interpret the genetic code." [GOC:dph, GOC:tb]	6450	0	1	1	NaN	NaN
"The process in which a methyl group is covalently attached to a molecule." [GOC:mah]	32259	11	0.078989	0.0514453	0.344471	0.229439
"The process of assisting in the folding of a nascent peptide chain into its correct tertiary structure." [GOC:mb]	6458	0	1	1	NaN	NaN
"The chemical reactions and pathways involving lipids, compounds soluble in an organic solvent but not, or sparingly, in an aqueous solvent. Includes fatty acids; neutral fats, other fatty-acid esters, and soaps; long-chain (fatty) alcohols and waxes; sphingoids and other long-chain bases; glycolipids, phospholipids and sphingolipids; and carotenes, polyprenols, sterols, terpenes and other isopre…	6629	25	0.07814	0.288761	0.350234	0.472207
"The proteolytic removal of a signal peptide from a protein during or after transport to a specific location in the cell." [GOC:mah, ISBN:0815316194]	6465	0	1	1	NaN	NaN
"The process of introducing a phosphate group on to a protein." [GOC:hb]	6468	2	1	1	NaN	NaN
"The successive addition of amino acid residues to a nascent polypeptide chain during protein biosynthesis." [GOC:ems]	6414	5	0.0305107	0.230466	0.35165	0.429354
"The addition of an acetyl group to a protein amino acid. An acetyl group is CH3CO-, derived from acetic [ethanoic] acid." [GOC:ai]	6473	1	1	1	NaN	NaN
"The acetylation of the N-terminal amino acid of proteins." [GOC:ai]	6474	0	1	1	NaN	NaN
"The removal of an acetyl group from a protein amino acid. An acetyl group is CH3CO-, derived from acetic [ethanoic] acid." [GOC:ai]	6476	1	1	1	NaN	NaN
"The addition of a methyl group to a protein amino acid. A methyl group is derived from methane by the removal of a hydrogen atom." [GOC:ai]	6479	1	1	1	NaN	NaN
"The removal of a methyl group, from a protein amino acid. A methyl group is derived from methane by the removal of a hydrogen atom." [GOC:mah]	6482	0	1	1	NaN	NaN
"A protein modification process that results in the addition of a carbohydrate or carbohydrate derivative unit to a protein amino acid, e.g. the addition of glycan chains to proteins." [GOC:curators, GOC:pr]	6486	1	1	1	NaN	NaN
"A protein glycosylation process in which a carbohydrate or carbohydrate derivative unit is added to a protein via the N4 atom of peptidyl-asparagine, the omega-N of arginine, or the N1' atom peptidyl-tryptophan." [GOC:pr, RESID:AA0151, RESID:AA0156, RESID:AA0327]	6487	0	1	1	NaN	NaN
"The chemical reactions and pathways resulting in the formation of an oligosaccharide-lipid intermediate, such as a molecule of dolichol-P-man or dolicol-P-Glc used in N-linked glycosylation." [GOC:dph, GOC:hjd, GOC:isa_complete, GOC:pr, GOC:rb]	6490	0	1	1	NaN	NaN
"A protein glycosylation process in which a carbohydrate or carbohydrate derivative unit is added to a protein via the hydroxyl group of peptidyl-serine, peptidyl-threonine, peptidyl-hydroxylysine, or peptidyl-hydroxyproline, or via the phenol group of peptidyl-tyrosine, forming an O-glycan." [GOC:pr, ISBN:0879695595, RESID:AA0153, RESID:AA0154, RESID:AA0155, RESID:AA0157, RESID:AA0212]	6493	0	1	1	NaN	NaN
"The cellular metabolic process in which a cell duplicates one or more molecules of DNA. DNA replication begins when specific sequences, known as origins of replication, are recognized and bound by initiation proteins, and ends when the original DNA molecule has been completely duplicated and the copies topologically separated. The unit of replication usually corresponds to the genome of the cell…	6260	21	0.10284	0.105753	0.353063	0.345872
"The nitrogen metabolic process that encompasses the uptake of nitrate from the environment and reduction to ammonia, and results in the incorporation of nitrogen derived from nitrate into cellular substances." [GOC:das, GOC:mah, PMID:10542156, PMID:8122899]	42128	5	0.10512	0.013924	0.353371	0.128079
"The chemical reactions and pathways involving peptides, compounds of two or more amino acids where the alpha carboxyl group of one is bound to the alpha amino group of another." [GOC:go_curators]	6518	1	1	1	NaN	NaN
"The uptake and phosphorylation of specific carbohydrates from the extracellular environment; uptake and phosphorylation are coupled, making the PTS a link between the uptake and metabolism of sugars; phosphoenolpyruvate is the original phosphate donor; phosphoenolpyruvate passes the phosphate via a signal transduction pathway, to enzyme 1 (E1), which in turn passes it on to the histidine protein…	9401	6	0.0751562	0.524988	0.356676	0.666082
"The chemical reactions and pathways involving alanine, 2-aminopropanoic acid." [GOC:go_curators]	6522	2	1	1	NaN	NaN
"The chemical reactions and pathways resulting in the formation of alanine, 2-aminopropanoic acid." [GOC:go_curators]	6523	0	1	1	NaN	NaN
"The chemical reactions and pathways resulting in the breakdown of alanine, 2-aminopropanoic acid." [GOC:go_curators]	6524	0	1	1	NaN	NaN
"Any cellular metabolic process involving deoxyribonucleic acid. This is one of the two main types of nucleic acid, consisting of a long, unbranched macromolecule formed from one, or more commonly, two, strands of linked deoxyribonucleotides." [ISBN:0198506732]	6259	6	0.0776309	0.0467937	0.357893	0.222158
"Any process involved in the conversion of one or more primary RNA transcripts into one or more mature RNA molecules." [GOC:mah]	6396	7	0.111419	0.116617	0.359563	0.323835
"The chemical reactions and pathways resulting in the breakdown of arginine, 2-amino-5-(carbamimidamido)pentanoic acid." [GOC:go_curators]	6527	2	1	1	NaN	NaN
"The chemical reactions and pathways involving asparagine, 2-amino-3-carbamoylpropanoic acid." [GOC:go_curators]	6528	0	1	1	NaN	NaN
"The chemical reactions and pathways resulting in the formation of asparagine, 2-amino-3-carbamoylpropanoic acid." [GOC:go_curators]	6529	0	1	1	NaN	NaN
"The chemical reactions and pathways resulting in the breakdown of asparagine, 2-amino-3-carbamoylpropanoic acid." [GOC:go_curators]	6530	1	1	1	NaN	NaN
"The chemical reactions and pathways involving aspartate, the anion derived from aspartic acid, 2-aminobutanedioic acid." [GOC:go_curators, ISBN:0198506732]	6531	1	1	1	NaN	NaN
"The chemical reactions and pathways resulting in the formation of aspartate, the anion derived from aspartic acid, 2-aminobutanedioic acid." [GOC:go_curators, ISBN:0198506732]	6532	0	1	1	NaN	NaN
"The chemical reactions and pathways involving cysteine, 2-amino-3-mercaptopropanoic acid." [GOC:go_curators]	6534	0	1	1	NaN	NaN
"The chemical reactions and pathways resulting in the formation of cysteine from other compounds, including serine." [GOC:go_curators]	6535	1	1	1	NaN	NaN
"The chemical reactions and pathways involving glutamate, the anion of 2-aminopentanedioic acid." [GOC:go_curators]	6536	1	1	1	NaN	NaN
"The chemical reactions and pathways involving organic or inorganic compounds that contain nitrogen." [GOC:jl, ISBN:0198506732]	6807	8	0.110597	0.124983	0.364196	0.328471
"The chemical reactions and pathways resulting in the breakdown of glutamate, the anion of 2-aminopentanedioic acid." [GOC:go_curators]	6538	1	1	1	NaN	NaN
"The enzymatic release of energy from inorganic and organic compounds (especially carbohydrates and fats) which requires oxygen as the terminal electron acceptor." [GOC:das, GOC:jl, ISBN:0140513590]	9060	9	0.122962	0.235068	0.374354	0.421906
"The chemical reactions and pathways resulting in the formation of glutamine, 2-amino-4-carbamoylbutanoic acid." [GOC:ai]	6542	0	1	1	NaN	NaN
"The chemical reactions and pathways resulting in the breakdown of glutamine, 2-amino-4-carbamoylbutanoic acid." [GOC:ai]	6543	0	1	1	NaN	NaN
"The chemical reactions and pathways involving glycine, aminoethanoic acid." [GOC:go_curators]	6544	2	1	1	NaN	NaN
"The chemical reactions and pathways resulting in the formation of glycine, aminoethanoic acid." [GOC:go_curators]	6545	2	1	1	NaN	NaN
"Any process that results in a change in state or activity of a cell or an organism (in terms of movement, secretion, enzyme production, gene expression, etc.) as a result of a toxic stimulus." [GOC:lr]	9636	5	0.126035	0.0857014	0.376605	0.323415
"The chemical reactions and pathways resulting in the breakdown of lysine, 2,6-diaminohexanoic acid." [GOC:go_curators]	6554	2	1	1	NaN	NaN
"The chemical reactions and pathways involving methionine (2-amino-4-(methylthio)butanoic acid), a sulfur-containing, essential amino acid found in peptide linkage in proteins." [GOC:jl, ISBN:0198506732]	6555	1	1	1	NaN	NaN
"The chemical reactions and pathways resulting in the formation of S-adenosylmethionine, S-(5'-adenosyl)-L-methionine, an important intermediate in one-carbon metabolism." [GOC:go_curators, ISBN:0198506732]	6556	1	1	1	NaN	NaN
"The chemical reactions and pathways resulting in the formation of S-adenosylmethioninamine, (5-deoxy-5-adenosyl)(3-aminopropyl) methylsulfonium salt." [GOC:mah, MetaCyc:S-ADENOSYLMETHIONINAMINE]	6557	1	1	1	NaN	NaN
"The chemical reactions and pathways resulting in the breakdown of phenylalanine, 2-amino-3-phenylpropanoic acid." [GOC:go_curators]	6559	1	1	1	NaN	NaN
"The chemical reactions and pathways involving proline (pyrrolidine-2-carboxylic acid), a chiral, cyclic, nonessential alpha-amino acid found in peptide linkage in proteins." [GOC:jl, ISBN:0198506732]	6560	1	1	1	NaN	NaN
"The chemical reactions and pathways resulting in the formation of proline (pyrrolidine-2-carboxylic acid), a chiral, cyclic, nonessential alpha-amino acid found in peptide linkage in proteins." [ISBN:0198506732]	6561	2	1	1	NaN	NaN
"The chemical reactions and pathways involving L-serine, the L-enantiomer of serine, i.e. (2S)-2-amino-3-hydroxypropanoic acid." [GOC:ai, GOC:jsg]	6563	1	1	1	NaN	NaN
"The chemical reactions and pathways resulting in the formation of L-serine, the L-enantiomer of serine, i.e. (2S)-2-amino-3-hydroxypropanoic acid." [GOC:ai, GOC:jsg]	6564	1	1	1	NaN	NaN
"The chemical reactions and pathways resulting in the breakdown of L-serine, the L-enantiomer of serine, i.e. (2S)-2-amino-3-hydroxypropanoic acid." [GOC:ai, GOC:jsg]	6565	2	1	1	NaN	NaN
"The chemical reactions and pathways involving threonine (2-amino-3-hydroxybutyric acid), a polar, uncharged, essential amino acid found in peptide linkage in proteins." [GOC:jl, ISBN:0198506732]	6566	1	1	1	NaN	NaN
"The process of removing one or more phosphoric (ester or anhydride) residues from a molecule." [ISBN:0198506732]	16311	6	0.121797	0.266561	0.377939	0.450935
"The chemical reactions and pathways involving tryptophan, the chiral amino acid 2-amino-3-(1H-indol-3-yl)propanoic acid." [ISBN:0198547684]	6568	1	1	1	NaN	NaN
"The chemical reactions and pathways resulting in the breakdown of tryptophan, the chiral amino acid 2-amino-3-(1H-indol-3-yl)propanoic acid." [ISBN:0198547684]	6569	1	1	1	NaN	NaN
"The chemical reactions and pathways resulting in the formation of tyrosine, an aromatic amino acid, 2-amino-3-(4-hydroxyphenyl)propanoic acid." [GOC:sm]	6571	1	1	1	NaN	NaN
"The chemical reactions and pathways occurring at the level of individual cells involving any of a group of naturally occurring, biologically active amines, such as norepinephrine, histamine, and serotonin, many of which act as neurotransmitters." [GOC:jl, ISBN:0395825172]	6576	0	1	1	NaN	NaN
"The chemical reactions and pathways involving ethanolamine (2-aminoethanol), an important water-soluble base of phospholipid (phosphatidylethanolamine)." [ISBN:0192800981]	6580	0	1	1	NaN	NaN
"The chemical reactions and pathways involving ornithine, an amino acid only rarely found in proteins, but which is important in living organisms as an intermediate in the reactions of the urea cycle and in arginine biosynthesis." [GOC:jl, ISBN:0192801023]	6591	0	1	1	NaN	NaN
"The chemical reactions and pathways resulting in the breakdown of ornithine, an amino acid only rarely found in proteins, but which is important in living organisms as an intermediate in the reactions of the urea cycle and in arginine biosynthesis." [GOC:jl, ISBN:0192801023]	6593	1	1	1	NaN	NaN
"The chemical reactions and pathways resulting in the formation of polyamines, any organic compound containing two or more amino groups." [ISBN:0198506732]	6596	1	1	1	NaN	NaN
"The chemical reactions and pathways resulting in the breakdown of polyamines, any organic compound containing two or more amino groups." [ISBN:0198506732]	6598	0	1	1	NaN	NaN
"The process of targeting specific proteins to particular regions of the cell, typically membrane-bounded subcellular organelles. Usually requires an organelle specific protein sequence motif." [GOC:ma]	6605	2	1	1	NaN	NaN
"The process of directing proteins towards a membrane, usually using signals contained within the protein." [GOC:curators]	6612	0	1	1	NaN	NaN
"The targeting of proteins to a membrane that occurs during translation and is dependent upon two key components, the signal-recognition particle (SRP) and the SRP receptor. SRP is a cytosolic particle that transiently binds to the endoplasmic reticulum (ER) signal sequence in a nascent protein, to the large ribosomal unit, and to the SRP receptor in the ER membrane." [ISBN:0716731363]	6614	0	1	1	NaN	NaN
"The process during cotranslational membrane targeting wherein proteins move across a membrane. SRP and its receptor initiate the transfer of the nascent chain across the endoplasmic reticulum (ER) membrane; they then dissociate from the chain, which is transferred to a set of transmembrane proteins, collectively called the translocon. Once the nascent chain translocon complex is assembled, the e…	6616	0	1	1	NaN	NaN
"The cellular DNA metabolic process resulting in the formation of DNA, deoxyribonucleic acid, one of the two main types of nucleic acid, consisting of a long unbranched macromolecule formed from one or two strands of linked deoxyribonucleotides, the 3'-phosphate group of each constituent deoxyribonucleotide being joined in 3',5'-phosphodiester linkage to the 5'-hydroxyl group of the deoxyribose m…	71897	6	0.130292	0.400049	0.382245	0.550258
"The chemical reactions and pathways involving glucose, the aldohexose gluco-hexose. D-glucose is dextrorotatory and is sometimes known as dextrose; it is an important source of energy for living organisms and is found free as well as combined in homo- and hetero-oligosaccharides and polysaccharides." [ISBN:0198506732]	6006	5	0.121042	0.548595	0.38296	0.684237
"The chemical reactions and pathways involving a nucleotide, a nucleoside that is esterified with (ortho)phosphate or an oligophosphate at any hydroxyl group on the glycose moiety; may be mono-, di- or triphosphate; this definition includes cyclic nucleotides (nucleoside cyclic phosphates)." [GOC:ma]	9117	5	0.137544	0.534823	0.389363	0.67276
"The chemical reactions and pathways resulting in the breakdown of a carbohydrate into pyruvate, with the concomitant production of a small amount of ATP and the reduction of NAD(P) to NAD(P)H. Glycolysis begins with the metabolism of a carbohydrate to generate products that can enter the pathway and ends with the production of pyruvate. Pyruvate may be converted to acetyl-coenzyme A, ethanol, la…	6096	14	0.135795	0.145995	0.391275	0.341062
"The chemical reactions and pathways resulting in the formation of an unsaturated fatty acid, any fatty acid containing one or more double bonds between carbon atoms." [GOC:mah, MetaCyc:PWY-762, MetaCyc:PWY-782]	6636	0	1	1	NaN	NaN
"The chemical reactions and pathways involving acyl-CoA, any derivative of coenzyme A in which the sulfhydryl group is in thiolester linkage with an acyl group." [ISBN:0198506732]	6637	0	1	1	NaN	NaN
"The chemical reactions and pathways involving phospholipids, any lipid containing phosphoric acid as a mono- or diester." [ISBN:0198506732]	6644	1	1	1	NaN	NaN
"The chemical reactions and pathways resulting in the formation of phosphatidylethanolamine, any of a class of glycerophospholipids in which a phosphatidyl group is esterified to the hydroxyl group of ethanolamine." [ISBN:0198506732]	6646	0	1	1	NaN	NaN
"The chemical reactions and pathways involving glycerophospholipids, any derivative of glycerophosphate that contains at least one O-acyl, O-alkyl, or O-alkenyl group attached to the glycerol residue." [ISBN:0198506732]	6650	1	1	1	NaN	NaN
"The chemical reactions and pathways resulting in the formation of phosphatidic acid, any derivative of glycerol phosphate in which both the remaining hydroxyl groups of the glycerol moiety are esterified with fatty acids." [ISBN:0198506732]	6654	0	1	1	NaN	NaN
"The chemical reactions and pathways resulting in the formation of phosphatidylglycerols, any of a class of phospholipids in which the phosphatidyl group is esterified to the hydroxyl group of glycerol." [ISBN:0198506732]	6655	1	1	1	NaN	NaN
"The chemical reactions and pathways involving glycerol ethers, any anhydride formed between two organic hydroxy compounds, one of which is glycerol." [GOC:ai, ISBN:0198506732]	6662	1	1	1	NaN	NaN
"The chemical reactions and pathways involving aromatic compounds, any organic compound characterized by one or more planar rings, each of which contains conjugated double bonds and delocalized pi electrons, as carried out by individual cells." [GOC:ai, ISBN:0198506732]	6725	0	1	1	NaN	NaN
"The chemical reactions and pathways resulting in the formation of tetrahydrobiopterin, the reduced form of biopterin (2-amino-4-hydroxy-6-(1,2-dihydroxypropyl)-pteridine). It functions as a hydroxylation coenzyme, e.g. in the conversion of phenylalanine to tyrosine." [ISBN:0198506732]	6729	0	1	1	NaN	NaN
"The formation of glucose from noncarbohydrate precursors, such as pyruvate, amino acids and glycerol." [MetaCyc:GLUCONEO-PWY]	6094	4	0.14808	0.463829	0.411961	0.614994
"The chemical reactions and pathways involving reduced nicotinamide adenine dinucleotide (NADH), a coenzyme present in most living cells and derived from the B vitamin nicotinic acid." [GOC:jl, ISBN:0618254153]	6734	0	1	1	NaN	NaN
"The chemical reactions and pathways involving nicotinamide-adenine dinucleotide phosphate, a coenzyme involved in many redox and biosynthetic reactions; metabolism may be of either the oxidized form, NADP, or the reduced form, NADPH." [GOC:mah]	6739	0	1	1	NaN	NaN
"A metabolic process that generates a pool of NADPH by the reduction of NADP+." [GOC:mah]	6740	0	1	1	NaN	NaN
"The chemical reactions and pathways resulting in the formation of nicotinamide-adenine dinucleotide phosphate, a coenzyme involved in many redox and biosynthetic reactions; biosynthesis may be of either the oxidized form, NADP, or the reduced form, NADPH." [GOC:mah]	6741	0	1	1	NaN	NaN
"The chemical reactions and pathways resulting in the breakdown of nicotinamide-adenine dinucleotide phosphate, a coenzyme involved in many redox and biosynthetic reactions; catabolism may be of either the oxidized form, NADP, or the reduced form, NADPH." [GOC:mah]	6742	0	1	1	NaN	NaN
"The cellular metabolic process in which a protein is formed, using the sequence of a mature mRNA or circRNA molecule to specify the sequence of amino acids in a polypeptide chain. Translation is mediated by the ribosome, and begins with the formation of a ternary complex between aminoacylated initiator methionine tRNA, GTP, and initiation factor 2, which subsequently associates with the small su…	6412	30	0.157017	0.773077	0.42942	0.888892
"The chemical reactions and pathways resulting in the formation of FAD, the oxidized form of flavin-adenine dinucleotide." [GOC:ai, PMID:20822113]	6747	1	1	1	NaN	NaN
"Any process that results in a change in state or activity of a cell (in terms of movement, secretion, enzyme production, gene expression, etc.) as a result of a stimulus indicating damage to its DNA from environmental insults or errors during metabolism." [GOC:go_curators]	6974	62	0.169801	0.00678245	0.456642	0.0998212
"The chemical reactions and pathways resulting in the formation of glutathione, the tripeptide glutamylcysteinylglycine, which acts as a coenzyme for some enzymes and as an antioxidant in the protection of sulfhydryl groups in enzymes and other proteins." [GOC:ai, GOC:al, GOC:pde, ISBN:0198506732]	6750	2	1	1	NaN	NaN
"The chemical reactions and pathways resulting in the breakdown of glutathione, the tripeptide glutamylcysteinylglycine, which acts as a coenzyme for some enzymes and as an antioxidant in the protection of sulfhydryl groups in enzymes and other proteins." [GOC:ai, ISBN:0198506732]	6751	1	1	1	NaN	NaN
"The chemical reactions and pathways involving any phosphorylated nucleoside." [GOC:mah]	6753	0	1	1	NaN	NaN
"Any process that maintains the redox environment of a cell or compartment within a cell." [GOC:ai, GOC:dph, GOC:tb]	45454	8	0.17598	0.233146	0.465501	0.423622
"The process of introducing a phosphate group into ADP, adenosine diphosphate, to produce ATP." [GOC:ai]	6757	1	1	1	NaN	NaN
"The chemical reactions and pathways involving a folic acid-containing compound, i.e. any of a group of heterocyclic compounds based on the pteroic acid skeleton conjugated with one or more L-glutamic acid or L-glutamate units." [GOC:ai, GOC:mah]	6760	0	1	1	NaN	NaN
"The chemical reactions and pathways resulting in the formation of dihydrofolate, the dihydroxylated derivative of folate." [GOC:ai]	6761	1	1	1	NaN	NaN
"The chemical reactions and pathways involving biotin, cis-tetrahydro-2-oxothieno(3,4-d)imidazoline-4-valeric acid; the (+) enantiomer is very widely distributed in cells and serves as a carrier in a number of enzymatic beta-carboxylation reactions." [ISBN:0198506732]	6768	1	1	1	NaN	NaN
"The chemical reactions and pathways involving riboflavin (vitamin B2), the precursor for the coenzymes flavin mononucleotide (FMN) and flavin adenine dinucleotide (FAD)." [GOC:jl, http://www.indstate.edu/thcme/mwking/vitamins.html]	6771	1	1	1	NaN	NaN
"The chemical reactions and pathways involving thiamine (vitamin B1), a water soluble vitamin present in fresh vegetables and meats, especially liver." [GOC:jl, ISBN:0198506732]	6772	0	1	1	NaN	NaN
"The process in which a transformation is induced in the topological structure of a double-stranded DNA helix, resulting in a change in linking number." [ISBN:071673706X, ISBN:0935702490]	6265	6	0.202136	0.386626	0.486807	0.547135
"A DNA replication process that uses parental DNA as a template for the DNA-dependent DNA polymerases that synthesize the new strands." [GOC:mah, ISBN:0198506732]	6261	7	0.199976	0.229208	0.488901	0.432485
"The chemical reactions and pathways resulting in the formation of uroporphyrinogen III." [GOC:ai]	6780	1	1	1	NaN	NaN
"The chemical reactions and pathways resulting in the formation of substances; typically the energy-requiring part of metabolism in which simpler substances are transformed into more complex ones." [GOC:curators, ISBN:0198547684]	9058	13	0.189008	0.575572	0.4919	0.705918
"Any process carried out at the cellular level that reduces or removes the toxicity superoxide radicals or hydrogen peroxide." [GOC:dos, GOC:vw]	98869	5	0.199649	0.157317	0.495611	0.350806
"The chemical reactions and pathways involving the nonmetallic element sulfur or compounds that contain sulfur, such as the amino acids methionine and cysteine or the tripeptide glutathione." [GOC:ai]	6790	1	1	1	NaN	NaN
"A series of processes that forms an integrated mechanism by which a cell or an organism detects the depletion of primary sulfur sources and then activates genes to scavenge the last traces of the primary sulfur source and to transport and metabolize alternate sulfur sources. The utilization process begins when the cell or organism detects sulfur levels, includes the activation of genes whose pro…	6791	0	1	1	NaN	NaN
"The chemical reactions and pathways involving the nonmetallic element phosphorus or compounds that contain phosphorus, usually in the form of a phosphate group (PO4)." [GOC:ai]	6793	1	1	1	NaN	NaN
"The chemical reactions and pathways involving the phosphate group, the anion or salt of any phosphoric acid." [GOC:ai]	6796	1	1	1	NaN	NaN
"The chemical reactions and pathways resulting in the breakdown of a polyphosphate, the anion or salt of polyphosphoric acid." [GOC:go_curators, ISBN:0198506732]	6798	0	1	1	NaN	NaN
"The chemical reactions and pathways resulting in the formation of a polyphosphate, the anion or salt of polyphosphoric acid." [ISBN:0198506732]	6799	1	1	1	NaN	NaN
"The chemical reactions and pathways involving superoxide, the superoxide anion O2- (superoxide free radical), or any compound containing this species." [GOC:jl]	6801	0	1	1	NaN	NaN
"The chemical reactions and pathways involving a xenobiotic compound, a compound foreign to living organisms. Used of chemical compounds, e.g. a xenobiotic chemical, such as a pesticide." [GOC:cab2]	6805	1	1	1	NaN	NaN
"The enzymatic release of energy from inorganic and organic compounds (especially carbohydrates and fats) which either requires oxygen (aerobic respiration) or does not (anaerobic respiration)." [GOC:das, ISBN:0140513590, ISBN:0198506732]	45333	4	0.199164	0.0791485	0.502131	0.323576
"Any process that modulates the frequency, rate or extent of nitrogen utilization." [GOC:go_curators]	6808	2	1	1	NaN	NaN
"The directed movement of substances (such as macromolecules, small molecules, ions) or cellular components (such as complexes and organelles) into, out of or within a cell, or between cells, or within a multicellular organism by means of some agent such as a transporter, pore or motor protein." [GOC:dos, GOC:dph, GOC:jl, GOC:mah]	6810	0	1	1	NaN	NaN
"The chemical reactions and pathways resulting in the formation of lipopolysaccharides, any of a group of related, structurally complex components of the outer membrane of Gram-negative bacteria." [GOC:ai, GOC:mr]	9103	9	0.213117	0.903486	0.505704	0.999784
"The directed movement of cations, atoms or small molecules with a net positive charge, into, out of or within a cell, or between cells, by means of some agent such as a transporter or pore." [GOC:ai]	6812	2	1	1	NaN	NaN
"The directed movement of potassium ions (K+) into, out of or within a cell, or between cells, by means of some agent such as a transporter or pore." [GOC:ai]	6813	2	1	1	NaN	NaN
"The directed movement of sodium ions (Na+) into, out of or within a cell, or between cells, by means of some agent such as a transporter or pore." [GOC:ai]	6814	1	1	1	NaN	NaN
"The enzymatic release of energy from inorganic and organic compounds (especially carbohydrates and fats) which uses compounds other than oxygen (e.g. nitrate, sulfate) as the terminal electron acceptor." [GOC:das, GOC:jl, ISBN:0140513590]	9061	10	0.198998	0.00167493	0.509677	0.0410849
"The directed movement of anions, atoms or small molecules with a net negative charge, into, out of or within a cell, or between cells, by means of some agent such as a transporter or pore." [GOC:ai]	6820	0	1	1	NaN	NaN
"The directed movement of chloride into, out of or within a cell, or between cells, by means of some agent such as a transporter or pore." [GOC:krc]	6821	0	1	1	NaN	NaN
"The directed movement of cobalt (Co) ions into, out of or within a cell, or between cells, by means of some agent such as a transporter or pore." [GOC:ai]	6824	2	1	1	NaN	NaN
"The directed movement of copper (Cu) ions into, out of or within a cell, or between cells, by means of some agent such as a transporter or pore." [GOC:ai]	6825	0	1	1	NaN	NaN
"The directed movement of iron (Fe) ions into, out of or within a cell, or between cells, by means of some agent such as a transporter or pore." [GOC:ai]	6826	0	1	1	NaN	NaN
"The directed movement of manganese (Mn) ions into, out of or within a cell, or between cells, by means of some agent such as a transporter or pore." [GOC:ai]	6828	0	1	1	NaN	NaN
"The directed movement of zinc (Zn II) ions into, out of or within a cell, or between cells, by means of some agent such as a transporter or pore." [GOC:ai]	6829	1	1	1	NaN	NaN
"The directed movement of water (H2O) into, out of or within a cell, or between cells, by means of some agent such as a transporter or pore." [GOC:ai]	6833	0	1	1	NaN	NaN
"The directed movement of dicarboxylic acids into, out of or within a cell, or between cells, by means of some agent such as a transporter or pore." [GOC:krc]	6835	0	1	1	NaN	NaN
"The directed movement of acetate across a plasma membrane." [GOC:ai]	6847	0	1	1	NaN	NaN
"The directed movement of pyruvate, 2-oxopropanoate, across a plasma membrane." [GOC:ai]	6849	0	1	1	NaN	NaN
"The process in which a drug is transported across a membrane." [GOC:ai, GOC:bf]	6855	1	1	1	NaN	NaN
"The directed movement of oligopeptides into, out of or within a cell, or between cells, by means of some agent such as a transporter or pore. Oligopeptides are molecules that contain a small number (2 to 20) of amino-acid residues connected by peptide linkages." [ISBN:0198506732]	6857	0	1	1	NaN	NaN
"The directed movement of purine bases, one of the two classes of nitrogen-containing ring compounds found in DNA and RNA, into, out of or within a cell, or between cells, by means of some agent such as a transporter or pore." [ISBN:0198506732]	6863	0	1	1	NaN	NaN
"The directed movement of a pyrimidine nucleotide, any compound consisting of a pyrimidine nucleoside esterified with (ortho)phosphate, into, out of or within a cell." [GOC:ai]	6864	0	1	1	NaN	NaN
"The process in which a cation is transported across a membrane." [GOC:dos, GOC:vw]	98655	10	0.250012	0.128783	0.545151	0.321249
"The directed movement of glutamine, 2-amino-4-carbamoylbutanoic acid, into, out of or within a cell, or between cells, by means of some agent such as a transporter or pore." [GOC:ai]	6868	0	1	1	NaN	NaN
"The directed movement of lipids into, out of or within a cell, or between cells, by means of some agent such as a transporter or pore. Lipids are compounds soluble in an organic solvent but not, or sparingly, in an aqueous solvent." [ISBN:0198506732]	6869	1	1	1	NaN	NaN
"Any process involved in the maintenance of an internal steady state of calcium ions at the level of a cell." [GOC:ceb, GOC:mah]	6874	0	1	1	NaN	NaN
"Any process involved in the maintenance of an internal steady state of cadmium ions at the level of a cell." [GOC:ai, GOC:mah]	6876	0	1	1	NaN	NaN
"Any process involved in the maintenance of an internal steady state of copper ions at the level of a cell." [GOC:ai, GOC:mah]	6878	0	1	1	NaN	NaN
"Any process involved in the maintenance of an internal steady state of iron ions at the level of a cell." [GOC:ai, GOC:mah]	6879	1	1	1	NaN	NaN
"The process of binding or confining iron ions in an intracellular area such that they are separated from other components of a biological system." [GOC:ai]	6880	0	1	1	NaN	NaN
"Any process involved in the maintenance of an internal steady state of zinc ions at the level of a cell." [GOC:ai, GOC:mah]	6882	0	1	1	NaN	NaN
"Any process involved in the maintenance of an internal steady state of sodium ions at the level of a cell." [GOC:ai, GOC:mah]	6883	0	1	1	NaN	NaN
"Any process involved in maintaining the steady state of a cell's volume. The cell's volume refers to the three-dimensional space occupied by a cell." [GOC:dph, GOC:go_curators, GOC:tb]	6884	0	1	1	NaN	NaN
"Any process involved in the maintenance of an internal equilibrium of hydrogen ions, thereby modulating the internal pH, within an organism or cell." [GOC:dph, GOC:go_curators, GOC:tb]	6885	1	1	1	NaN	NaN
"The directed movement of proteins in a cell, including the movement of proteins between specific compartments or structures within a cell, such as organelles of a eukaryotic cell." [GOC:mah]	6886	1	1	1	NaN	NaN
"The directed, self-propelled movement of a cell or subcellular component without the involvement of an external agent such as a transporter or a pore." [GOC:dgh, GOC:dph, GOC:jl, GOC:mlg]	6928	0	1	1	NaN	NaN
"The covalent alteration of one or more amino acids occurring in proteins, peptides and nascent polypeptides (co-translational, post-translational modifications) occurring at the level of an individual cell. Includes the modification of charged tRNAs that are destined to occur in a protein (pre-translation modification)." [GOC:go_curators]	6464	7	0.254613	0.00931602	0.547781	0.114258
"Any process that results in a change in state or activity of a cell or an organism (in terms of movement, secretion, enzyme production, gene expression, etc.) as a result of a disturbance in organismal or cellular homeostasis, usually, but not necessarily, exogenous (e.g. temperature, humidity, ionizing radiation)." [GOC:mah]	6950	0	1	1	NaN	NaN
"Any process that results in a change in state or activity of a cell or an organism (in terms of movement, secretion, enzyme production, gene expression, etc.) as a result of a cold stimulus, a temperature stimulus below the optimal temperature for that organism." [GOC:lr]	9409	6	0.234361	0.00950872	0.548054	0.10765
"The chemical reactions and pathways resulting in the breakdown of RNA, ribonucleic acid, one of the two main type of nucleic acid, consisting of a long, unbranched macromolecule formed from ribonucleotides joined in 3',5'-phosphodiester linkage." [ISBN:0198506732]	6401	4	0.24945	0.269354	0.551375	0.450482
"The chemical reactions and pathways resulting in the formation of heme, any compound of iron complexed in a porphyrin (tetrapyrrole) ring, from less complex precursors." [GOC:jl]	6783	4	0.239772	0.276855	0.552697	0.457824
"Any process that results in a change in state or activity of a cell or an organism (in terms of movement, secretion, enzyme production, gene expression, etc.) as a result of an electromagnetic radiation stimulus. Electromagnetic radiation is a propagating wave in space with electric and magnetic components. These components oscillate at right angles to each other and to the direction of propagat…	9314	22	0.248374	0.106717	0.556624	0.341437
"Any process that results in a change in state or activity of a cell or an organism (in terms of movement, secretion, enzyme production, gene expression, etc.) as a result of an unfolded protein stimulus." [GOC:jl]	6986	2	1	1	NaN	NaN
"Any process that results in a change in state or activity of a cell (in terms of movement, secretion, enzyme production, gene expression, etc.) as a result of deprivation of nitrogen." [GOC:jl]	6995	1	1	1	NaN	NaN
"Any process that modulates the frequency, rate or extent of cellular DNA-templated transcription." [GOC:go_curators, GOC:txnOH]	6355	47	0.271705	0.361913	0.56207	0.522204
"The process carried out by a cell that restores the biological activity of an unfolded or misfolded protein, using helper proteins such as chaperones." [GOC:mb]	42026	5	0.248186	0.353874	0.564036	0.526077
"The attachment of a cell, either to another cell or to an underlying substrate such as the extracellular matrix, via cell adhesion molecules." [GOC:hb, GOC:pf]	7155	2	1	1	NaN	NaN
"The covalent alteration of one or more nucleotides within an RNA molecule to produce an RNA molecule with a sequence that differs from that coded genetically." [GOC:go_curators, ISBN:1555811337]	9451	4	0.269202	0.112409	0.564124	0.330878
"The aggregation, arrangement and bonding together of a set of components to form a complex capable of relaying a signal within a cell." [GOC:bf, GOC:signaling, PMID:9646862]	7172	1	1	1	NaN	NaN
"The series of molecular signals initiated in response to osmotic change." [GOC:jl]	7231	0	1	1	NaN	NaN
"A series of molecular signals generated in response to osmotic change, as mediated through a phosphorelay system." [PMID:9843501]	7234	1	1	1	NaN	NaN
"Any process that results in a change in state or activity of a cell or an organism (in terms of movement, secretion, enzyme production, gene expression, etc.) as a result of a nutrient stimulus." [GOC:go_curators]	7584	0	1	1	NaN	NaN
"The chemical reactions and pathways resulting in the formation of a fatty acid, any of the aliphatic monocarboxylic acids that can be liberated by hydrolysis from naturally occurring fats and oils. Fatty acids are predominantly straight-chain acids of 4 to 24 carbon atoms, which may be saturated or unsaturated; branched fatty acids and hydroxy fatty acids also occur, and very long chain acids of…	6633	10	0.266762	0.491124	0.566367	0.64537
"Any process in which a protein is transported to, or maintained in, a specific location." [GOC:ai]	8104	1	1	1	NaN	NaN
"The chemical reactions and pathways resulting in the formation of the Mo-molybdopterin cofactor, essential for the catalytic activity of some enzymes. The cofactor consists of a mononuclear molybdenum (Mo) ion coordinated by one or two molybdopterin ligands." [http://www.sunysb.edu/biochem/BIOCHEM/facultypages/schindelin/, ISSN:09498257, PMID:22370186, PMID:23201473]	6777	9	0.282498	0.0204596	0.577	0.13687
"The chemical reactions and pathways resulting in the formation of para-aminobenzoic acid, an intermediate in the synthesis of folic acid, a compound which some organisms, e.g. prokaryotes, eukaryotic microbes, and plants, can synthesize de novo. Others, notably mammals, cannot. In yeast, it is present as a factor in the B complex of vitamins." [ISBN:0198506732, MetaCyc:PWY-6543, PMID:11377864, P…	8153	0	1	1	NaN	NaN
"The chemical reactions and pathways resulting in the formation of ubiquinone, a lipid-soluble electron-transporting coenzyme." [GOC:mah]	6744	5	0.287964	0.156152	0.580811	0.353566
"The chemical reactions and pathways involving steroids, compounds with a 1,2,cyclopentanoperhydrophenanthrene nucleus." [ISBN:0198547684]	8202	0	1	1	NaN	NaN
"The chemical reactions and pathways involving spermidine, N-(3-aminopropyl)-1,4-diaminobutane." [GOC:ai]	8216	0	1	1	NaN	NaN
"Any biological process that results in permanent cessation of all vital functions of a cell. A cell should be considered dead when any one of the following molecular or morphological criteria is met: (1) the cell has lost the integrity of its plasma membrane; (2) the cell, including its nucleus, has undergone complete fragmentation into discrete bodies (frequently referred to as apoptotic bodies…	8219	0	1	1	NaN	NaN
"The directed movement of sulfate into, out of or within a cell, or between cells, by means of some agent such as a transporter or pore." [GOC:krc]	8272	0	1	1	NaN	NaN
"The chemical reactions and pathways resulting in the formation of spermidine, N-(3-aminopropyl)-1,4-diaminobutane." [GOC:go_curators, ISBN:0198506732]	8295	2	1	1	NaN	NaN
"The chemical reactions and pathways resulting in the formation of any isoprenoid compound, isoprene (2-methylbuta-1,3-diene) or compounds containing or derived from linked isoprene (3-methyl-2-butenylene) residues." [ISBN:0198506732]	8299	1	1	1	NaN	NaN
"A defense process found in many bacteria and archaea that protects the organism from invading foreign DNA by cleaving it with a restriction endonuclease. The organism's own DNA is protected by methylation of a specific nucleotide, which occurs immediately following replication, in the same target site as the restriction enzyme." [GOC:jl, UniProtKB-KW:KW-0680]	9307	4	0.339489	0.119995	0.589021	0.321098
"The cellular synthesis of RNA on a template of DNA." [GOC:jl, GOC:txnOH]	6351	22	0.33638	0.323795	0.58997	0.50163
"The chemical reactions and pathways resulting in the formation of pyridoxine, 2-methyl-3-hydroxy-4,5-bis(hydroxymethyl)pyridine, one of the vitamin B6 compounds." [GOC:ai]	8615	2	1	1	NaN	NaN
"The chemical reactions and pathways resulting in the formation of queuosines, any of a series of nucleosides found in tRNA and having an additional pentenyl ring added via an NH group to the methyl group of 7-methylguanosine. The pentenyl ring may carry other substituents." [GOC:go_curators, ISBN:0198506732]	8616	0	1	1	NaN	NaN
"Any process that results in a change in state or activity of a cell or an organism (in terms of movement, secretion, enzyme production, gene expression, etc.) as a result of a drug stimulus. A drug is a substance used in the diagnosis, treatment or prevention of a disease." [GOC:jl]	42493	4	0.330552	0.359678	0.592632	0.524117
"The process in which hexose is transported across a membrane. Hexoses are any aldoses with a chain of six carbon atoms in the molecule." [GOC:vw]	8645	0	1	1	NaN	NaN
"In base excision repair, an altered base is removed by a DNA glycosylase enzyme, followed by excision of the resulting sugar phosphate. The small gap left in the DNA helix is filled in by the sequential action of DNA polymerase and DNA ligase." [ISBN:0815316194]	6284	8	0.3458	0.237304	0.593587	0.420787
"The chemical reactions and pathways involving lipopolysaccharides, any of a group of related, structurally complex components of the outer membrane of Gram-negative bacteria. Lipopolysaccharides consist three covalently linked regions, lipid A, core oligosaccharide, and an O side chain. Lipid A is responsible for the toxicity of the lipopolysaccharide." [ISBN:0198506732]	8653	0	1	1	NaN	NaN
"The chemical reactions and pathways resulting in the formation of lipid A, the glycolipid group of bacterial lipopolysaccharides, consisting of four to six fatty acyl chains linked to two glucosamine residues. Further modifications of the backbone are common." [ISBN:0198506732, PMID:20974832, PMID:22216004]	9245	4	0.334821	0.815286	0.593689	0.915956
"Any process that generates a pyrimidine-containing compound, any nucleobase, nucleoside, nucleotide or nucleic acid that contains a pyrimidine base, from derivatives of them without de novo synthesis." [GOC:jl]	8655	0	1	1	NaN	NaN
"The chemical reactions and pathways resulting in the breakdown of glycopeptides, any compound in which carbohydrate is covalently attached to an oligopeptide composed of residues of L and/or D-amino acids. The term usually denotes a product of proteolytic degradation of a glycoprotein but includes glycated peptide." [GOC:go_curators, ISBN:0198506732]	9050	0	1	1	NaN	NaN
"The branch of the pentose-phosphate shunt which involves the oxidation of glucose 6-P and produces ribulose 5-P, reduced NADP+ and carbon dioxide (CO2)." [ISBN:0198506732, MetaCyc:OXIDATIVEPENT-PWY]	9051	1	1	1	NaN	NaN
"The directed movement of peptides, compounds of two or more amino acids where the alpha carboxyl group of one is bound to the alpha amino group of another, into, out of or within a cell, or between cells, by means of some agent such as a transporter or pore." [GOC:ai]	15833	4	0.349688	0.00988631	0.593943	0.10393
"The chemical reactions and pathways resulting in the breakdown of substances, including the breakdown of carbon compounds with the liberation of energy for use by the cell or organism." [ISBN:0198547684]	9056	0	1	1	NaN	NaN
"The chemical reactions and pathways resulting in the formation of lysine, 2,6-diaminohexanoic acid." [GOC:go_curators]	9085	4	0.327767	0.25161	0.594241	0.435657
"The cell cycle process in which the sister chromatids of a replicated chromosome become tethered to each other." [GOC:jh, GOC:mah, ISBN:0815316194]	7062	4	0.353812	0.669871	0.594687	0.801535
"Any process that activates or increases the frequency, rate or extent of cellular DNA-templated transcription." [GOC:go_curators, GOC:txnOH]	45893	14	0.326352	0.562197	0.598399	0.695309
"The chemical reactions and pathways resulting in the breakdown of a fatty acid, any of the aliphatic monocarboxylic acids that can be liberated by hydrolysis from naturally occurring fats and oils. Fatty acids are predominantly straight-chain acids of 4 to 24 carbon atoms, which may be saturated or unsaturated; branched fatty acids and hydroxy fatty acids also occur, and very long chain acids of…	9062	1	1	1	NaN	NaN
"The chemical reactions and pathways resulting in the breakdown of amino acids, organic acids containing one or more amino substituents." [GOC:ai]	9063	1	1	1	NaN	NaN
"The chemical reactions and pathways resulting in the formation of amino acids of the aspartate family, comprising asparagine, aspartate, lysine, methionine and threonine." [GOC:ai]	9067	1	1	1	NaN	NaN
"The chemical reactions and pathways involving aromatic amino acid family, amino acids with aromatic ring (phenylalanine, tyrosine, tryptophan)." [GOC:go_curators]	9072	1	1	1	NaN	NaN
"The chemical reactions and pathways resulting in the formation of any of the menaquinones. Structurally, menaquinones consist of a methylated naphthoquinone ring structure and side chains composed of a variable number of unsaturated isoprenoid residues. Menaquinones that have vitamin K activity and are known as vitamin K2." [GOC:jl, http://www.dentistry.leeds.ac.uk/biochem/thcme/vitamins.html#k]	9234	4	0.301593	0.12691	0.600792	0.327685
"The chemical reactions and pathways involving amino acids containing a branched carbon skeleton, comprising isoleucine, leucine and valine." [GOC:ai]	9081	0	1	1	NaN	NaN
"The chemical reactions and pathways involving the hydrolysis of internal 3',5'-phosphodiester bonds in one or two strands of ribonucleotides." [GOC:dph, GOC:tb]	90502	6	0.320407	0.0354349	0.601161	0.193154
"The process of assisting in the covalent and noncovalent assembly of single chain polypeptides or multisubunit complexes into the correct tertiary structure." [GOC:go_curators, GOC:rb]	6457	9	0.316914	0.333595	0.601603	0.506156
"The directed movement of charged atoms or small charged molecules into, out of or within a cell, or between cells, by means of some agent such as a transporter or pore." [GOC:ai]	6811	20	0.324556	0.0845271	0.601947	0.327377
"The chemical reactions and pathways resulting in the formation of threonine (2-amino-3-hydroxybutyric acid), a polar, uncharged, essential amino acid found in peptide linkage in proteins." [GOC:jl, ISBN:0198506732]	9088	1	1	1	NaN	NaN
"The chemical reactions and pathways resulting in the formation of phospholipids, any lipid containing phosphoric acid as a mono- or diester." [ISBN:0198506732]	8654	5	0.315791	0.701833	0.606608	0.833007
"The chemical reactions and pathways resulting in the formation of homoserine, alpha-amino-gamma-hydroxybutyric acid." [GOC:go_curators, ISBN:0198506732]	9090	1	1	1	NaN	NaN
"The chemical reactions and pathways resulting in the breakdown of cysteine, 2-amino-3-mercaptopropanoic acid." [GOC:go_curators]	9093	0	1	1	NaN	NaN
"The chemical reactions and pathways resulting in the formation of L-phenylalanine, the L-enantiomer of 2-amino-3-phenylpropanoic acid, i.e. (2S)-2-amino-3-phenylpropanoic acid." [GOC:jsg, GOC:mah]	9094	2	1	1	NaN	NaN
"The chemical reactions and pathways involving amino acids, carboxylic acids containing one or more amino groups, as carried out by individual cells." [ISBN:0198506732]	6520	12	0.310542	0.143927	0.611074	0.341655
"The chemical reactions and pathways resulting in the formation of leucine, 2-amino-4-methylpentanoic acid." [GOC:ai]	9098	0	1	1	NaN	NaN
"The chemical reactions and pathways resulting in the formation of valine, 2-amino-3-methylbutanoic acid." [GOC:ai]	9099	2	1	1	NaN	NaN
"The chemical reactions and pathways resulting in the formation of aromatic amino acid family, amino acids with aromatic ring (phenylalanine, tyrosine, tryptophan)." [GOC:go_curators]	9073	4	0.314733	0.103725	0.611859	0.34695
"The chemical reactions and pathways resulting in the formation of any member of a large group of derivatives or analogs of porphyrin. Porphyrin consists of a ring of four pyrrole nuclei linked each to the next at their alpha positions through a methine group." [GOC:jl, ISBN:0198506732]	6779	5	0.401237	0.307836	0.667447	0.481978
"The chemical reactions and pathways involving lipoate, 1,2-dithiolane-3-pentanoate, the anion derived from lipoic acid." [GOC:ai, ISBN:0198506732]	9106	0	1	1	NaN	NaN
"The chemical reactions and pathways resulting in the formation of lipoate, 1,2-dithiolane-3-pentanoate, the anion derived from lipoic acid." [GOC:ai, ISBN:0198506732]	9107	1	1	1	NaN	NaN
"The chemical reactions and pathways resulting in the formation of coenzymes, any of various nonprotein organic cofactors that are required, in addition to an enzyme and a substrate, for an enzymatic reaction to proceed." [GOC:ai]	9108	1	1	1	NaN	NaN
"The chemical reactions and pathways resulting in the formation of purine nucleobases, one of the two classes of nitrogen-containing ring compounds found in DNA and RNA, which include adenine and guanine." [ISBN:0198506732]	9113	1	1	1	NaN	NaN
"The chemical reactions and pathways resulting in the breakdown of hypoxanthine, 6-hydroxy purine, an intermediate in the degradation of adenylate. Its ribonucleoside is known as inosine and its ribonucleotide as inosinate." [GOC:go_curators]	9114	0	1	1	NaN	NaN
"The chemical reactions and pathways involving a nucleoside, a nucleobase linked to either beta-D-ribofuranose (a ribonucleoside) or 2-deoxy-beta-D-ribofuranose, (a deoxyribonucleoside), e.g. adenosine, guanosine, inosine, cytidine, uridine and deoxyadenosine, deoxyguanosine, deoxycytidine and thymidine (= deoxythymidine)." [GOC:ma]	9116	1	1	1	NaN	NaN
"The chemical reactions and pathways resulting in the formation of lysine, via the intermediate diaminopimelate." [GOC:go_curators]	9089	5	0.448103	0.421378	0.675742	0.574228
"The chemical reactions and pathways involving a nucleoside diphosphate, a compound consisting of a nucleobase linked to a deoxyribose or ribose sugar esterified with diphosphate on the sugar." [GOC:go_curators, ISBN:0198506732]	9132	0	1	1	NaN	NaN
"The chemical reactions and pathways resulting in the formation of a nucleoside triphosphate, a compound consisting of a nucleobase linked to a deoxyribose or ribose sugar esterified with triphosphate on the sugar." [GOC:go_curators, ISBN:0198506732]	9142	0	1	1	NaN	NaN
"The chemical reactions and pathways resulting in the breakdown of a nucleoside triphosphate, a compound consisting of a nucleobase linked to a deoxyribose or ribose sugar esterified with triphosphate on the sugar." [GOC:go_curators, ISBN:0198506732]	9143	0	1	1	NaN	NaN
"The chemical reactions and pathways resulting in the breakdown of purine nucleoside triphosphate, a compound consisting of a purine base linked to a ribose or deoxyribose sugar esterified with triphosphate on the sugar." [GOC:go_curators, ISBN:0198506732]	9146	0	1	1	NaN	NaN
"The chemical reactions and pathways resulting in the formation of a purine ribonucleotide, a compound consisting of ribonucleoside (a purine base linked to a ribose sugar) esterified with a phosphate group at either the 3' or 5'-hydroxyl group of the sugar." [GOC:go_curators, ISBN:0198506732]	9152	1	1	1	NaN	NaN
"The chemical reactions and pathways resulting in the formation of a ribonucleoside monophosphate, a compound consisting of a nucleobase linked to a ribose sugar esterified with phosphate on the sugar." [GOC:go_curators, ISBN:0198506732]	9156	0	1	1	NaN	NaN
"The chemical reactions and pathways resulting in the formation of a deoxyribonucleoside monophosphate, a compound consisting of a nucleobase linked to a deoxyribose sugar esterified with phosphate on the sugar." [GOC:go_curators, ISBN:0198506732]	9157	0	1	1	NaN	NaN
"The chemical reactions and pathways resulting in the formation of any one of a family of organic molecules consisting of a purine or pyrimidine base covalently bonded to a sugar ribose (a ribonucleoside) or deoxyribose (a deoxyribonucleoside)." [GOC:jl, ISBN:0140512713]	9163	1	1	1	NaN	NaN
"The chemical reactions and pathways resulting in the breakdown of any one of a family of organic molecules consisting of a purine or pyrimidine base covalently bonded to a sugar ribose (a ribonucleoside) or deoxyribose (a deoxyribonucleoside)." [GOC:jl]	9164	0	1	1	NaN	NaN
"Any process that stops, prevents, or reduces the frequency, rate or extent of cellular DNA-templated transcription." [GOC:go_curators, GOC:txnOH]	45892	19	0.445386	0.493411	0.677981	0.642638
"The chemical reactions and pathways resulting in the breakdown of nucleotides, any nucleoside that is esterified with (ortho)phosphate or an oligophosphate at any hydroxyl group on the glycose moiety; may be mono-, di- or triphosphate; this definition includes cyclic-nucleotides (nucleoside cyclic phosphates)." [GOC:go_curators]	9166	1	1	1	NaN	NaN
"The chemical reactions and pathways resulting in the formation of purine ribonucleoside monophosphate, a compound consisting of a purine base linked to a ribose sugar esterified with phosphate on the sugar." [GOC:go_curators, ISBN:0198506732]	9168	0	1	1	NaN	NaN
"The chemical reactions and pathways resulting in the formation of a pyrimidine ribonucleotide, a compound consisting of nucleoside (a pyrimidine base linked to a ribose sugar) esterified with a phosphate group at either the 3' or 5'-hydroxyl group of the sugar." [GOC:go_curators, ISBN:0198506732]	9220	0	1	1	NaN	NaN
"The chemical reactions and pathways resulting in the formation of CMP, cytidine monophosphate." [ISBN:0198506732]	9224	0	1	1	NaN	NaN
"The cellular chemical reactions and pathways involving nucleotide-sugars, any nucleotide-carbohydrate in which the distal phosphoric residue of a nucleoside 5'-diphosphate is in glycosidic linkage with a monosaccharide or monosaccharide derivative." [ISBN:0198506732]	9225	1	1	1	NaN	NaN
"The chemical reactions and pathways resulting in the formation of nucleotide-sugars, any nucleotide-carbohydrate in which the distal phosphoric residue of a nucleoside 5'-diphosphate is in glycosidic linkage with a monosaccharide or monosaccharide derivative." [ISBN:0198506732]	9226	0	1	1	NaN	NaN
"The chemical reactions and pathways resulting in the formation of thiamine (vitamin B1), a water soluble vitamin present in fresh vegetables and meats, especially liver." [GOC:jl, ISBN:0198506732]	9228	0	1	1	NaN	NaN
"The chemical reactions and pathways resulting in the formation of thiamine diphosphate, a derivative of thiamine (vitamin B1) which acts as a coenzyme in a range of processes including the Krebs cycle." [GOC:jl, ISBN:0140512713]	9229	0	1	1	NaN	NaN
"The chemical reactions and pathways resulting in the formation of riboflavin (vitamin B2), the precursor for the coenzymes flavin mononucleotide (FMN) and flavin adenine dinucleotide (FAD)." [GOC:jl, http://www.indstate.edu/thcme/mwking/vitamins.html]	9231	2	1	1	NaN	NaN
"The hydrolysis of proteins into smaller polypeptides and/or amino acids by cleavage of their peptide bonds." [GOC:bf, GOC:mah]	6508	30	0.418863	0.143887	0.682691	0.347159
"The chemical reactions and pathways resulting in the formation of cobalamin (vitamin B12), a water-soluble vitamin characterized by possession of a corrin nucleus containing a cobalt atom." [GOC:jl, ISBN:0198506732]	9236	1	1	1	NaN	NaN
"The chemical reactions and pathways involving siderophores, low molecular weight Fe(III)-chelating substances made by aerobic or facultatively anaerobic bacteria, especially when growing under iron deficient conditions. The complexes of Fe(3+)-siderophores have very high stability constants and are taken up by specific transport systems by microorganisms; the subsequent release of iron requires …	9237	0	1	1	NaN	NaN
"The chemical reactions and pathways resulting in the formation of enterobactin, a catechol-derived siderochrome of Enterobacteria; enterobactin (N',N',N''-(2,6,10-trioxo-1,5,9-triacyclodecane-3,7,11-triyl)tris(2,3-dihydroxy)benzamide) is a self-triester of 2,3-dihydroxy-N-benzoyl-L-serine and a product of the shikimate pathway." [GOC:go_curators]	9239	2	1	1	NaN	NaN
"The chemical reactions and pathways resulting in the formation of isopentenyl diphosphate, an isomer of dimethylallyl diphosphate and the key precursor of all isoprenoids." [GOC:jl, ISBN:0198506732]	9240	0	1	1	NaN	NaN
"The chemical reactions and pathways resulting in the formation of colanic acid, a capsular bacterial polysaccharide." [GOC:ai]	9242	1	1	1	NaN	NaN
"The chemical reactions and pathways resulting in the formation of the O side chain of a lipopolysaccharide, which determines the antigenic specificity of the organism. It is made up of about 50 repeating units of a branched tetrasaccharide." [ISBN:0198506732]	9243	1	1	1	NaN	NaN
"The chemical reactions and pathways resulting in the formation of the core region of bacterial lipopolysaccharides, which contains ten saccharide residues." [ISBN:0198506732]	9244	1	1	1	NaN	NaN
"Any process that activates or increases the frequency, rate or extent of DNA-templated transcription initiation." [GOC:mah, GOC:txnOH]	2000144	4	0.444333	0.708312	0.682821	0.83397
"The chemical reactions and pathways resulting in the formation of the enterobacterial common antigen, an acidic polysaccharide containing N-acetyl-D-glucosamine, N-acetyl-D-mannosaminouronic acid, and 4-acetamido-4,6-dideoxy-D-galactose. A major component of the cell wall outer membrane of Gram-negative bacteria." [GOC:ma]	9246	0	1	1	NaN	NaN
"The lipoylation of peptidyl-lysine to form peptidyl-N6-lipoyl-L-lysine." [RESID:AA0118]	9249	2	1	1	NaN	NaN
"The chemical reactions and pathways resulting in the formation of glucans, polysaccharides consisting only of glucose residues." [GOC:go_curators]	9250	0	1	1	NaN	NaN
"The chemical reactions and pathways resulting in the breakdown of glucans, polysaccharides consisting only of glucose residues." [GOC:go_curators]	9251	0	1	1	NaN	NaN
"The chemical reactions and pathways by which a nucleobase, nucleoside or nucleotide small molecule is synthesized from another nucleobase, nucleoside or nucleotide small molecule." [GOC:mah, ISBN:0306444747, ISBN:0471394831]	15949	8	0.440998	0.607306	0.684212	0.738684
"A cellular process that results in the biosynthesis of constituent macromolecules, assembly, and arrangement of constituent parts of ribosome subunits; includes transport to the sites of protein synthesis." [GOC:ma, PMID:26404467, Wikipedia:Ribosome_biogenesis]	42254	6	0.436988	0.507615	0.684574	0.655339
"Any cellular metabolic process involving nucleobases, nucleosides, nucleotides and nucleic acids." [GOC:ai]	6139	5	0.416787	0.719983	0.686239	0.840985
"A pathway that converts a carbohydrate to pyruvate and glyceraldehyde-3 phosphate by producing 6-phosphogluconate and then dehydrating it." [GOC:jl, MetaCyc:ENTNER-DOUDOROFF-PWY-I, PMID:12921356]	9255	1	1	1	NaN	NaN
"The chemical reactions and pathways resulting in the formation of 10-formyltetrahydrofolate, the formylated derivative of tetrahydrofolate." [GOC:ai]	9257	2	1	1	NaN	NaN
"The chemical reactions and pathways resulting in the formation of a deoxyribonucleotide, a compound consisting of deoxyribonucleoside (a base linked to a deoxyribose sugar) esterified with a phosphate group at either the 3' or 5'-hydroxyl group of the sugar." [GOC:go_curators, ISBN:0198506732]	9263	1	1	1	NaN	NaN
"The chemical reactions and pathways resulting in the breakdown of a deoxyribonucleotide, a compound consisting of deoxyribonucleoside (a base linked to a deoxyribose sugar) esterified with a phosphate group at either the 3' or 5'-hydroxyl group of the sugar." [GOC:go_curators, ISBN:0198506732]	9264	1	1	1	NaN	NaN
"The chemical reactions and pathways resulting in the formation of a 2'-deoxyribonucleotide, a compound consisting of 2'-deoxyribonucleoside (a base linked to a 2'-deoxyribose sugar) esterified with a phosphate group at either the 3' or 5'-hydroxyl group of the sugar." [GOC:mah]	9265	1	1	1	NaN	NaN
"Any process that results in a change in state or activity of a cell or an organism (in terms of movement, secretion, enzyme production, gene expression, etc.) as a result of a temperature stimulus." [GOC:hb]	9266	2	1	1	NaN	NaN
"Any process that results in a change in state or activity of a cell (in terms of movement, secretion, enzyme production, gene expression, etc.) as a result of deprivation of nourishment." [GOC:jl]	9267	1	1	1	NaN	NaN
"Any process that results in a change in state or activity of a cell or an organism (in terms of movement, secretion, enzyme production, gene expression, etc.) as a result of a pH stimulus. pH is a measure of the acidity or basicity of an aqueous solution." [GOC:jl, http://en.wikipedia.org/wiki/PH]	9268	2	1	1	NaN	NaN
"A response by bacterial cells to a variety of stresses including filamentous phage infection, mislocalization of envelope proteins, extremes of temperature, osmolarity or ethanol concentration, and the presence of proton ionophores such as carbonylcyanide m-chlorophenylhydrazone (CCCP), that involves expression of the phage shock protein operon, and acts to protect the bacterial cells from damag…	9271	0	1	1	NaN	NaN
"The chemical reactions and pathways resulting in the formation of the peptidoglycan-based cell wall. An example of this process is found in Escherichia coli." [GOC:go_curators]	9273	0	1	1	NaN	NaN
"The directed movement of DNA into a cell that contributes to the process of transformation, the uptake of foreign genetic material into a cell." [GOC:ai]	9290	0	1	1	NaN	NaN
"The introduction and uptake of foreign genetic material (DNA or RNA) into a cell, and often the expression of that genetic material." [ISBN:0716720094, Wikipedia:Transformation_(genetics)]	9294	0	1	1	NaN	NaN
"The assembly of a pilus, a short filamentous structure on a bacterial cell, flagella-like in structure and generally present in many copies. Pili are variously involved in transfer of nucleic acids, adherence to surfaces, and formation of pellicles. Is required for bacterial conjugation, or can play a role in adherence to surfaces (when it is called a fimbrium), and in the formation of pellicles…	9297	2	1	1	NaN	NaN
"The chemical reactions and pathways resulting in the formation of GDP-mannose, a substance composed of mannose in glycosidic linkage with guanosine diphosphate." [GOC:ai]	9298	1	1	1	NaN	NaN
"The addition of biotin (vitamin B7 / vitamin H) to a protein amino acid." [GOC:ai]	9305	1	1	1	NaN	NaN
"The controlled release of proteins from a cell." [GOC:ai]	9306	1	1	1	NaN	NaN
"The chemical reactions and pathways resulting in the formation of nicotinamide adenine dinucleotide, a coenzyme present in most living cells and derived from the B vitamin nicotinic acid; biosynthesis may be of either the oxidized form, NAD, or the reduced form, NADH." [GOC:jl, ISBN:0618254153]	9435	4	0.434693	0.774277	0.687653	0.88337
"The chemical reactions and pathways involving any organic compound that is weakly basic in character and contains an amino or a substituted amino group. Amines are called primary, secondary, or tertiary according to whether one, two, or three carbon atoms are attached to the nitrogen atom." [GOC:jl, ISBN:0198506732]	9308	0	1	1	NaN	NaN
"The chemical reactions and pathways involving oligosaccharides, molecules with between two and (about) 20 monosaccharide residues connected by glycosidic linkages." [ISBN:0198506732]	9311	0	1	1	NaN	NaN
"The chemical reactions and pathways resulting in the breakdown of oligosaccharides, molecules with between two and (about) 20 monosaccharide residues connected by glycosidic linkages." [ISBN:0198506732]	9313	0	1	1	NaN	NaN
"The directed movement of phosphate into, out of or within a cell, or between cells, by means of some agent such as a transporter or pore." [GOC:krc]	6817	4	0.432512	0.665179	0.690979	0.802444
"The cell-cell signaling process in which single-celled organisms carry out coordinated responses by monitoring their own population density, and often also that of other microbes, by producing small, diffusible, signal molecules, detecting the concentration of these molecules, and triggering a signal transduction pathway when a certain threshold is reached. Quorum sensing can occur amongst micro…	9372	1	1	1	NaN	NaN
"The chemical reactions and pathways resulting in the breakdown of phospholipids, any lipid containing phosphoric acid as a mono- or diester." [ISBN:0198506732]	9395	0	1	1	NaN	NaN
"The chemical reactions and pathways resulting in the formation of folic acid and its derivatives." [GOC:ai]	9396	1	1	1	NaN	NaN
"The chemical reactions and pathways resulting in the formation of FMN, the oxidized form of flavin mononucleotide (riboflavin 5'-(dihydrogen phosphate)), which acts as a coenzyme for a number of oxidative enzymes including NADH dehydrogenase." [GOC:ai]	9398	1	1	1	NaN	NaN
"The process in which nitrogen is taken from its relatively inert molecular form (N2) in the atmosphere and converted into nitrogen compounds useful for other chemical processes, such as ammonia, nitrate and nitrogen dioxide." [Wikipedia:Nitrogen_fixation]	9399	1	1	1	NaN	NaN
"The modification of a protein by cis-trans isomerization of a proline residue." [GOC:krc, PMID:16959570]	413	7	0.462967	0.426385	0.691694	0.57572
"The chemical reactions and pathways resulting in the formation of toxin, a poisonous compound (typically a protein) that is produced by cells or organisms and that can cause disease when introduced into the body or tissues of an organism." [GOC:go_curators]	9403	0	1	1	NaN	NaN
"The set of specific processes that generate the ability of an organism to induce an abnormal, generally detrimental state in another organism." [GOC:go_curators]	9405	1	1	1	NaN	NaN
"The chemical reactions and pathways resulting in the breakdown of toxin, a poisonous compound (typically a protein) that is produced by cells or organisms and that can cause disease when introduced into the body or tissues of an organism." [GOC:go_curators]	9407	1	1	1	NaN	NaN
"The process in which genetic material, in the form of chromosomes, is organized into specific structures and then physically separated and apportioned to two or more sets. In eukaryotes, chromosome segregation begins with the condensation of chromosomes, includes chromosome separation, and ends when chromosomes have completed movement to the spindle poles." [GOC:jl, GOC:mah, GOC:mtg_cell_cycle, …	7059	5	0.430588	0.209185	0.694783	0.416041
"The process in which a pre-tRNA molecule is converted to a mature tRNA, ready for addition of an aminoacyl group." [GOC:jl, PMID:12533506]	8033	6	0.471601	0.158793	0.698129	0.348812
"Any process that results in a change in state or activity of a cell or an organism (in terms of movement, secretion, enzyme production, gene expression, etc.) as a result of a xenobiotic compound stimulus. Xenobiotic compounds are compounds foreign to living organisms." [GOC:jl]	9410	0	1	1	NaN	NaN
"Any process that results in a change in state or activity of a cell or an organism (in terms of movement, secretion, enzyme production, gene expression, etc.) as a result of an ultraviolet radiation (UV light) stimulus. Ultraviolet radiation is electromagnetic radiation with a wavelength in the range of 10 to 380 nanometers." [GOC:hb]	9411	2	1	1	NaN	NaN
"Any process that results in a change in state or activity of a cell or an organism (in terms of movement, secretion, enzyme production, gene expression, etc.) as a result of a light stimulus, electromagnetic radiation of wavelengths classified as infrared, visible or ultraviolet light." [GOC:go_curators, ISBN:0582227089]	9416	2	1	1	NaN	NaN
"Any process which detects an amino-acid acetylated tRNA is charged with the correct amino acid, or removes incorrect amino acids from a charged tRNA. This process can be performed by tRNA synthases, or by subsequent reactions after tRNA aminoacylation." [GOC:hjd]	106074	6	0.476946	0.905044	0.699623	0.994034
"Any process involved in the maintenance of an internal steady state of iron ions within an organism or cell." [GOC:ai, GOC:jid, GOC:mah]	55072	5	0.502628	0.210227	0.730652	0.412537
"The process of removing one or more phosphoric residues from a protein." [GOC:hb]	6470	4	0.510661	0.229069	0.735703	0.437837
"The chemical reactions and pathways involving the transfer of one-carbon units in various oxidation states." [GOC:hjd, GOC:mah, GOC:pde]	6730	4	0.523665	0.795471	0.747761	0.900569
"The chemical reactions and pathways involving carnitine (hydroxy-trimethyl aminobutyric acid), a compound that participates in the transfer of acyl groups across the inner mitochondrial membrane." [GOC:jl, ISBN:0198506732]	9437	2	1	1	NaN	NaN
"The chemical reactions and pathways involving cyanate, NCO-, the anion of cyanic acid." [ISBN:0198506732]	9439	0	1	1	NaN	NaN
"The chemical reactions and pathways resulting in the breakdown of cyanate, NCO-, the anion of cyanic acid." [ISBN:0198506732]	9440	0	1	1	NaN	NaN
"The pathways by which allantoin is processed and converted to ureidoglycolate, and then into metabolically useful substrates. E. coli are able to utilize allantoin as a sole nitrogen source under anaerobic conditions by converting it to ureidoglycolate; this may be further metabolized to produce glyoxylate and thence 3-phosphoglycerate, or alternatively oxidized to oxolureate, which can converte…	9442	1	1	1	NaN	NaN
"Any process that generates pyridoxal 5'-phosphate, the active form of vitamin B6, from derivatives of it without de novo synthesis." [GOC:jl]	9443	1	1	1	NaN	NaN
"The chemical reactions and pathways resulting in the formation of putrescine, 1,4-diaminobutane; putrescine can be synthesized from arginine or ornithine and is the metabolic precursor of spermidine and spermine." [GOC:go_curators, ISBN:0198506732]	9446	0	1	1	NaN	NaN
"The chemical reactions and pathways resulting in the breakdown of putrescine, 1,4-diaminobutane; putrescine is the metabolic precursor of spermidine and spermine." [GOC:ai]	9447	0	1	1	NaN	NaN
"The chemical reactions and pathways involving gamma-aminobutyric acid (GABA, 4-aminobutyrate), an amino acid which acts as a neurotransmitter in some organisms." [ISBN:0198506732]	9448	0	1	1	NaN	NaN
"The chemical reactions and pathways resulting in the breakdown of gamma-aminobutyric acid (GABA, 4-aminobutyrate), an amino acid which acts as a neurotransmitter in some organisms." [GOC:ai]	9450	1	1	1	NaN	NaN
"The process in which a solute is transported across a lipid bilayer, from one side of a membrane to the other." [GOC:dph, GOC:jid]	55085	22	0.54269	0.00316541	0.748435	0.066553
"The directed movement of a motile cell or organism in response to environmental oxygen." [GOC:jl, ISBN:0192801023]	9454	2	1	1	NaN	NaN
"The series of events in which a chemical stimulus is received by a cell and converted into a molecular signal." [GOC:jl]	9593	2	1	1	NaN	NaN
"The series of events in which a stimulus from a virus is received and converted into a molecular signal." [GOC:hb]	9597	0	1	1	NaN	NaN
"The transport of protons across a membrane to generate an electrochemical gradient (proton-motive force) that powers ATP synthesis." [ISBN:0716731363]	15986	5	0.539659	0.113684	0.750669	0.321761
"Any process that results in a change in state or activity of a cell or an organism (in terms of movement, secretion, enzyme production, gene expression, etc.) as a result of a blue light stimulus. Blue light is electromagnetic radiation with a wavelength of between 440 and 500nm." [GOC:ai, GOC:mtg_far_red]	9637	0	1	1	NaN	NaN
"Any process that results in a change in state or activity of a cell or an organism (in terms of movement, secretion, enzyme production, gene expression, etc.) as a result of a stimulus indicating an increase or decrease in the concentration of salt (particularly but not exclusively sodium and chloride ions) in the environment." [GOC:jl]	9651	2	1	1	NaN	NaN
"The chemical reactions and pathways resulting in the formation of salicylic acid (2-hydroxybenzoic acid), a derivative of benzoic acid." [ISBN:0943088399]	9697	0	1	1	NaN	NaN
"Any process that results in a change in state or activity of a cell or an organism (in terms of movement, secretion, enzyme production, gene expression, etc.) as a result of a fructose stimulus." [GOC:jl]	9750	0	1	1	NaN	NaN
"A series of processes that forms an integrated mechanism by which a cell or an organism detects the depletion of primary carbohydrate sources,usually glucose, and then activates genes to scavenge the last traces of the primary carbohydrate source and to transport and metabolize alternate carbohydrate sources. The utilization process begins when the cell or organism detects carbohydrate levels, i…	9758	0	1	1	NaN	NaN
"The series of molecular signals initiated upon sensing of blue light by photoreceptor molecule, at a wavelength between 400nm and 470nm." [GOC:lr, GOC:sm]	9785	0	1	1	NaN	NaN
"Any process that stops, prevents, or reduces the frequency, rate or extent of signal transduction." [GOC:sm]	9968	0	1	1	NaN	NaN
"Any process that results in a change in state or activity of a cell (in terms of movement, secretion, enzyme production, gene expression, etc.) as a result of deprivation of sulfate." [GOC:sm]	9970	0	1	1	NaN	NaN
"The removal of amino group in the presence of water." [GOC:sm]	9972	0	1	1	NaN	NaN
"Any process involved in the maintenance of an internal steady state of water within a cell." [GOC:dph, GOC:tb]	9992	0	1	1	NaN	NaN
"Any process that results in a change in state or activity of a cell or an organism (in terms of movement, secretion, enzyme production, gene expression, etc.) as a result of an organic substance stimulus." [GOC:sm]	10033	0	1	1	NaN	NaN
"Any process that results in a change in state or activity of a cell or an organism (in terms of movement, secretion, enzyme production, gene expression, etc.) as a result of a metal ion stimulus." [GOC:sm]	10038	1	1	1	NaN	NaN
"Any process that results in a change in state or activity of a cell or an organism (in terms of movement, secretion, enzyme production, gene expression, etc.) as a result of an iron ion stimulus." [GOC:sm]	10039	0	1	1	NaN	NaN
"Any process that results in a change in state or activity of a cell or an organism (in terms of movement, secretion, enzyme production, gene expression, etc.) as a result of an iron(III) ion stimulus." [GOC:sm]	10041	2	1	1	NaN	NaN
"Any process that results in a change in state or activity of a cell or an organism (in terms of movement, secretion, enzyme production, gene expression, etc.) as a result of a manganese ion stimulus." [GOC:sm]	10042	0	1	1	NaN	NaN
"Any process that results in a change in state or activity of a cell or an organism (in terms of movement, secretion, enzyme production, gene expression, etc.) as a result of a zinc ion stimulus." [GOC:sm]	10043	0	1	1	NaN	NaN
"Any process that results in a change in state or activity of a cell or an organism (in terms of movement, secretion, enzyme production, gene expression, etc.) as a result of a nickel cation stimulus." [GOC:sm]	10045	0	1	1	NaN	NaN
"Any process that results in a change in state or activity of a cell (in terms of movement, secretion, enzyme production, gene expression, etc.) as a result of deprivation of iron ions." [GOC:mg]	10106	0	1	1	NaN	NaN
"The chemical reactions and pathways resulting in the breakdown of phenylacetate." [GOC:pz]	10124	2	1	1	NaN	NaN
"The chemical reactions and pathways resulting in the breakdown of proline into other compounds, including glutamate." [GOC:pz]	10133	1	1	1	NaN	NaN
"The pathway by which pyrimidine bases or pyrimidine deoxyribonucleotides from pyrimidine nucleotide breakdown are converted back to pyrimidine deoxyribonucleotides. The salvage pathway is important where there is no de novo pyrimidine deoxyribonucleotide biosynthesis." [GOC:pz]	10139	0	1	1	NaN	NaN
"The directed movement of proteins into, out of or within a cell, or between cells, by means of some agent such as a transporter or pore." [GOC:ai]	15031	8	0.534653	0.335009	0.756754	0.503115
"The chemical reactions and pathways resulting in the formation of ATP, adenosine 5'-triphosphate, a universally important coenzyme and enzyme regulator." [GOC:go_curators, ISBN:0198506732]	6754	5	0.539659	0.113684	0.757197	0.32807
"Any process that results in a change in state or activity of a cell or an organism (in terms of movement, secretion, enzyme production, gene expression, etc.) as a result of a lithium (Li+) ion stimulus." [GOC:tb]	10226	0	1	1	NaN	NaN
"Any process that results in a change in state or activity of a cell or an organism (in terms of movement, secretion, enzyme production, gene expression, etc.) as a result of an organonitrogen stimulus. An organonitrogen compound is formally a compound containing at least one carbon-nitrogen bond." [PMID:9869419]	10243	0	1	1	NaN	NaN
"Any process that results in a change in state or activity of a cell or an organism (in terms of movement, secretion, enzyme production, gene expression, etc.) as a result of a silver ion stimulus." [PMID:16367966]	10272	0	1	1	NaN	NaN
"Any process that reduces or removes the toxicity of copper ion. These include transport of copper away from sensitive areas and to compartments or complexes whose purpose is sequestration of copper ion." [GOC:kmv, PMID:16367966]	10273	0	1	1	NaN	NaN
"Any process that reduces or removes the toxicity of zinc ion. These include transport of zinc away from sensitive areas and to compartments or complexes whose purpose is sequestration of zinc ion." [GOC:tair_curators]	10312	1	1	1	NaN	NaN
"Any process that results in a change in state or activity of a cell or an organism (in terms of movement, secretion, enzyme production, gene expression, etc.) as a result of a gamma radiation stimulus. Gamma radiation is a form of electromagnetic radiation (EMR) or light emission of a specific frequency produced from sub-atomic particle interaction, such as electron-positron annihilation and rad…	10332	0	1	1	NaN	NaN
"Any process that results in a change in state or activity of a cell (in terms of movement, secretion, enzyme production, gene expression, etc.) as a result of deprivation of magnesium." [PMID:17270009]	10350	1	1	1	NaN	NaN
"Any process that results in a change in state or activity of a cell (in terms of movement, secretion, enzyme production, gene expression, etc.) as a result of deprivation of sulfur." [PMID:17420480]	10438	0	1	1	NaN	NaN
"Any process that results in a change in state or activity of a cell or an organism (in terms of movement, secretion, enzyme production, gene expression, etc.) as a result of a pH stimulus with pH > 7. pH is a measure of the acidity or basicity of an aqueous solution." [GOC:go_curators, GOC:tb, http://en.wikipedia.org/wiki/PH]	10446	0	1	1	NaN	NaN
"Any process that results in a change in state or activity of a cell or an organism (in terms of movement, secretion, enzyme production, gene expression, etc.) as a result of a pH stimulus with pH < 7. pH is a measure of the acidity or basicity of an aqueous solution." [GOC:go_curators, GOC:tb, http://en.wikipedia.org/wiki/PH]	10447	2	1	1	NaN	NaN
"Any process that stops or reduces the rate of peptidase activity, the hydrolysis of peptide bonds within proteins." [GOC:dph, GOC:tb]	10466	0	1	1	NaN	NaN
"Any process that modulates the frequency, rate or extent of gene expression. Gene expression is the process in which a gene's coding sequence is converted into a mature gene product or products (proteins or RNA). This includes the production of an RNA transcript as well as any processing to produce a mature RNA product or an mRNA or circRNA (for protein-coding genes) and the translation of that …	10468	0	1	1	NaN	NaN
"The chemical reactions and pathways resulting in the breakdown of a protein or peptide by hydrolysis of its peptide bonds that is mediated by the proteasome." [GOC:tb]	10498	1	1	1	NaN	NaN
"Any process that increases the rate, frequency or extent of the chemical reactions and pathways resulting in the formation of a macromolecule, any molecule of high relative molecular mass, the structure of which essentially comprises the multiple repetition of units derived, actually or conceptually, from molecules of low relative molecular mass." [GOC:dph, GOC:tb]	10557	0	1	1	NaN	NaN
"Any process that modulates the frequency, rate or extent of gene expression after the production of an RNA transcript." [GOC:dph, GOC:tb]	10608	0	1	1	NaN	NaN
"Any process that increases the frequency, rate or extent of gene expression. Gene expression is the process in which a gene's coding sequence is converted into a mature gene product or products (proteins or RNA). This includes the production of an RNA transcript as well as any processing to produce a mature RNA product or an mRNA or circRNA (for protein-coding genes) and the translation of that …	10628	0	1	1	NaN	NaN
"Any process that decreases the frequency, rate or extent of gene expression. Gene expression is the process in which a gene's coding sequence is converted into a mature gene product or products (proteins or RNA). This includes the production of an RNA transcript as well as any processing to produce a mature RNA product or an mRNA or circRNA (for protein-coding genes) and the translation of that …	10629	0	1	1	NaN	NaN
"Any process that increases the rate, extent or frequency of the chemical reactions and pathways involving carbohydrates, any of a group of organic compounds based of the general formula Cx(H2O)y, as carried out by individual cells." [GOC:dph, GOC:tb]	10676	0	1	1	NaN	NaN
"Any process that modulates the frequency, rate or extent of ubiquinone biosynthesis. Ubiquinone biosynthesis consists of the chemical reactions and pathways resulting in the formation of ubiquinone, a lipid-soluble electron-transporting coenzyme." [GOC:dph, GOC:tb]	10795	0	1	1	NaN	NaN
"Any process that modulates the frequency, rate or extent of cell-substrate adhesion. Cell-substrate adhesion is the attachment of a cell to the underlying substrate via adhesion molecules." [GOC:dph, GOC:pf, GOC:tb]	10810	1	1	1	NaN	NaN
"Any process that increases the frequency, rate or extent of protein histidine kinase activity." [GOC:dph, GOC:tb]	10864	1	1	1	NaN	NaN
"Any process that modulates the activity of an isomerase. An isomerase catalyzes the geometric or structural changes within one molecule. Isomerase is the systematic name for any enzyme of EC class 5." [GOC:dph, GOC:tb]	10911	0	1	1	NaN	NaN
"The directed movement of amino acids, organic acids containing one or more amino substituents, into, out of or within a cell, or between cells, by means of some agent such as a transporter or pore." [GOC:ai]	6865	6	0.56928	0.230915	0.771909	0.424814
"Any process that decreases the frequency, rate or extent of endopeptidase activity, the endohydrolysis of peptide bonds within proteins." [GOC:dph, GOC:tb]	10951	0	1	1	NaN	NaN
"Any process involved in the maintenance of an internal steady state of magnesium ions within an organism or cell." [GOC:dph, GOC:tb]	10960	0	1	1	NaN	NaN
"Any process that modulates the frequency, rate or extent of polyamine biosynthesis. Polyamine biosynthesis is the chemical reactions and pathways resulting in the formation of polyamines, any organic compound containing two or more amino groups." [GOC:dph, GOC:tb]	10967	0	1	1	NaN	NaN
"Any process that decreases the frequency, rate or extent of division septum formation. division septum formation is he assembly and arrangement of a septum that spans the plasma membrane interface between progeny cells following cytokinesis." [GOC:mtg_cell_cycle, PMID:19959363, PMID:21246752, PMID:22786806]	10974	0	1	1	NaN	NaN
"A process which begins when a cell receives an internal or external signal and activates a series of biochemical events (signaling pathway). The process ends with the death of the cell." [GOC:lr, GOC:mtg_apoptosis]	12501	0	1	1	NaN	NaN
"Any process that results in a change in state or activity of a cell or an organism (in terms of movement, secretion, enzyme production, gene expression, etc.) as a result of an organic cyclic compound stimulus." [GOC:ef]	14070	1	1	1	NaN	NaN
"Any process that modulates the surface configuration of a cell." [GOC:dph, GOC:go_curators, GOC:tb]	8360	16	0.567356	0.299345	0.775821	0.478872
"The nucleic acid metabolic process in which the phosphodiester bonds between nucleotides are cleaved by hydrolysis." [GOC:dph, GOC:tb]	90305	30	0.582619	0.00153938	0.783414	0.0453118
"The process in which proteins are secreted across the outer membrane of Gram-negative bacteria by the type II secretion system. Proteins using this pathway are first translocated across the cytoplasmic membrane via the Sec or Tat pathways." [GOC:pamgo_curators]	15628	1	1	1	NaN	NaN
"The directed movement of carbon dioxide (CO2) into, out of or within a cell, or between cells, by means of some agent such as a transporter or pore." [GOC:ai]	15670	0	1	1	NaN	NaN
"The directed movement of oxygen (O2) into, out of or within a cell, or between cells, by means of some agent such as a transporter or pore." [GOC:ai]	15671	0	1	1	NaN	NaN
"The directed movement of silver (Ag) ions into, out of or within a cell, or between cells, by means of some agent such as a transporter or pore." [GOC:ai]	15673	0	1	1	NaN	NaN
"The directed movement of a proton across a membrane." [GO_REF:0000069, GOC:pr, GOC:TermGenie]	1902600	3	1	1	0.823249	0.750897
"The directed movement of copper ions across the plasma membrane." [GOC:ai]	15679	0	1	1	NaN	NaN
"A process in which ferric-enterobactin, the iron-bound form of the siderophore enterobactin, is transported into the cell by specific cell surface receptors." [GOC:pg, PMID:23192658]	15685	1	1	1	NaN	NaN
"A process in which ferric-hydroxamate, the iron-bound form of the iron chelator hydroxamate, is transported into the cell by specific cell surface receptors." [GOC:pg, PMID:23192658]	15687	1	1	1	NaN	NaN
"The directed movement of molybdate (MoO4 2-) ions into, out of or within a cell, or between cells, by means of some agent such as a transporter or pore. Molybdate is the bivalent anion derived from molybdic acid." [GOC:ai]	15689	0	1	1	NaN	NaN
"The directed movement of cadmium (Cd) ions into, out of or within a cell, or between cells, by means of some agent such as a transporter or pore." [GOC:ai]	15691	0	1	1	NaN	NaN
"The directed movement of lead (Pb) ions into, out of or within a cell, or between cells, by means of some agent such as a transporter or pore." [GOC:ai]	15692	1	1	1	NaN	NaN
"The directed movement of magnesium (Mg) ions into, out of or within a cell, or between cells, by means of some agent such as a transporter or pore." [GOC:ai]	15693	2	1	1	NaN	NaN
"The directed movement of ammonium into, out of or within a cell, or between cells, by means of some agent such as a transporter or pore. Ammonium is the cation NH4+ which is formed from N2 by root-nodule bacteria in leguminous plants and is an excretory product in ammonotelic animals." [ISBN:0198506732]	15696	0	1	1	NaN	NaN
"The directed movement of inorganic anions into, out of or within a cell, or between cells, by means of some agent such as a transporter or pore. Inorganic anions are atoms or small molecules with a negative charge which do not contain carbon in covalent linkage." [GOC:krc]	15698	0	1	1	NaN	NaN
"The directed movement of antimonite into, out of or within a cell, or between cells, by means of some agent such as a transporter or pore." [GOC:krc]	15699	0	1	1	NaN	NaN
"The directed movement of arsenite into, out of or within a cell, or between cells, by means of some agent such as a transporter or pore." [GOC:krc]	15700	0	1	1	NaN	NaN
"The directed movement of nitrate into, out of or within a cell, or between cells, by means of some agent such as a transporter or pore." [GOC:krc]	15706	0	1	1	NaN	NaN
"The directed movement of nitrite into, out of or within a cell, or between cells, by means of some agent such as a transporter or pore." [GOC:krc]	15707	0	1	1	NaN	NaN
"The directed movement of thiosulfate into, out of or within a cell, or between cells, by means of some agent such as a transporter or pore." [GOC:krc]	15709	0	1	1	NaN	NaN
"The directed movement of tellurite into, out of or within a cell, or between cells, by means of some agent such as a transporter or pore." [GOC:krc]	15710	0	1	1	NaN	NaN
"The directed movement of hexose phosphate into, out of or within a cell, or between cells, by means of some agent such as a transporter or pore." [GOC:krc]	15712	0	1	1	NaN	NaN
"The directed movement of phosphonates into, out of or within a cell, or between cells, by means of some agent such as a transporter or pore. A phosphonate is any salt, anion, or ester of phosphonic acid (HPO(OH)2)." [GOC:krc]	15716	1	1	1	NaN	NaN
"The directed movement of bile acid and bile salts into, out of or within a cell, or between cells, by means of some agent such as a transporter or pore." [GOC:dph, GOC:krc, PMID:12663868, PMID:14699511]	15721	0	1	1	NaN	NaN
"The directed movement of formate into, out of or within a cell, or between cells, by means of some agent such as a transporter or pore." [GOC:krc]	15724	0	1	1	NaN	NaN
"The process in which L-idonate is transported across a lipid bilayer, from one side of a membrane to the other. L-idonate is an aldonic acid derived from L-idose, an aldohexose which is epimeric with D-glucose." [GOC:krc]	15726	0	1	1	NaN	NaN
"The directed movement of lactate into, out of or within a cell, or between cells, by means of some agent such as a transporter or pore. Lactate is 2-hydroxypropanoate, CH3-CHOH-COOH; L(+)-lactate is formed by anaerobic glycolysis in animal tissues, and DL-lactate is found in sour milk, molasses and certain fruit juices." [GOC:ai, ISBN:0198506732]	15727	0	1	1	NaN	NaN
"The process in which shikimate is transported across a lipid bilayer, from one side of a membrane to the other." [GOC:krc]	15733	0	1	1	NaN	NaN
"The directed movement of taurine into, out of or within a cell, or between cells, by means of some agent such as a transporter or pore." [GOC:krc]	15734	0	1	1	NaN	NaN
"The process in which hexuronate is transported across a lipid bilayer, from one side of a membrane to the other. A hexuronate is any monocarboxylic acid derived from a hexose by oxidation of C-6." [GOC:ai, ISBN:0198506732]	15736	0	1	1	NaN	NaN
"The directed movement of sialic acid into, out of or within a cell, or between cells, by means of some agent such as a transporter or pore." [GOC:krc]	15739	0	1	1	NaN	NaN
"The directed movement of a C4-dicarboxylate into, out of or within a cell, or between cells, by means of some agent such as a transporter or pore. A C4-dicarboxylate is the anion of a dicarboxylic acid that contains four carbon atoms." [GOC:krc, GOC:mah]	15740	0	1	1	NaN	NaN
"The directed movement of fumarate into, out of or within a cell, or between cells, by means of some agent such as a transporter or pore." [GOC:krc]	15741	0	1	1	NaN	NaN
"The directed movement of succinate, the dianion of ethane dicarboxylic acid, into, out of or within a cell, or between cells, by means of some agent such as a transporter or pore." [GOC:krc]	15744	0	1	1	NaN	NaN
"The directed movement of urate into, out of or within a cell, or between cells, by means of some agent such as a transporter or pore." [GOC:krc]	15747	0	1	1	NaN	NaN
"The directed movement of organophosphate esters into, out of or within a cell, or between cells, by means of some agent such as a transporter or pore. Organophosphate esters are small organic molecules containing phosphate ester bonds." [GOC:mcc]	15748	0	1	1	NaN	NaN
"The process in which a monosaccharide is transported across a lipid bilayer, from one side of a membrane to the other. Monosaccharides are the simplest carbohydrates; they are polyhydric alcohols containing either an aldehyde or a keto group and between three to ten or more carbon atoms. They form the constitutional repeating units of oligo- and polysaccharides." [GO_REF:0000069, GOC:TermGenie, …	15749	0	1	1	NaN	NaN
"The process in which arabinose, a pentose monosaccharide that occurs in both D and L configurations, is transported across a lipid bilayer, from one side of a membrane to the other." [GOC:jl]	15751	0	1	1	NaN	NaN
"The process in which D-ribose is transported across a lipid bilayer, from one side of a membrane to the other. As beta-D-ribofuranose, D-ribose forms the glycose group of all ribonucleosides, ribonucleotides and ribonucleic acids, and also of ribose phosphates, various glycosides, some coenzymes and some forms of vitamin B12." [GOC:ai]	15752	1	1	1	NaN	NaN
"The process in which D-xylose is transported across a lipid bilayer, from one side of a membrane to the other. D-xylose (the naturally occurring enantiomer is always D-) is a constituent of plant polysaccharides." [GOC:ai]	15753	0	1	1	NaN	NaN
"The process in which allose is transported across a lipid bilayer, from one side of a membrane to the other. Allose is an aldohexose similar to glucose, differing only in the configuration of the hydroxyl group of C-3." [GOC:ai]	15754	0	1	1	NaN	NaN
"The directed movement of fructose into, out of or within a cell, or between cells, by means of some agent such as a transporter or pore. Fructose exists in a open chain form or as a ring compound. D-fructose is the sweetest of the sugars and is found free in a large number of fruits and honey." [GOC:ai]	15755	1	1	1	NaN	NaN
"The process in which fucose is transported across a lipid bilayer, from one side of a membrane to the other. Fucose is 6-deoxygalactose and has two enantiomers, D-fucose and L-fucose." [GOC:ai]	15756	0	1	1	NaN	NaN
"The process in which galactose is transported across a lipid bilayer, from one side of a membrane to the other. D-galactose is widely distributed in combined form in plants, animals and microorganisms as a constituent of oligo- and polysaccharides; it also occurs in galactolipids and as its glucoside in lactose and melibiose." [GOC:ai]	15757	0	1	1	NaN	NaN
"The directed movement of glucose-6-phosphate into, out of or within a cell, or between cells, by means of some agent such as a transporter or pore. Glucose-6-phosphate is a monophosphorylated derivative of glucose with the phosphate group attached to C-6." [GOC:ai]	15760	0	1	1	NaN	NaN
"The process in which mannose is transported across a lipid bilayer, from one side of a membrane to the other. Mannose is the aldohexose manno-hexose, the C-2 epimer of glucose. The D-(+)-form is widely distributed in mannans and hemicelluloses and is of major importance in the core oligosaccharide of N-linked oligosaccharides of glycoproteins." [GOC:ai]	15761	2	1	1	NaN	NaN
"The process in which rhamnose is transported across a lipid bilayer, from one side of a membrane to the other. Rhamnose occurs commonly as a compound of plant glycosides, in polysaccharides of gums and mucilages, and in bacterial polysaccharides. It is also a component of some plant cell wall polysaccharides and frequently acts as the sugar components of flavonoids." [GOC:ai]	15762	0	1	1	NaN	NaN
"The directed movement of N-acetylglucosamine into, out of or within a cell, or between cells, by means of some agent such as a transporter or pore." [GOC:mah]	15764	2	1	1	NaN	NaN
"The directed movement of methylgalactoside into, out of or within a cell, or between cells, by means of some agent such as a transporter or pore. Methylgalactoside is a compound in which the H of the OH group on carbon-1 of galactose is replaced by a methyl group." [GOC:curators]	15765	0	1	1	NaN	NaN
"The directed movement of lactose into, out of or within a cell, or between cells, by means of some agent such as a transporter or pore. Lactose is a disaccharide 4-O-beta-D-galactopyranosyl-D-glucose, and constitutes roughly 5% of the milk in almost all mammals." [GOC:ai]	15767	0	1	1	NaN	NaN
"The directed movement of maltose into, out of or within a cell, or between cells, by means of some agent such as a transporter or pore. Maltose is the disaccharide 4-O-alpha-D-glucopyranosyl-D-glucopyranose, an intermediate in the catabolism of glycogen and starch." [GOC:ai]	15768	1	1	1	NaN	NaN
"The directed movement of melibiose into, out of or within a cell, or between cells, by means of some agent such as a transporter or pore. Melibiose is the disaccharide 6-O-alpha-D-galactopyranosyl-D-glucose." [GOC:ai]	15769	0	1	1	NaN	NaN
"The directed movement of trehalose into, out of or within a cell, or between cells, by means of some agent such as a transporter or pore. Trehalose is a disaccharide isomeric with sucrose and obtained from certain lichens and fungi." [GOC:ai]	15771	0	1	1	NaN	NaN
"The directed movement of oligosaccharides into, out of or within a cell, or between cells, by means of some agent such as a transporter or pore. Oligosaccharides are molecules with between two and (about) 20 monosaccharide residues connected by glycosidic linkages." [GOC:ai]	15772	0	1	1	NaN	NaN
"The directed movement of polysaccharides into, out of or within a cell, or between cells, by means of some agent such as a transporter or pore. A polysaccharide is a polymer of many (typically more than 10) monosaccharide residues linked glycosidically." [GOC:ai]	15774	1	1	1	NaN	NaN
"The directed movement of hexuronide into, out of or within a cell, or between cells, by means of some agent such as a transporter or pore. Hexuronides are any compound formed by combination of glycosidic linkage of a hydroxy compound (e.g. an alcohol or a saccharide) with the anomeric carbon atom of a hexuronate." [GOC:ai]	15778	0	1	1	NaN	NaN
"The directed movement of glycerol into, out of or within a cell, or between cells, by means of some agent such as a transporter or pore. Glycerol is 1,2,3-propanetriol, a sweet, hygroscopic, viscous liquid, widely distributed in nature as a constituent of many lipids." [GOC:ai]	15793	0	1	1	NaN	NaN
"The process in which glycerol-3-phosphate is transported across a membrane. Glycerol-3-phosphate is a phosphoric monoester of glycerol." [GOC:ai]	15794	1	1	1	NaN	NaN
"The directed movement of sorbitol into, out of or within a cell, or between cells, by means of some agent such as a transporter or pore. Sorbitol, also known as glucitol, is the hexitol derived by the reduction of the aldehyde group of glucose." [GOC:ai, ISBN:0198506732]	15795	0	1	1	NaN	NaN
"The directed movement of galactitol into, out of or within a cell, or between cells, by means of some agent such as a transporter or pore. Galactitol is the hexitol derived by the reduction of the aldehyde group of either D- or L-galactose." [GOC:ai]	15796	2	1	1	NaN	NaN
"The directed movement of mannitol into, out of or within a cell, or between cells, by means of some agent such as a transporter or pore. Mannitol is the alditol derived from D-mannose by reduction of the aldehyde group." [GOC:ai]	15797	0	1	1	NaN	NaN
"The directed movement of aromatic amino acids, amino acids with aromatic ring, into, out of or within a cell, or between cells, by means of some agent such as a transporter or pore." [GOC:ai]	15801	0	1	1	NaN	NaN
"The directed movement of branched-chain amino acids into, out of or within a cell, or between cells, by means of some agent such as a transporter or pore. Branched-chain amino acids are amino acids with a branched carbon skeleton without rings." [GOC:ai, GOC:bf]	15803	1	1	1	NaN	NaN
"The directed movement of S-methylmethionine into, out of or within a cell, or between cells, by means of some agent such as a transporter or pore." [GOC:ai]	15806	0	1	1	NaN	NaN
"The directed movement of L-enantiomer amino acids into, out of or within a cell, or between cells, by means of some agent such as a transporter or pore." [GOC:ai, GOC:jsg, GOC:mah]	15807	0	1	1	NaN	NaN
"The directed movement of L-alanine, the L-enantiomer of 2-aminopropanoic acid, into, out of or within a cell, or between cells, by means of some agent such as a transporter or pore." [GOC:ai, GOC:jsg, GOC:mah]	15808	0	1	1	NaN	NaN
"The directed movement of arginine, 2-amino-5-guanidinopentanoic acid, into, out of or within a cell, or between cells, by means of some agent such as a transporter or pore." [GOC:go_curators, ISBN:0198506732]	15809	0	1	1	NaN	NaN
"The process in which aspartate is transported across a lipid bilayer, from one side of a membrane to the other." [GOC:go_curators, ISBN:0198506732]	15810	0	1	1	NaN	NaN
"The directed movement of L-cystine (also known as dicysteine) into, out of or within a cell, or between cells, by means of some agent such as a transporter or pore." [GOC:go_curators, ISBN:0198506732]	15811	0	1	1	NaN	NaN
"The directed movement of gamma-aminobutyric acid (GABA, 4-aminobutyrate), an amino acid which acts as a neurotransmitter in some organisms, into, out of or within a cell, or between cells, by means of some agent such as a transporter or pore." [GOC:go_curators, ISBN:0198506732]	15812	0	1	1	NaN	NaN
"The directed movement of L-glutamate across a membrane." [PMID:21307582]	15813	1	1	1	NaN	NaN
"The directed movement of p-aminobenzoyl-glutamate, the anion of p-aminobenzoyl-glutamic acid, into, out of or within a cell, or between cells, by means of some agent such as a transporter or pore." [GOC:ai]	15814	0	1	1	NaN	NaN
"The directed movement of glycine, aminoethanoic acid, into, out of or within a cell, or between cells, by means of some agent such as a transporter or pore." [GOC:ai]	15816	0	1	1	NaN	NaN
"The directed movement of histidine, 2-amino-3-(1H-imidazol-4-yl)propanoic acid, into, out of or within a cell, or between cells, by means of some agent such as a transporter or pore." [GOC:ai]	15817	0	1	1	NaN	NaN
"The directed movement of isoleucine, (2R*,3R*)-2-amino-3-methylpentanoic acid, into, out of or within a cell, or between cells, by means of some agent such as a transporter or pore." [GOC:ai]	15818	1	1	1	NaN	NaN
"The directed movement of leucine, 2-amino-4-methylpentanoic acid, into, out of or within a cell, or between cells, by means of some agent such as a transporter or pore." [GOC:ai]	15820	1	1	1	NaN	NaN
"The directed movement of methionine, 2-amino-4-(methylthio)butanoic acid, into, out of or within a cell, or between cells, by means of some agent such as a transporter or pore." [GOC:ai]	15821	1	1	1	NaN	NaN
"The directed movement of ornithine, 2,5-diaminopentanoic acid, into, out of or within a cell, or between cells, by means of some agent such as a transporter or pore." [GOC:ai]	15822	1	1	1	NaN	NaN
"The directed movement of phenylalanine, 2-amino-3-phenylpropanoic acid, into, out of or within a cell, or between cells, by means of some agent such as a transporter or pore." [GOC:ai]	15823	0	1	1	NaN	NaN
"The directed movement of proline, pyrrolidine-2-carboxylic acid, into, out of or within a cell, or between cells, by means of some agent such as a transporter or pore." [GOC:ai]	15824	1	1	1	NaN	NaN
"The directed movement of L-serine, the L-enantiomer of 2-amino-3-hydroxypropanoic acid, into, out of or within a cell, or between cells, by means of some agent such as a transporter or pore." [GOC:ai, GOC:jsg, GOC:mah]	15825	0	1	1	NaN	NaN
"The directed movement of threonine, (2R*,3S*)-2-amino-3-hydroxybutanoic acid, into, out of or within a cell, or between cells, by means of some agent such as a transporter or pore." [GOC:ai]	15826	0	1	1	NaN	NaN
"The directed movement of tryptophan, 2-amino-3-(1H-indol-3-yl)propanoic acid, into, out of or within a cell, or between cells, by means of some agent such as a transporter or pore." [GOC:ai]	15827	0	1	1	NaN	NaN
"The directed movement of tyrosine, 2-amino-3-(4-hydroxyphenyl)propanoic acid, into, out of or within a cell, or between cells, by means of some agent such as a transporter or pore." [GOC:ai]	15828	0	1	1	NaN	NaN
"The directed movement of valine, 2-amino-3-methylbutanoic acid, into, out of or within a cell, or between cells, by means of some agent such as a transporter or pore." [GOC:ai]	15829	1	1	1	NaN	NaN
"The directed movement of diaminopimelate, the anion of 2,6-diaminoheptanedioic acid, into, out of or within a cell, or between cells, by means of some agent such as a transporter or pore." [GOC:go_curators, ISBN:0198506732]	15830	0	1	1	NaN	NaN
"The chemical reactions and pathways resulting in the formation of peptidoglycans, any of a class of glycoconjugates found in bacterial cell walls." [http://www.dsmz.de/species/murein.htm, ISBN:0198506732]	9252	15	0.619801	0.264727	0.826522	0.453039
"The directed movement of peptidoglycan peptides into, out of or within a cell, or between cells, by means of some agent such as a transporter or pore. Peptidoglycan peptides are the oligopeptides found in peptidoglycan networks which cross-link the polysaccharide chains." [ISBN:0198506732]	15834	0	1	1	NaN	NaN
"The directed movement of peptidoglycans, a class of glycoconjugates found in bacterial cell walls, into, out of or within a cell, or between cells, by means of some agent such as a transporter or pore." [GOC:ai]	15835	0	1	1	NaN	NaN
"The directed movement of lipid-linked peptidoglycans into, out of or within a cell, or between cells, by means of some agent such as a transporter or pore." [GOC:mah]	15836	0	1	1	NaN	NaN
"The directed movement of amines, including polyamines, organic compounds containing one or more amino groups, into, out of or within a cell, or between cells, by means of some agent such as a transporter or pore." [GOC:ai, ISBN:0198506732]	15837	0	1	1	NaN	NaN
"The directed movement of cadaverine, 1,5-pentanediamine, into, out of or within a cell, or between cells, by means of some agent such as a transporter or pore." [GOC:ai]	15839	0	1	1	NaN	NaN
"The directed movement of polyamines, organic compounds containing two or more amino groups, into, out of or within a cell, or between cells, by means of some agent such as a transporter or pore." [GOC:krc, ISBN:0198506732]	15846	0	1	1	NaN	NaN
"The directed movement of putrescine into, out of or within a cell, or between cells, by means of some agent such as a transporter or pore. Putrescine is 1,4-diaminobutane, the polyamine formed by decarboxylation of ornithine and the metabolic precursor of spermidine and spermine." [GOC:krc, ISBN:0198506732]	15847	1	1	1	NaN	NaN
"The directed movement of spermidine, N-(3-aminopropyl)-1,4-diaminobutane, a polyamine formed by the transfer of a propylamine group from decarboxylated S-adenosylmethionine to putrescine, into, out of or within a cell, or between cells, by means of some agent such as a transporter or pore." [GOC:krc, ISBN:0198506732]	15848	0	1	1	NaN	NaN
"The directed movement of a nucleobase, any nitrogenous base that is a constituent of a nucleoside, nucleotide, or nucleic acid, into, out of or within a cell, or between cells, by means of some agent such as a transporter or pore." [ISBN:0198506732]	15851	0	1	1	NaN	NaN
"The directed movement of adenine, 6-aminopurine, into, out of or within a cell, or between cells, by means of some agent such as a transporter or pore." [GOC:go_curators, ISBN:0198506732]	15853	0	1	1	NaN	NaN
"The directed movement of cytosine, 4-amino-2-hydroxypyrimidine, into, out of or within a cell, or between cells, by means of some agent such as a transporter or pore." [GOC:go_curators]	15856	0	1	1	NaN	NaN
"The directed movement of uracil, 2,4-dioxopyrimidine, into, out of or within a cell, or between cells, by means of some agent such as a transporter or pore." [GOC:go_curators]	15857	0	1	1	NaN	NaN
"The directed movement of a nucleoside, a nucleobase linked to either beta-D-ribofuranose (ribonucleoside) or 2-deoxy-beta-D-ribofuranose, (a deoxyribonucleotide), into, out of or within a cell, or between cells, by means of some agent such as a transporter or pore." [GOC:ai]	15858	0	1	1	NaN	NaN
"The process in which a purine nucleoside is transported across a membrane. A purine nucleoside is a purine base covalently bonded to a ribose or deoxyribose sugar." [GOC:ai, GOC:vw]	15860	0	1	1	NaN	NaN
"The directed movement of cytidine, cytosine riboside, into, out of or within a cell, or between cells, by means of some agent such as a transporter or pore." [GOC:go_curators]	15861	0	1	1	NaN	NaN
"The directed movement of uridine, uracil riboside, into, out of or within a cell, or between cells, by means of some agent such as a transporter or pore." [GOC:go_curators]	15862	0	1	1	NaN	NaN
"The directed movement of xanthosine, xanthine riboside, into, out of or within a cell, or between cells, by means of some agent such as a transporter or pore." [ISBN:0198506732]	15863	0	1	1	NaN	NaN
"The directed movement of a pyrimidine nucleoside, a pyrimidine base covalently bonded to a ribose or deoxyribose sugar, into, out of or within a cell, or between cells, by means of some agent such as a transporter or pore." [GOC:ai]	15864	0	1	1	NaN	NaN
"The directed movement of choline into, out of or within a cell, or between cells, by means of some agent such as a transporter or pore. Choline (2-hydroxyethyltrimethylammonium) is an amino alcohol that occurs widely in living organisms as a constituent of certain types of phospholipids and in the neurotransmitter acetylcholine." [GOC:ai]	15871	0	1	1	NaN	NaN
"The directed movement of biotin into, out of or within a cell, or between cells, by means of some agent such as a transporter or pore. Biotin is cis-tetrahydro-2-oxothieno(3,4-d)imidazoline-4-valeric acid; the (+) enantiomer is very widely distributed in cells and serves as a carrier in a number of enzymatic beta-carboxylation reactions." [GOC:ai]	15878	0	1	1	NaN	NaN
"The directed movement of carnitine into, out of or within a cell, or between cells, by means of some agent such as a transporter or pore. Carnitine is a compound that participates in the transfer of acyl groups across the inner mitochondrial membrane." [GOC:ai]	15879	0	1	1	NaN	NaN
"The process in which L-ascorbic acid is transported across a lipid bilayer, from one side of a membrane to the other. L-ascorbate, (2R)-2-[(1S)-1,2-dihydroxyethyl]-4-hydroxy-5-oxo-2,5-dihydrofuran-3-olate, is vitamin C and has co-factor and anti-oxidant activities in many species." [GOC:ai]	15882	0	1	1	NaN	NaN
"The directed movement of heme, any compound of iron complexed in a porphyrin (tetrapyrrole) ring, into, out of or within a cell, or between cells, by means of some agent such as a transporter or pore." [GOC:ai]	15886	1	1	1	NaN	NaN
"The process in which pantothenate is transported across a membrane. Pantothenate is the anion of pantothenic acid, the amide of beta-alanine and pantoic acid; it is a B complex vitamin that is a constituent of coenzyme A and is distributed ubiquitously in foods." [GOC:ai, ISBN:0721662544]	15887	0	1	1	NaN	NaN
"The directed movement of thiamine into, out of or within a cell, or between cells, by means of some agent such as a transporter or pore. Thiamine is vitamin B1, a water soluble vitamin present in fresh vegetables and meats, especially liver." [GOC:ai]	15888	0	1	1	NaN	NaN
"The directed movement of cobalamin (vitamin B12), a water-soluble vitamin characterized by possession of a corrin nucleus containing a cobalt atom, into, out of or within a cell, or between cells, by means of some agent such as a transporter or pore." [GOC:ai]	15889	1	1	1	NaN	NaN
"The directed movement of siderophores, low molecular weight Fe(III)-chelating substances, into, out of or within a cell, or between cells, by means of some agent such as a transporter or pore." [GOC:ai]	15891	1	1	1	NaN	NaN
"The directed movement of a drug, a substance used in the diagnosis, treatment or prevention of a disease, into, out of or within a cell, or between cells, by means of some agent such as a transporter or pore." [GOC:ai]	15893	0	1	1	NaN	NaN
"The directed movement of alkanes into, out of or within a cell, or between cells, by means of some agent such as a transporter or pore. Alkanes are saturated aliphatic hydrocarbon compounds." [GOC:ai]	15895	0	1	1	NaN	NaN
"The directed movement of fatty acids into, out of or within a cell, or between cells, by means of some agent such as a transporter or pore. Fatty acids are aliphatic monocarboxylic acids liberated from naturally occurring fats and oils by hydrolysis." [GOC:ai]	15908	0	1	1	NaN	NaN
"The directed movement of long-chain fatty acids into, out of or within a cell, or between cells, by means of some agent such as a transporter or pore. A long-chain fatty acid is a fatty acid with a chain length between C13 and C22." [GOC:ai]	15909	0	1	1	NaN	NaN
"The directed movement of short-chain fatty acids into, out of or within a cell, or between cells, by means of some agent such as a transporter or pore. Short-chain fatty acids are fatty acids with a chain length of less than C6." [GOC:ai]	15912	1	1	1	NaN	NaN
"The directed movement of phospholipids into, out of or within a cell, or between cells, by means of some agent such as a transporter or pore. Phospholipids are any lipids containing phosphoric acid as a mono- or diester." [GOC:ai]	15914	1	1	1	NaN	NaN
"The directed movement of lipopolysaccharides into, out of or within a cell, or between cells, by means of some agent such as a transporter or pore. A lipopolysaccharide is any of a group of related, structurally complex components of the outer membrane of Gram-negative bacteria. Lipopolysaccharides consist three covalently linked regions, lipid A, core oligosaccharide, and an O side chain. Lipid…	15920	1	1	1	NaN	NaN
"The directed movement of lipopolysaccharides out of a cell or organelle." [GOC:ai]	15921	0	1	1	NaN	NaN
"The chemical reactions and pathways resulting in the formation of coenzyme A, 3'-phosphoadenosine-(5')diphospho(4')pantatheine, an acyl carrier in many acylation and acyl-transfer reactions in which the intermediate is a thiol ester." [ISBN:0198547684]	15937	1	1	1	NaN	NaN
"The chemical reactions and pathways resulting in the formation of pantothenate, the anion of pantothenic acid. It is a B complex vitamin that is a constituent of coenzyme A and is distributed ubiquitously in foods." [GOC:ai, ISBN:0721662544]	15940	1	1	1	NaN	NaN
"The chemical reactions and pathways resulting in the breakdown of pantothenate, the anion of pantothenic acid. It is a B complex vitamin that is a constituent of coenzyme A and is distributed ubiquitously in foods." [GOC:ai, ISBN:0721662544]	15941	1	1	1	NaN	NaN
"The chemical reactions and pathways involving formate, also known as methanoate, the anion HCOO- derived from methanoic (formic) acid." [ISBN:0198506732]	15942	0	1	1	NaN	NaN
"The chemical reactions and pathways by which formate is converted to CO2." [MetaCyc:PWY-1881]	15944	1	1	1	NaN	NaN
"The chemical reactions and pathways involving the hydrolysis of terminal 3',5'-phosphodiester bonds in one or two strands of ribonucleotides." [GOC:dph, GOC:tb]	90503	3	1	1	0.827471	0.754747
"The chemical reactions and pathways by which a purine nucleotide is synthesized from another purine nucleotide." [GOC:mah, ISBN:0306444747, ISBN:0471394831]	15950	0	1	1	NaN	NaN
"The chemical reactions and pathways by which a purine ribonucleotide is synthesized from another purine ribonucleotide." [GOC:mah, ISBN:0306444747, ISBN:0471394831]	15951	2	1	1	NaN	NaN
"A specific global change in the metabolism of a bacterial cell (the downregulation of nucleic acid and protein synthesis, and the simultaneous upregulation of protein degradation and amino acid synthesis) as a result of starvation." [GOC:jl, ISBN:0124325653, PMID:11282471]	15968	0	1	1	NaN	NaN
"The chemical reactions and pathways involving guanine tetraphosphate (5'-ppGpp-3'), a derivative of guanine riboside with four phosphates." [GOC:ai]	15969	1	1	1	NaN	NaN
"The chemical reactions and pathways resulting in the formation of guanine tetraphosphate (5'-ppGpp-3'), a derivative of guanine riboside with four phosphates." [GOC:ai]	15970	2	1	1	NaN	NaN
"The chemical reactions and pathways resulting in the breakdown of guanine pentaphosphate (5'-pppGpp-3'), a derivative of guanine riboside with five phosphates." [GOC:ai]	15974	1	1	1	NaN	NaN
"A series of processes that forms an integrated mechanism by which a cell or an organism detects the depletion of primary carbon sources and then activates genes to scavenge the last traces of the primary carbon source and to transport and metabolize alternative carbon sources such as carbon dioxide or carbonic acid. The utilization process begins when the cell or organism detects carbon levels, …	15976	0	1	1	NaN	NaN
"A metabolic process in which carbon (usually derived from carbon dioxide) is incorporated into organic compounds (usually carbohydrates)." [GOC:jl, GOC:mah]	15977	1	1	1	NaN	NaN
"Any process that results in a change in state or activity of a cell (in terms of movement, secretion, enzyme production, gene expression, etc.) as a result of an antibiotic stimulus. An antibiotic is a chemical substance produced by a microorganism which has the capacity to inhibit the growth of or to kill other microorganisms." [GOC:mah]	71236	3	1	1	0.831736	0.758638
"Any process that results in a change in state or activity of a cell (in terms of movement, secretion, enzyme production, gene expression, etc.) as a result of a hydrogen peroxide (H2O2) stimulus." [CHEBI:16240, GOC:mah]	70301	3	1	1	0.836046	0.762569
"The chemical reactions and pathways resulting in the formation of CDP-diacylglycerol, CDP-1,2-diacylglycerol, a substance composed of diacylglycerol in glycosidic linkage with cytidine diphosphate." [PMID:24533860]	16024	1	1	1	NaN	NaN
"A multi-organism process in which a virus is a participant. The other participant is the host. Includes infection of a host cell, replication of the viral genome, and assembly of progeny virus particles. In some cases the viral genetic material may integrate into the host genome and only subsequently, under particular circumstances, 'complete' its life cycle." [GOC:bf, GOC:jl, GOC:mah]	16032	2	1	1	NaN	NaN
"Any process that results in a change in state or activity of a cell (in terms of movement, secretion, enzyme production, gene expression, etc.) as a result of deprivation of phosphate." [GOC:jl]	16036	1	1	1	NaN	NaN
"Any process that activates or increases the activity of an enzyme." [GOC:ebc, GOC:jl, GOC:tb, GOC:vw]	43085	4	0.638649	0.172178	0.837808	0.367252
"The chemical reactions and pathways resulting in the formation of carbohydrates, any of a group of organic compounds based of the general formula Cx(H2O)y." [ISBN:0198506732]	16051	0	1	1	NaN	NaN
"The chemical reactions and pathways resulting in the breakdown of carbohydrates, any of a group of organic compounds based of the general formula Cx(H2O)y." [ISBN:0198506732]	16052	2	1	1	NaN	NaN
"The cellular chemical reactions and pathways involving RNA, ribonucleic acid, one of the two main type of nucleic acid, consisting of a long, unbranched macromolecule formed from ribonucleotides joined in 3',5'-phosphodiester linkage." [ISBN:0198506732]	16070	0	1	1	NaN	NaN
"The chemical reactions and pathways resulting in the breakdown of rRNA, ribosomal RNA, a structural constituent of ribosomes." [GOC:ai]	16075	1	1	1	NaN	NaN
"The chemical reactions and pathways resulting in the breakdown of tRNA, transfer RNA, a class of relatively small RNA molecules responsible for mediating the insertion of amino acids into the sequence of nascent polypeptide chains during protein synthesis." [GOC:ai]	16078	0	1	1	NaN	NaN
"The chemical reactions and pathways resulting in the formation of polyprenols, prenols with more than 4 isoprenoid residues, which may be all-trans, or a mixture of cis and trans." [GOC:go_curators, http://www.chem.qmul.ac.uk/iupac/misc/prenol.html#p2]	16094	0	1	1	NaN	NaN
"The chemical reactions and pathways resulting in the formation of terpenoids, any member of a class of compounds characterized by an isoprenoid chemical structure." [GOC:ai]	16114	0	1	1	NaN	NaN
"The incorporation of iron and exogenous sulfur into a metallo-sulfur cluster." [GOC:jl, GOC:mah, GOC:pde, GOC:vw]	16226	1	1	1	NaN	NaN
"The chemical reactions and pathways involving selenocysteine, an essential component of glutathione peroxidase and some other proteins." [GOC:go_curators, ISBN:0198506732]	16259	1	1	1	NaN	NaN
"The chemical reactions and pathways resulting in the formation of selenocysteine, an essential component of glutathione peroxidase and some other proteins." [GOC:go_curators, ISBN:0198506732]	16260	1	1	1	NaN	NaN
"The aggregation, arrangement and bonding together of a set of macromolecules to form a protein-containing complex." [GOC:jl]	65003	3	1	1	0.8404	0.76654
"The progressive compaction of dispersed interphase chromatin into threadlike chromosomes prior to mitotic or meiotic nuclear division, or during apoptosis, in eukaryotic cells." [GOC:mah, ISBN:0815316194]	30261	5	0.635616	0.877647	0.840664	0.978549
"Any process carried out at the cellular level that results in either long-term transcriptional repression via action on chromatin structure or RNA mediated, post-transcriptional repression of gene expression." [GOC:dos, GOC:dph, GOC:jid, GOC:tb]	16458	0	1	1	NaN	NaN
"Any protein maturation process achieved by the cleavage of a peptide bond or bonds within a protein. Protein maturation is the process leading to the attainment of the full functional capacity of a protein." [GOC:curators, GOC:jl, GOC:jsg]	16485	2	1	1	NaN	NaN
"Processing which a protein carries out itself. This involves actions such as the autolytic removal of residues to generate the mature form of the protein." [GOC:ai, PMID:9335337]	16540	0	1	1	NaN	NaN
"The removal of one or more ubiquitin groups from a protein." [GOC:ai]	16579	0	1	1	NaN	NaN
"The chemical reactions and pathways resulting in the breakdown of macromolecules that form part of a cell wall." [GOC:go_curators]	16998	1	1	1	NaN	NaN
"The chemical reactions and pathways resulting in the breakdown of antibiotic, a substance produced by or derived from certain fungi, bacteria, and other organisms, that can destroy or inhibit the growth of other microorganisms." [GOC:go_curators]	17001	0	1	1	NaN	NaN
"The covalent linkage of heme and a protein." [GOC:ma]	17003	0	1	1	NaN	NaN
"The aggregation, arrangement and bonding together of a cytochrome complex. A cytochrome complex is a protein complex in which at least one of the proteins is a cytochrome, i.e. a heme-containing protein involved in catalysis of redox reactions." [GOC:jl, GOC:mah]	17004	0	1	1	NaN	NaN
"The addition of a flavin group to a protein amino acid." [GOC:ai]	17013	0	1	1	NaN	NaN
"The targeting and directed movement of proteins into a cell or organelle. Not all import involves an initial targeting event." [GOC:ai]	17038	2	1	1	NaN	NaN
"Any process that stops, prevents, or reduces the frequency, rate or extent of the chemical reactions and pathways resulting in the formation of proteins by the translation of mRNA or circRNA." [GOC:isa_complete]	17148	2	1	1	NaN	NaN
"The acetylation of the N-terminal alanine of proteins; catalyzed by peptide alpha-N-acetyltransferase or other enzymes of this class, such as ribosomal-protein-alanine N-acetyltransferase." [RESID:AA0041]	17189	0	1	1	NaN	NaN
"The acetylation of the N-terminal serine of proteins to form the derivative N-acetyl-L-serine." [RESID:AA0051]	17198	0	1	1	NaN	NaN
"The trimethylation of the N-terminal alanine of proteins to form the derivative peptidyl-N,N,N-trimethyl-L-alanine." [RESID:AA0062]	18012	1	1	1	NaN	NaN
"The methylation of peptidyl-lysine to form peptidyl-N6,N6,N6-trimethyl-L-lysine." [RESID:AA0074]	18023	1	1	1	NaN	NaN
"The linkage of cytochromes and other heme proteins to heme." [RESID:AA0134, RESID:AA0135]	18063	0	1	1	NaN	NaN
"The phosphopantetheinylation of peptidyl-serine to form peptidyl-O-phosphopantetheine-L-serine." [RESID:AA0150]	18070	1	1	1	NaN	NaN
"The process of covalently linking peptidoglycan (murein) to proteins." [GOC:jsg]	18104	0	1	1	NaN	NaN
"The phosphorylation of peptidyl-serine to form peptidyl-O-phospho-L-serine." [RESID:AA0037]	18105	0	1	1	NaN	NaN
"Any process that decreases the rate, frequency or extent of DNA-dependent transcription termination, the process in which transcription is completed; the formation of phosphodiester bonds ceases, the RNA-DNA hybrid dissociates, and RNA polymerase releases the DNA." [GOC:dph, GOC:tb, GOC:txnOH]	60567	3	1	1	0.8448	0.770554
"The phosphorylation of peptidyl-tyrosine to form peptidyl-O4'-phospho-L-tyrosine." [RESID:AA0039]	18108	0	1	1	NaN	NaN
"The addition of an adenylyl group (adenosine 5'-monophosphate; AMP) to a protein amino acid." [GOC:ai, GOC:jsg, GOC:sart, PMID:21607083]	18117	0	1	1	NaN	NaN
"The covalent addition of a nitric oxide (NO) group to the sulphur (S) atom of a cysteine residue in a protein, to form peptidyl-S-nitrosyl-L-cysteine." [RESID:AA0230]	18119	0	1	1	NaN	NaN
"The methylation of peptidyl-cysteine to form peptidyl-S-methyl-L-cysteine." [RESID:AA0234]	18125	0	1	1	NaN	NaN
"The chemical reactions and pathways resulting in the formation of oxazole or thiazole, five-membered heterocyclic ring structures containing an oxygen and a sulfur, respectively, in the 1-position and a nitrogen in the 3-position." [GOC:curators]	18131	0	1	1	NaN	NaN
"The covalent binding of a pyrromethane (dipyrrin) cofactor to protein via the sulfur atom of cysteine forming dipyrrolylmethanemethyl-L-cysteine." [RESID:AA0252]	18160	0	1	1	NaN	NaN
"The linkage of phosphoribosyl dephospho-coenzyme A to protein via peptidyl-serine, to form O-(phosphoribosyl dephospho-coenzyme A)-L-serine; it is uncertain whether the phosphoribosyl glycosidic attachment to the dephospho-coenzyme A is alpha or beta, and through the 2' or the 3' position." [RESID:AA0167]	18247	0	1	1	NaN	NaN
"The removal of an amino group from a protein amino acid." [GOC:ai]	18277	0	1	1	NaN	NaN
"The incorporation of iron into a metallo-sulfur cluster." [GOC:ai]	18283	1	1	1	NaN	NaN
"The covalent or noncovalent attachment of a chromophore to a protein." [GOC:ma]	18298	0	1	1	NaN	NaN
"The modification of part of an enzyme to form the active site." [GOC:ai]	18307	0	1	1	NaN	NaN
"The incorporation of molybdenum into a molybdenum-molybdopterin complex." [GOC:ai]	18315	1	1	1	NaN	NaN
"The modification of peptidyl-aspartic acid to form peptidyl-L-beta-methylthioaspartic acid, typical of bacterial ribosomal protein S12." [RESID:AA0232]	18339	1	1	1	NaN	NaN
"The covalent attachment of a palmitoyl group to a protein." [GOC:jl, PMID:15520806]	18345	0	1	1	NaN	NaN
"The addition of a methyl group to a glutamine residue in a protein." [GOC:mah]	18364	0	1	1	NaN	NaN
"The linkage of cytochromes and other heme proteins to heme via heme-L-cysteine." [RESID:AA0135]	18378	0	1	1	NaN	NaN
"The addition of an acetyl group to a non-terminal lysine residue in a protein." [GOC:mah]	18393	1	1	1	NaN	NaN
"The acetylation of peptidyl-lysine." [GOC:mah]	18394	0	1	1	NaN	NaN
"The alteration of the C-terminal amino acid residue in a protein." [GOC:mah]	18410	0	1	1	NaN	NaN
"The chemical reactions and pathways involving dodecyl sulfate, commonly found as sodium dodecyl sulfate (SDS), a component of a variety of synthetic surfactants." [UM-BBD_pathwayID:dds]	18909	0	1	1	NaN	NaN
"The chemical reactions and pathways involving nitroglycerin, a well-known nitrate ester and an important component of dynamite and other propellants. Toxic to algae, invertebrate, and vertebrates." [UM-BBD_pathwayID:ng]	18937	0	1	1	NaN	NaN
"The process by which, after initial infection, a virus lies dormant within a cell and viral production ceases. The process ends when the virus switches from latency and starts to replicate." [GOC:jl]	19042	0	1	1	NaN	NaN
"A late phase of the viral life cycle during which all the components necessary for the formation of a mature virion collect at a particular site in the cell and the basic structure of the virus particle is formed." [ISBN:0121585336]	19068	1	1	1	NaN	NaN
"The dissemination of mature viral particles from the host cell, e.g. by cell lysis or the budding of virus particles from the cell membrane." [GOC:jl]	19076	0	1	1	NaN	NaN
"Any process that modulates the frequency, rate or extent of the chemical reactions and pathways involving fatty acids." [GOC:go_curators]	19217	1	1	1	NaN	NaN
"The chemical reactions and pathways resulting in the formation of citrulline, N5-carbamoyl-L-ornithine, an alpha amino acid not found in proteins." [ISBN:0198506732]	19240	0	1	1	NaN	NaN
"The chemical reactions and pathways resulting in the formation of methylglyoxal, CH3-CO-CHO, the aldehyde of pyruvic acid." [GOC:ai]	19242	0	1	1	NaN	NaN
"The chemical reactions and pathways resulting in the breakdown of methylglyoxal, CH3-CO-CHO, into D-lactate via the intermediate S-lactoyl-glutathione. Glutathione is used in the first step of the pathway and then regenerated in the second step." [GOC:ai, GOC:dph, PMID:2198020]	19243	2	1	1	NaN	NaN
"The chemical reactions and pathways resulting in the formation of lactate, the anion of lactic acid." [GOC:go_curators]	19249	0	1	1	NaN	NaN
"The chemical reactions and pathways resulting in the formation of cobalamin (vitamin B12) in the presence of oxygen." [GOC:go_curators]	19250	0	1	1	NaN	NaN
"The chemical reactions and pathways resulting in the breakdown of N-acetylneuraminate, the anion of 5-(acetylamino)-3,5-dideoxy-D-glycero-D-galacto-non-3-ulosonic acid." [ISBN:0198506732]	19262	0	1	1	NaN	NaN
"The chemical reactions and pathways resulting in the formation of glycine from other compounds, including serine." [GOC:go_curators]	19264	1	1	1	NaN	NaN
"The chemical reactions and pathways resulting in the formation of alanine from other compounds, including pyruvate." [GOC:go_curators]	19272	0	1	1	NaN	NaN
"The chemical reactions and pathways resulting in the formation of UDP-N-acetylgalactosamine, a substance composed of N-acetylgalactosamine, a common structural unit of oligosaccharides, in glycosidic linkage with uridine diphosphate." [GOC:ai]	19277	1	1	1	NaN	NaN
"The chemical reactions and pathways resulting in the formation of L-methionine from other compounds, including homoserine, via the intermediates O-succinyl-L-homoserine and cystathionine." [GOC:go_curators]	19281	0	1	1	NaN	NaN
"The chemical reactions and pathways resulting in the formation of L-methionine from S-adenosylmethionine." [GOC:go_curators, GOC:vw]	19284	0	1	1	NaN	NaN
"The chemical reactions and pathways resulting in the formation of betaine (N-trimethylglycine) from the oxidation of choline." [GOC:jl]	19285	0	1	1	NaN	NaN
"The chemical reactions and pathways resulting in the formation of isopentenyl diphosphate by the mevalonate-independent pathway. Isopentenyl diphosphate (IPP) is the fundamental unit in isoprenoid biosynthesis and is biosynthesized from pyruvate and glyceraldehyde 3-phosphate via intermediates, including 1-deoxy-D-xylulose 5-phosphate." [GOC:go_curators, MetaCyc:NONMEVIPP-PWY, PMID:18948055]	19288	0	1	1	NaN	NaN
"The chemical reactions and pathways resulting in the formation of siderophores, low molecular weight Fe(III)-chelating substances made by aerobic or facultatively anaerobic bacteria, especially when growing under iron deficient conditions. The complexes of Fe(3+)-siderophores have very high stability constants and are taken up by specific transport systems by microorganisms; the subsequent relea…	19290	1	1	1	NaN	NaN
"The chemical reactions and pathways resulting in the formation of tyrosine from other compounds, including chorismate, via the intermediate 4-hydroxyphenylpyruvate." [GOC:go_curators]	19292	0	1	1	NaN	NaN
"The chemical reactions and pathways resulting in the formation of keto-3-deoxy-D-manno-octulosonic acid, an acidic sugar present in lipopolysaccharides of the outer membranes of some Gram-negative bacteria." [ISBN:0198506732]	19294	2	1	1	NaN	NaN
"The chemical reactions and pathways involving rhamnose, the hexose 6-deoxy-L-mannose. Rhamnose occurs commonly as a compound of plant glycosides, in polysaccharides of gums and mucilages, and in bacterial polysaccharides. It is also a component of some plant cell wall polysaccharides and frequently acts as the sugar components of flavonoids." [ISBN:0198506732]	19299	0	1	1	NaN	NaN
"The chemical reactions and pathways resulting in the breakdown of rhamnose, the hexose 6-deoxy-L-mannose." [ISBN:0198506732]	19301	2	1	1	NaN	NaN
"The chemical reactions and pathways resulting in the breakdown of D-ribose (ribo-pentose)." [ISBN:0198506732]	19303	0	1	1	NaN	NaN
"The chemical reactions and pathways resulting in the formation of dTDP-rhamnose, a substance composed of rhamnose in glycosidic linkage with deoxyribosylthymine diphosphate." [GOC:ai]	19305	1	1	1	NaN	NaN
"The chemical reactions and pathways resulting in the breakdown of mannose, the aldohexose manno-hexose, the C-2 epimer of glucose." [GOC:ai]	19309	1	1	1	NaN	NaN
"The chemical reactions and pathways resulting in the breakdown of D-allose, the D-enantiomer of allo-hexose, an aldohexose similar to glucose." [GOC:ai, GOC:jsg, GOC:mah]	19316	1	1	1	NaN	NaN
"The chemical reactions and pathways resulting in the breakdown of fucose (6-deoxygalactose)." [GOC:jl]	19317	1	1	1	NaN	NaN
"The chemical reactions and pathways involving a hexose, any monosaccharide with a chain of six carbon atoms in the molecule." [ISBN:0198506732]	19318	1	1	1	NaN	NaN
"The chemical reactions and pathways resulting in the breakdown of a pentose, any monosaccharide with a chain of five carbon atoms in the molecule." [ISBN:0198506732]	19323	1	1	1	NaN	NaN
"The chemical reactions and pathways involving L-lyxose, the L-enantiomer of aldopentose lyxo-pentose, the C-2 epimer of xylose." [GOC:jsg, GOC:mah, ISBN:0198506732]	19324	0	1	1	NaN	NaN
"The reduction of nitrate to dinitrogen by four reactions; each intermediate is transformed to the next lower oxidation state; also part of cellular bioenergetics; the nitrogen compounds can serve as terminal acceptors for electron transport phosphorylation in place of oxygen." [MetaCyc:DENITRIFICATION-PWY]	19333	0	1	1	NaN	NaN
"The chemical reactions and pathways resulting in the formation of cysteine, via the intermediate cystathionine." [GOC:go_curators]	19343	1	1	1	NaN	NaN
"The chemical reactions and pathways resulting in the formation of cysteine, 2-amino-3-mercaptopropanoic acid." [GOC:go_curators]	19344	2	1	1	NaN	NaN
"The interconversion of homocysteine and cysteine via cystathionine. In contrast with enteric bacteria and mammals, Saccharomyces cerevisiae has two transsulfuration pathways employing two separate sets of enzymes." [MetaCyc:PWY-801]	19346	1	1	1	NaN	NaN
"Any process leading to the attainment of the full functional capacity of a protein." [GOC:ai]	51604	6	0.655092	0.0468161	0.845629	0.215318
"The chemical reactions and pathways resulting in the formation of siroheme, a tetrahydroporphyrin with adjacent, reduced pyrrole rings." [ISBN:0198506732]	19354	0	1	1	NaN	NaN
"The chemical reactions and pathways resulting in the formation of nicotinamide nucleotides, any nucleotide that contains combined nicotinate (pyridine 3-carboxylic acid)." [GOC:go_curators]	19357	1	1	1	NaN	NaN
"The chemical reactions and pathways resulting in the formation of a pyridine nucleotide, a nucleotide characterized by a pyridine derivative as a nitrogen base." [GOC:jl, GOC:pde, GOC:vw]	19363	2	1	1	NaN	NaN
"Any process that generates a pyridine nucleotide, a nucleotide characterized by a pyridine derivative as a nitrogen base, from derivatives of them without de novo synthesis." [GOC:jl]	19365	0	1	1	NaN	NaN
"The pathway by which inorganic sulfate is processed and incorporated into sulfated compounds, where the phosphoadenylyl sulfate reduction step is catalyzed by the enzyme phosphoadenylyl-sulfate reductase (thioredoxin) (EC:1.8.4.8)." [GOC:jl]	19379	0	1	1	NaN	NaN
"The chemical reactions and pathways resulting in the breakdown of 3-phenylpropionate, the anion of phenylpropanoic acid." [GOC:ai]	19380	2	1	1	NaN	NaN
"The chemical reactions and pathways resulting in the breakdown of galactose, the aldohexose galacto-hexose." [ISBN:0198506732]	19388	1	1	1	NaN	NaN
"The chemical reactions and pathways resulting in the breakdown of glucuronosides, compound composed of a hydroxy compound linked to a glucuronate residue." [ISBN:0198506732]	19391	0	1	1	NaN	NaN
"The chemical reactions and pathways resulting in the breakdown of glucarate, the anion of glucaric acid." [ISBN:0198506732]	19394	1	1	1	NaN	NaN
"The removal of one or more electrons from a fatty acid, with or without the concomitant removal of a proton or protons, by reaction with an electron-accepting substance, by addition of oxygen or by removal of hydrogen." [ISBN:0198506732, MetaCyc:FAO-PWY]	19395	1	1	1	NaN	NaN
"The process of assisting in the correct posttranslational noncovalent assembly of proteins, which is dependent on additional protein cofactors. This process occurs over one or several cycles of nucleotide hydrolysis-dependent binding and release." [GOC:rb]	51085	3	1	1	0.849247	0.774609
"The chemical reactions and pathways resulting in the breakdown of galactitol, the hexitol derived by the reduction of the aldehyde group of either D- or L-galactose." [ISBN:0198506732]	19404	2	1	1	NaN	NaN
"The chemical reactions and pathways resulting in the formation of acetate, the anion of acetic acid." [GOC:go_curators]	19413	2	1	1	NaN	NaN
"The chemical reactions and pathways resulting in the reduction of sulfate to another sulfur-containing ion or compound such as hydrogen sulfide, adenosine-phosphosulfate (APS) or thiosulfate." [MetaCyc:DISSULFRED-PWY, MetaCyc:P224-PWY, MetaCyc:SO4ASSIM-PWY, MetaCyc:SULFMETII-PWY]	19419	0	1	1	NaN	NaN
"The chemical reactions and pathways resulting in the formation of acetyl-CoA from acetate, either directly or via acetylphosphate." [MetaCyc:ACETATEUTIL-PWY]	19427	1	1	1	NaN	NaN
"Any process, acting at the cellular level, involved in removing superoxide radicals (O2-) from a cell or organism, e.g. by conversion to dioxygen (O2) and hydrogen peroxide (H2O2)." [GOC:jl]	19430	0	1	1	NaN	NaN
"The chemical reactions and pathways resulting in the formation of a triglyceride, any triester of glycerol." [ISBN:0198506732]	19432	1	1	1	NaN	NaN
"The process of inhibiting aggregation and assisting in the covalent and noncovalent assembly of single chain polypeptides or multisubunit complexes into the correct tertiary structure that is dependent on interaction with a chaperone." [GOC:dph, GOC:vw]	61077	9	0.652979	0.097288	0.849699	0.332987
"The chemical reactions and pathways resulting in the breakdown of D-cysteine, (S)-2-amino-3-mercaptopropanoic acid, which occurs naturally in firefly luciferin." [GOC:go_curators, ISBN:0198506732]	19447	0	1	1	NaN	NaN
"The chemical reactions and pathways resulting in the breakdown of L-cysteine into other compounds, including pyruvate." [GOC:go_curators]	19450	0	1	1	NaN	NaN
"The process of introducing one or more phosphate groups into a nucleoside monophosphate to produce a polyphosphorylated nucleoside." [GOC:ai]	46940	3	1	1	0.85374	0.778708
"The chemical reactions and pathways resulting in the breakdown of L-lysine, the L-enantiomer of (S)-2,6-diaminohexanoic acid." [GOC:go_curators, GOC:jsg, GOC:mah]	19477	0	1	1	NaN	NaN
"The chemical reactions and pathways resulting in the breakdown of D-amino acids, the D-enantiomers of amino acids." [GOC:ai, GOC:jsg]	19478	0	1	1	NaN	NaN
"The chemical reactions and pathways resulting in the breakdown of L-alanine to pyruvate, with D-alanine as an intermediate." [MetaCyc:ALADEG-PWY]	19480	1	1	1	NaN	NaN
"The generation of L-methionine (2-amino-4-(methylthio)butanoic acid) from methylthioadenosine." [GOC:jl, MetaCyc:PWY-4361]	19509	0	1	1	NaN	NaN
"The chemical reactions and pathways resulting in the conversion of lactate to other compounds, such as pyruvate, with concomitant loss of electrons." [GOC:mah]	19516	0	1	1	NaN	NaN
"The chemical reactions and pathways resulting in the breakdown of L-threonine (the L-enantiomer of 2-amino-3-hydroxybutyric acid) to form to form 2-amino-3-oxobutanoate, which is subsequently converted to glycine." [GOC:bf, GOC:mah, MetaCyc:THREONINE-DEG2-PWY]	19518	1	1	1	NaN	NaN
"The chemical reactions and pathways involving D-gluconate, the anion of D-gluconic acid, the aldonic acid derived from glucose." [ISBN:0198506732]	19521	2	1	1	NaN	NaN
"Any process that results in a change in state or activity of a cell or an organism (in terms of movement, secretion, enzyme production, gene expression, etc.) as a result of a starvation stimulus, deprivation of nourishment." [GOC:go_curators]	42594	5	0.672973	0.953206	0.85503	1
"The chemical reactions and pathways resulting in the formation of propionate, the anion derived from propionic acid." [GOC:go_curators]	19542	1	1	1	NaN	NaN
"The chemical reactions and pathways resulting in the breakdown of arginine into other compounds, including glutamate." [GOC:go_curators]	19544	1	1	1	NaN	NaN
"The chemical reactions and pathways resulting in the breakdown of arginine into other compounds, including succinate." [GOC:go_curators]	19545	1	1	1	NaN	NaN
"The chemical reactions and pathways resulting in the breakdown of arginine into other compounds, including ornithine and CO2, using the enzyme arginine deiminase." [GOC:mah, MetaCyc:ARGDEGRAD-PWY]	19546	1	1	1	NaN	NaN
"A DNA repair process in which a small region of the strand surrounding the damage is removed from the DNA helix as an oligonucleotide. The small gap left in the DNA helix is filled in by the sequential action of DNA polymerase and DNA ligase. Nucleotide excision repair recognizes a wide range of substrates, including damage caused by UV irradiation (pyrimidine dimers and 6-4 photoproducts) and c…	6289	6	0.669872	0.192384	0.857845	0.393254
"The chemical reactions and pathways resulting in the breakdown of arabinose, arabino-pentose." [GOC:ai]	19568	1	1	1	NaN	NaN
"The chemical reactions and pathways resulting in the breakdown of L-arabinose into other compounds, including xylulose 5-phosphate." [GOC:go_curators]	19569	1	1	1	NaN	NaN
"The chemical reactions and pathways resulting in the breakdown of D-arabinose, the D-enantiomer of arabino-pentose." [GOC:jsg, GOC:mah]	19571	1	1	1	NaN	NaN
"The chemical reactions and pathways resulting in the breakdown of L-arabinose, the L-enantiomer of arabino-pentose." [GOC:jsg, GOC:mah]	19572	1	1	1	NaN	NaN
"The chemical reactions and pathways resulting in the breakdown of galactonate, the anion of galactonic acid." [GOC:ai]	19584	0	1	1	NaN	NaN
"The anaerobic chemical reactions and pathways resulting in the breakdown of glycerol, yielding energy in the form of ATP." [GOC:mah]	19588	1	1	1	NaN	NaN
"The chemical reactions and pathways resulting in the breakdown of mannitol, the alditol derived from D-mannose by reduction of the aldehyde group." [ISBN:0198506732]	19592	0	1	1	NaN	NaN
"The chemical reactions and pathways involving mannitol, the alditol derived from D-mannose by reduction of the aldehyde group." [ISBN:0198506732]	19594	0	1	1	NaN	NaN
"The chemical reactions and pathways resulting in the breakdown of non-phosphorylated forms of glucose." [GOC:ai]	19595	0	1	1	NaN	NaN
"The chemical reactions and pathways resulting in the breakdown of phenylethylamine, an amine with pharmacological properties similar to those of amphetamine, occurs naturally as a neurotransmitter in the brain, and is present in chocolate and oil of bitter almonds." [GOC:jl, ISBN:0395825172]	19607	0	1	1	NaN	NaN
"The chemical reactions and pathways resulting in the breakdown of 3,4-dihydroxybenzoate." [GOC:ai]	19619	0	1	1	NaN	NaN
"The chemical reactions and pathways resulting in the breakdown of 3-(3-hydroxy)phenylpropionate, a hydroxylated derivative of phenylpropionate." [GOC:ai]	19622	0	1	1	NaN	NaN
"The chemical reactions and pathways resulting in the breakdown of propionate that occurs in the 2-methylcitrate cycle." [GOC:go_curators]	19629	1	1	1	NaN	NaN
"The chemical reactions and pathways involving shikimate, (3R,4S,5R)--3,4,5-trihydroxycyclohex-1-ene-1-carboxylate, the anion of shikimic acid. It is an important intermediate in the biosynthesis of aromatic amino acids." [GOC:sm, ISBN:0198547684]	19632	2	1	1	NaN	NaN
"The chemical reactions and pathways involving phosphonates, any organic compounds containing one or more C-PO(OH)2 or C-PO(OR)2 (with R=alkyl, aryl) groups. Metabolism of phosphonic acid itself, an inorganic compound without the biochemically relevant C-P bond, is not included." [GOC:js, ISBN:0721662544]	19634	1	1	1	NaN	NaN
"A process in which a series of electron carriers operate together to transfer electrons from donors such as NADH and FADH2 to any of several different terminal electron acceptors other than oxygen to generate a transmembrane electrochemical gradient." [GOC:ai, GOC:mtg_electron_transport]	19645	2	1	1	NaN	NaN
"The chemical reactions and pathways resulting in the breakdown of glycolate, the anion of hydroxyethanoic acid (glycolic acid)." [GOC:ai]	46296	3	1	1	0.858281	0.78285
"The anaerobic chemical reactions and pathways resulting in the breakdown of glucose into ethanol, lactate, formate, succinate, and acetate, yielding energy in the form of ATP." [ISBN:0716720094, MetaCyc:FERMENTATION-PWY]	19664	0	1	1	NaN	NaN
"The anaerobic chemical reactions and pathways resulting in the breakdown of amino acids, yielding energy in the form of ATP." [GOC:curators, GOC:jl, MetaCyc:Fermentation]	19665	1	1	1	NaN	NaN
"The chemical reactions and pathways involving GDP-mannose, a substance composed of mannose in glycosidic linkage with guanosine diphosphate." [GOC:ai]	19673	0	1	1	NaN	NaN
"The chemical reactions and pathways involving nicotinamide adenine dinucleotide (NAD), a coenzyme present in most living cells and derived from the B vitamin nicotinic acid." [GOC:jl, ISBN:0618254153]	19674	0	1	1	NaN	NaN
"The pathway by which ammonia is processed and incorporated into a cell. In an energy-rich (glucose-containing), nitrogen-poor environment, glutamine synthetase and glutamate synthase form an ammonia assimilatory cycle, in which ammonia is incorporated into L-glutamate to form L-glutamine, which then combines with alpha-ketoglutarate to regenerate L-glutamate. This ATP-dependent cycle is essentia…	19676	1	1	1	NaN	NaN
"The chemical reactions and pathways resulting in the breakdown of nicotinamide adenine dinucleotide, a coenzyme present in most living cells and derived from the B vitamin nicotinic acid; catabolism may be of either the oxidized form, NAD, or the reduced form, NADH." [GOC:jl, ISBN:0618254153]	19677	0	1	1	NaN	NaN
"The chemical reactions and pathways involving propionate that occur in the methylcitrate cycle." [GOC:go_curators]	19679	0	1	1	NaN	NaN
"The chemical reactions and pathways by which a purine nucleoside is synthesized from another purine nucleoside." [GOC:mah, ISBN:0306444747, ISBN:0471394831]	19686	1	1	1	NaN	NaN
"The chemical reactions and pathways involving ribose phosphate, any phosphorylated ribose sugar." [GOC:ai]	19693	0	1	1	NaN	NaN
"The chemical reactions and pathways resulting in the breakdown of glycerol-3-phosphate, a phosphoric monoester of glycerol." [GOC:ai]	46168	3	1	1	0.862871	0.787036
"The directed movement of siderophores, low molecular weight Fe(III)-chelating substances, from one side of a membrane to the other, by means of some agent such as a transporter or pore." [GOC:jl]	44718	3	1	1	0.86751	0.791267
"The chemical reactions and pathways involving the Mo-molybdopterin cofactor, essential for the catalytic activity of some enzymes. The cofactor consists of a mononuclear molybdenum (Mo) ion coordinated by one or two molybdopterin ligands." [http://www.sunysb.edu/biochem/BIOCHEM/facultypages/schindelin/, ISSN:09498257]	19720	1	1	1	NaN	NaN
"A series of processes that forms an integrated mechanism by which a cell or an organism detects the depletion of primary nitrogen source, usually ammonia, and then activates genes to scavenge the last traces of the primary nitrogen source and to transport and metabolize alternative nitrogen sources. The utilization process begins when the cell or organism detects nitrogen levels, includes the ac…	19740	0	1	1	NaN	NaN
"The chemical reactions and pathways involving carboxylic acids, any organic acid containing one or more carboxyl (COOH) groups or anions (COO-)." [ISBN:0198506732]	19752	1	1	1	NaN	NaN
"The chemical reactions and pathways resulting in the formation of quinolinate, the anion of quinolinic acid, also known as 2,3-pyridinedicarboxylic acid." [GOC:ai]	19805	0	1	1	NaN	NaN
"The rupture of cell membranes and the loss of cytoplasm." [UniProtKB-KW:KW-0204]	19835	0	1	1	NaN	NaN
"The chemical reactions and pathways involving L-ascorbic acid, (2R)-2-[(1S)-1,2-dihydroxyethyl]-4-hydroxy-5-oxo-2,5-dihydrofuran-3-olate; L-ascorbic acid is vitamin C and has co-factor and anti-oxidant activities in many species." [GOC:jl, ISBN:0198506732]	19852	0	1	1	NaN	NaN
"The chemical reactions and pathways resulting in the formation of L-ascorbic acid; L-ascorbic acid ionizes to give L-ascorbate, (2R)-2-[(1S)-1,2-dihydroxyethyl]-4-hydroxy-5-oxo-2,5-dihydrofuran-3-olate, which is required as a cofactor in the oxidation of prolyl residues to hydroxyprolyl, and other reactions." [GOC:ma, ISBN:0198547684]	19853	0	1	1	NaN	NaN
"The chemical reactions and pathways resulting in the breakdown of L-ascorbic acid; L-ascorbic acid ionizes to give L-ascorbate, (2R)-2-[(1S)-1,2-dihydroxyethyl]-4-hydroxy-5-oxo-2,5-dihydrofuran-3-olate, which is required as a cofactor in the oxidation of prolyl residues to hydroxyprolyl, and other reactions." [GOC:go_curators]	19854	1	1	1	NaN	NaN
"The chemical reactions and pathways resulting in the formation of pyrimidine nucleobases, 1,3-diazine, organic nitrogenous bases." [GOC:go_curators]	19856	0	1	1	NaN	NaN
"The chemical reactions and pathways involving cytosine, 4-amino-2-hydroxypyrimidine, a pyrimidine derivative that is one of the five main bases found in nucleic acids; it occurs widely in cytidine derivatives." [GOC:ai]	19858	0	1	1	NaN	NaN
"The chemical reactions and pathways involving thymine, 5-methyluracil, one of the two major pyrimidine bases present (as thymidine) in DNA but not found in RNA other than (as ribothymidine) in transfer RNA, where it is a minor base." [GOC:go_curators]	19859	0	1	1	NaN	NaN
"The chemical reactions and pathways resulting in the formation of diaminopimelate, both as an intermediate in lysine biosynthesis and as a component (as meso-diaminopimelate) of the peptidoglycan of Gram-negative bacterial cell walls." [GOC:ma, ISBN:0198547684]	19877	2	1	1	NaN	NaN
"The chemical reactions and pathways resulting in the formation of lysine by the aminoadipic pathway." [GOC:go_curators]	19878	0	1	1	NaN	NaN
"Any intracellular signal transduction in which the signal is passed on within the cell via a cyclic nucleotide. Includes production or release of the cyclic nucleotide, and downstream effectors that further transmit the signal within the cell." [GOC:signaling]	19935	0	1	1	NaN	NaN
"The replication of damaged DNA by synthesis across a lesion in the template strand; a specialized DNA polymerase or replication complex inserts a defined nucleotide across from the lesion which allows DNA synthesis to continue beyond the lesion. This process can be mutagenic depending on the damaged nucleotide and the inserted nucleotide." [GOC:elh, GOC:vw, PMID:10535901]	19985	0	1	1	NaN	NaN
"The covalent alteration of an amino acid charged on a tRNA before it is incorporated into a protein, as in N-formylmethionine, selenocysteine or pyrrolysine." [GOC:jsg]	19988	1	1	1	NaN	NaN
"The process of assisting in the covalent and noncovalent assembly of single chain polypeptides or multisubunit complexes into the correct tertiary structure that results in the attainment of the full functional capacity of a protein." [GOC:isa_complete]	22417	1	1	1	NaN	NaN
"The attachment of a cell or organism to a substrate, another cell, or other organism. Biological adhesion includes intracellular attachment between membrane regions." [GOC:isa_complete]	22610	1	1	1	NaN	NaN
"A developmental process in which dormancy (sometimes called a dormant state) is induced, maintained or broken. Dormancy is a suspension of most physiological activity and growth that can be reactivated." [GOC:isa_complete, GOC:PO_curators, PO_REF:00009]	22611	1	1	1	NaN	NaN
"A process in which microorganisms of the same species attach to and grow on an inanimate surface such as a rock or pipe, and produce extracellular polymers that facilitate attachment and matrix formation, resulting in an alteration in the phenotype of the organisms with respect to growth rate and gene transcription." [GOC:cc]	44011	3	1	1	0.872199	0.795544
"A process in which a series of electron carriers operate together to transfer electrons from donors such as NADH and FADH2 to any of several different terminal electron acceptors to generate a transmembrane electrochemical gradient." [GOC:mtg_electron_transport, ISBN:0716720094]	22904	2	1	1	NaN	NaN
"The process of assisting in the disassembly of non-covalent linkages in a protein or protein aggregate, often where the proteins are in a non-functional or denatured state." [GOC:mlg]	43335	3	1	1	0.876939	0.799868
"The directed movement of metal ions, any metal ion with an electric charge, into, out of or within a cell, or between cells, by means of some agent such as a transporter or pore." [GOC:ai]	30001	2	1	1	NaN	NaN
"Any process involved in the maintenance of an internal steady state of potassium ions at the level of a cell." [GOC:mah]	30007	0	1	1	NaN	NaN
"Any process involved in the maintenance of an internal steady state of manganese ions at the level of a cell." [GOC:mah]	30026	0	1	1	NaN	NaN
"The process of restoring a protein to its original state after damage by such things as oxidation or spontaneous decomposition of residues." [GOC:mlg]	30091	1	1	1	NaN	NaN
"A process that mediates resistance to a bacteriocin: any of a heterogeneous group of polypeptide antibiotics that are secreted by certain bacterial strains and are able to kill cells of other susceptible (frequently related) strains after adsorption at specific receptors on the cell surface. They include the colicins, and their mechanisms of action vary." [GOC:mah, ISBN:0198506732]	30153	0	1	1	NaN	NaN
"Any process that modulates the frequency, rate or extent of the hydrolysis of a peptide bond or bonds within a protein." [GOC:mah]	30162	0	1	1	NaN	NaN
"The chemical reactions and pathways resulting in the breakdown of a protein by the destruction of the native, active configuration, with or without the hydrolysis of peptide bonds." [GOC:mah]	30163	1	1	1	NaN	NaN
"Structural change in proteins which destroys the native, active configuration without rupture of peptide bonds." [GOC:kd, ISBN:3110145359]	30164	0	1	1	NaN	NaN
"The chemical reactions and pathways resulting in the formation of cellulose, a linear beta1-4 glucan of molecular mass 50-400 kDa with the pyranose units in the -4C1 conformation." [GOC:mah, ISBN:0198506732]	30244	0	1	1	NaN	NaN
"The chemical reactions and pathways resulting in the breakdown of cellulose, a linear beta1-4 glucan of molecular mass 50-400 kDa with the pyranose units in the -4C1 conformation." [GOC:mah, ISBN:0198506732]	30245	0	1	1	NaN	NaN
"The process in which proteins are transferred into the extracellular milieu or directly into host cells by the bacterial type III secretion system; secretion occurs in a continuous process without the distinct presence of periplasmic intermediates and does not involve proteolytic processing of secreted proteins." [GOC:pamgo_curators]	30254	0	1	1	NaN	NaN
"The covalent alteration of one or more fatty acids in a lipid, resulting in a change in the properties of the lipid." [GOC:mah]	30258	0	1	1	NaN	NaN
"Covalent attachment of a glycosyl residue to a lipid molecule." [GOC:mah]	30259	1	1	1	NaN	NaN
"The invasion by a symbiont of a cell of a host organism. The host is defined as the larger of the organisms involved in a symbiotic interaction." [GOC:njm]	30260	0	1	1	NaN	NaN
"A system for the correction of errors in which an incorrect base, which cannot form hydrogen bonds with the corresponding base in the parent strand, is incorporated into the daughter strand. The mismatch repair system promotes genomic fidelity by repairing base-base mismatches, insertion-deletion loops and heterologies generated during DNA replication and recombination." [ISBN:0198506732, PMID:1…	6298	5	0.695865	0.391349	0.877208	0.548544
"Any process that activates or increases the frequency, rate, extent or direction of cell growth." [GOC:go_curators]	30307	0	1	1	NaN	NaN
"Any process that stops, prevents, or reduces the frequency, rate, extent or direction of cell growth." [GOC:go_curators]	30308	0	1	1	NaN	NaN
"The chemical reactions and pathways involving fructose 1,6-bisphosphate, also known as FBP. The D enantiomer is a metabolic intermediate in glycolysis and gluconeogenesis." [ISBN:0198506732]	30388	1	1	1	NaN	NaN
"The process in which a naturally transformable bacterium acquires the ability to take up exogenous DNA. This term should be applied only to naturally transformable bacteria, and should not be used in the context of artificially induced bacterial transformation." [GOC:mah, ISBN:1555811027]	30420	0	1	1	NaN	NaN
"The posttranscriptional addition of methyl groups to specific residues in a tRNA molecule." [GOC:mah]	30488	1	1	1	NaN	NaN
"Any process involved in the maturation of a precursor Small SubUnit (SSU) ribosomal RNA (rRNA) molecule into a mature SSU-rRNA molecule." [GOC:curators]	30490	2	1	1	NaN	NaN
"The elongation of a fatty acid chain by the sequential addition of two-carbon units." [ISBN:0716720094]	30497	1	1	1	NaN	NaN
"Any process in which plasmids are segregated or distributed into daughter cells upon cell division." [GOC:mah]	30541	2	1	1	NaN	NaN
"The chemical reactions and pathways resulting in the breakdown of bile acids, any of a group of steroid carboxylic acids occurring in bile." [GOC:go_curators]	30573	0	1	1	NaN	NaN
"The chemical reactions and pathways resulting in the formation of D-alanine, the D-enantiomer of the amino acid alanine, i.e (2R)-2-aminopropanoic acid." [GOC:jsg, GOC:mah]	30632	2	1	1	NaN	NaN
"Any process involved in the maintenance of an internal equilibrium of hydrogen ions (protons) within a cell or between a cell and its external environment." [GOC:dph, GOC:mah, GOC:tb]	30641	0	1	1	NaN	NaN
"Any process involved in the maintenance of an internal steady state of phosphate ions at the level of a cell." [GOC:mah]	30643	0	1	1	NaN	NaN
"The hydroxylation of peptidyl-arginine to form peptidyl-hydroxyarginine." [GOC:mah]	30961	0	1	1	NaN	NaN
"The chemical reactions and pathways resulting in the breakdown of alpha-glucans." [GOC:mah]	30980	1	1	1	NaN	NaN
"The intramolecular conversion of uridine to pseudouridine in an rRNA molecule." [GOC:mah]	31118	0	1	1	NaN	NaN
"The intramolecular conversion of uridine to pseudouridine in a tRNA molecule." [GOC:mah]	31119	1	1	1	NaN	NaN
"Any process involved in forming the mature 3' end of an rRNA molecule." [GOC:mah]	31125	0	1	1	NaN	NaN
"The incorporation of exogenous sulfur into a metallo-sulfur cluster." [GOC:mah]	31162	0	1	1	NaN	NaN
"The posttranscriptional addition of methyl groups to specific residues in an rRNA molecule." [GOC:mah]	31167	0	1	1	NaN	NaN
"Any process that stops or reduces the activity of a cyclase." [GOC:mah]	31280	0	1	1	NaN	NaN
"The process in which a DNA replication fork that has stalled is restored to a functional state and replication is restarted. The stalling may be due to DNA damage, DNA secondary structure, bound proteins, dNTP shortage, or other causes." [GOC:vw, PMID:11459955, PMID:15367656, PMID:17660542]	31297	1	1	1	NaN	NaN
"Any process that stops, prevents, or reduces the frequency, rate or extent of cell killing." [GOC:mah]	31342	0	1	1	NaN	NaN
"Any process that activates or increases the frequency, rate or extent of the process involved in the formation, arrangement of constituent parts, or disassembly of cell projections." [GOC:mah]	31346	1	1	1	NaN	NaN
"The alteration of the N-terminal amino acid residue in a protein." [GOC:mah]	31365	1	1	1	NaN	NaN
"The process of introducing one or more phosphate groups into an organic acid." [GOC:mah]	31388	1	1	1	NaN	NaN
"Any process that stops, prevents, or reduces the frequency, rate or extent of the covalent alteration of one or more amino acid residues within a protein." [GOC:mah, GOC:tb]	31400	0	1	1	NaN	NaN
"Any process that results in a change in state or activity of a cell or an organism (in terms of movement, secretion, enzyme production, gene expression, etc.) as a result of a methotrexate stimulus. Methotrexate is 4-amino-10-methylformic acid, a folic acid analogue that is a potent competitive inhibitor of dihydrofolate reductase." [GOC:ef, GOC:mah, ISBN:0198506732]	31427	1	1	1	NaN	NaN
"Any process that activates or increases the frequency, rate or extent of mRNA cleavage." [GOC:mah]	31439	0	1	1	NaN	NaN
"The directed movement of glycine betaine, N-trimethylglycine, into, out of or within a cell, or between cells, by means of some agent such as a transporter or pore." [GOC:mah]	31460	0	1	1	NaN	NaN
"Any process that modulates the frequency, rate, extent, or location of DNA-templated transcription termination, the process in which transcription is completed; the formation of phosphodiester bonds ceases, the RNA-DNA hybrid dissociates, and RNA polymerase releases the DNA." [GOC:mlg, GOC:txnOH]	31554	1	1	1	NaN	NaN
"Regulation of transcription through variation in where transcription termination occurs." [GOC:dh, GOC:mlg, ISBN:0198542682]	31555	0	1	1	NaN	NaN
"A type of transcriptional regulation at the level of early termination. This process can occur only in prokaryotes, where transcription of an operon into messenger RNA and translation of that mRNA into polypeptides occur simultaneously. The general principle is that alternative mRNA secondary structures occur under different physiological conditions such as available amount of a particular amino…	31556	0	1	1	NaN	NaN
"Any process that results in a change in state or activity of a cell or an organism (in terms of movement, secretion, enzyme production, gene expression, etc.) as a result of detection of, or exposure to, a hyperosmotic environment, i.e. an environment with a higher concentration of solutes than the organism or cell." [GOC:jl, PMID:12142009]	6972	4	0.703411	0.519765	0.879846	0.665189
"The proteolytic processing of an inactive enzyme to an active form." [GOC:hjd]	31638	0	1	1	NaN	NaN
"Any process that decreases the stability of a protein, making it more vulnerable to degradative processes or aggregation." [GOC:mah]	31648	0	1	1	NaN	NaN
"Any process that results in a change in state or activity of a cell (in terms of movement, secretion, enzyme production, gene expression, etc.) as a result of an extracellular stimulus." [GOC:mah]	31668	1	1	1	NaN	NaN
"Any process that results in a change in state or activity of a cell (in terms of movement, secretion, enzyme production, gene expression, etc.) as a result of a stimulus reflecting the presence, absence, or concentration of nutrients." [GOC:mah]	31669	0	1	1	NaN	NaN
"Any process that results in a change in state or activity of a cell (in terms of movement, secretion, enzyme production, gene expression, etc.) as a result of a nutrient stimulus." [GOC:mah]	31670	0	1	1	NaN	NaN
"Any process that results in a change in state or activity of a cell or an organism (in terms of movement, secretion, enzyme production, gene expression, etc.) as a result of a cobalt ion stimulus." [GOC:mah]	32025	0	1	1	NaN	NaN
"Any process that results in a change in state or activity of a cell or an organism (in terms of movement, secretion, enzyme production, gene expression, etc.) as a result of a magnesium ion stimulus." [GOC:mah]	32026	0	1	1	NaN	NaN
"The chemical reactions and pathways resulting in the formation of cardiolipin, 1,3-bis(3-phosphatidyl)glycerol." [GOC:mah]	32049	1	1	1	NaN	NaN
"Any process that stops, prevents or reduces the rate of translation as a result of a stimulus indicating the organism is under stress." [GOC:mah]	32055	0	1	1	NaN	NaN
"Any process that stops, prevents, or reduces the frequency, rate or extent of protein binding." [GOC:mah]	32091	0	1	1	NaN	NaN
"Any process that modulates the frequency, rate or extent of protein histidine kinase activity." [GOC:mah]	32110	0	1	1	NaN	NaN
"Any process that initiates the activity of an inactive protein kinase." [GOC:mah]	32147	0	1	1	NaN	NaN
"The chemical reactions and pathways resulting in the formation of ubiquinone, beginning with the conversion of chorismate to 4-hydroxybenzoate." [GOC:mah, PMID:11583838]	32150	0	1	1	NaN	NaN
"The chemical reactions and pathways resulting in the formation of ubiquinone, via the intermediates 3,4-dihydroxy-5-polyprenylbenzoate and 3-methoxy-4-hydroxy-5-polyprenylbenzoate." [GOC:mah, PMID:11583838]	32194	0	1	1	NaN	NaN
"Any process involved in mediating the movement of discrete segments of DNA between nonhomologous sites." [GOC:jp, ISBN:1555812090]	32196	0	1	1	NaN	NaN
"The directed movement of adenosine, adenine riboside, into, out of or within a cell, or between cells, by means of some agent such as a transporter or pore." [GOC:mah]	32238	0	1	1	NaN	NaN
"Any process that stops or reduces the activity of an enzyme." [GOC:ebc, GOC:jl, GOC:tb, GOC:vw]	43086	3	1	1	0.881732	0.804239
"Any process which produces a purine nucleotide from derivatives of it, without de novo synthesis." [GOC:jp]	32261	0	1	1	NaN	NaN
"Any process which produces guanosine monophosphate from derivatives of it, without de novo synthesis." [GOC:mah]	32263	0	1	1	NaN	NaN
"Any process which produces inosine monophosphate from derivatives of it, without de novo synthesis." [GOC:mah]	32264	0	1	1	NaN	NaN
"Any process which produces xanthosine monophosphate from derivatives of it, without de novo synthesis." [GOC:mah]	32265	0	1	1	NaN	NaN
"Any process that stops, prevents, or reduces the frequency, rate or extent of the process of creating protein polymers." [GOC:mah]	32272	1	1	1	NaN	NaN
"Any process that stops, prevents, or reduces the frequency, rate or extent of initiation of DNA-dependent DNA replication." [GOC:mah]	32297	1	1	1	NaN	NaN
"Any process that activates or increases the frequency, rate or extent of initiation of DNA-dependent DNA replication." [GOC:mah]	32298	1	1	1	NaN	NaN
"The chemical reactions and pathways resulting in the formation of the molybdopterin cofactor (Moco), essential for the catalytic activity of some enzymes, e.g. sulfite oxidase, xanthine dehydrogenase, and aldehyde oxidase. The cofactor consists of a mononuclear molybdenum (Mo-molybdopterin) or tungsten ion (W-molybdopterin) coordinated by one or two molybdopterin ligands." [GOC:mah]	32324	2	1	1	NaN	NaN
"The directed movement of alanine, 2-aminopropanoic acid, into, out of or within a cell, or between cells, by means of some agent such as a transporter or pore." [GOC:mah]	32328	0	1	1	NaN	NaN
"The directed movement of L-serine, 2-amino-3-hydroxypropanoic acid, into, out of or within a cell, or between cells, by means of some agent such as a transporter or pore." [GOC:mah]	32329	0	1	1	NaN	NaN
"The molecular events that lead to the excision of a viral genome from the host genome." [GOC:mlg]	32359	0	1	1	NaN	NaN
"The chemical reactions and pathways resulting in the breakdown of pyridoxal phosphate, pyridoxal phosphorylated at the hydroxymethyl group of C-5, the active form of vitamin B6." [GOC:mah]	32361	0	1	1	NaN	NaN
"Any process that modulates the activity of an ion transporter." [GOC:mah, GOC:tb]	32412	0	1	1	NaN	NaN
"Any process that stops or reduces the activity of an ion transporter." [GOC:mah, GOC:tb]	32413	0	1	1	NaN	NaN
"Any process that activates or increases the activity of an ion transporter." [GOC:mah, GOC:tb]	32414	0	1	1	NaN	NaN
"The directed movement of the hexose monosaccharide fructose into a cell or organelle." [GOC:mah]	32445	2	1	1	NaN	NaN
"Any process that modulates the frequency, rate or extent of protein homooligomerization." [GOC:mah]	32462	0	1	1	NaN	NaN
"Any process that stops, prevents, or reduces the frequency, rate or extent of the division of the cytoplasm of a cell, and its separation into two daughter cells." [GOC:mah]	32466	1	1	1	NaN	NaN
"Any process that activates or increases the frequency, rate or extent of the division of the cytoplasm of a cell, and its separation into two daughter cells." [GOC:mah]	32467	1	1	1	NaN	NaN
"A cellular process that is involved in cytokinesis (the division of the cytoplasm of a cell and its separation into two daughter cells)." [GOC:bf, GOC:isa_complete, GOC:mah]	32506	1	1	1	NaN	NaN
"The chemical reactions and pathways by which the various amino acids become bonded to their corresponding tRNAs. The most common route for synthesis of aminoacyl tRNA is by the formation of an ester bond between the 3'-hydroxyl group of the most 3' adenosine of the tRNA and the alpha carboxylic acid group of an amino acid, usually catalyzed by the cognate aminoacyl-tRNA ligase. A given aminoacyl…	43039	3	1	1	0.886576	0.808658
"The covalent transfer of a methyl group to N-6 of adenine in a DNA molecule." [GOC:pf]	32775	2	1	1	NaN	NaN
"Any process that activates or increases the rate of ATP hydrolysis by an ATPase." [GOC:mah]	32781	1	1	1	NaN	NaN
"Any process that modulates the frequency, rate or extent of transcription elongation, the extension of an RNA molecule after transcription initiation and promoter clearance by the addition of ribonucleotides catalyzed by a DNA-dependent RNA polymerase." [GOC:mah, GOC:txnOH]	32784	1	1	1	NaN	NaN
"The disaggregation of a ribosome into its constituent components; includes the dissociation of ribosomal subunits." [GOC:mah, GOC:vk]	32790	0	1	1	NaN	NaN
"Any process that modulates the frequency, rate or extent of the chemical reactions and pathways resulting in the formation of polysaccharides." [GOC:mah]	32885	0	1	1	NaN	NaN
"Any process that modulates the frequency, rate or extent of the chemical reactions and pathways relusting in the formation of beta-glucans." [GOC:mah]	32951	0	1	1	NaN	NaN
"Any process that modulates the frequency, rate or extent of division septum formation. Division septum formation is the assembly and arrangement of a septum that spans the plasma membrane interface between progeny cells following cytokinesis." [GOC:mtg_cell_cycle, PMID:19959363, PMID:21246752, PMID:22786806]	32955	0	1	1	NaN	NaN
"The directed movement of amino acids from inside of a cell, across the plasma membrane and into the extracellular region." [GOC:jl]	32973	0	1	1	NaN	NaN
"The process in which a protein is incorporated into a lipid bilayer, e.g., the prokaryotic, mitochondrial, or chloroplast inner membrane, from the inner side." [PMID:14739936, PMID:15473843]	32978	0	1	1	NaN	NaN
"The disaggregation of a protein-containing macromolecular complex into its constituent components." [GOC:mah]	32984	1	1	1	NaN	NaN
"The chemical reactions and pathways leading to the formation of tetrapyrroles, natural pigments containing four pyrrole rings joined by one-carbon units linking position 2 of one pyrrole ring to position 5 of the next." [GOC:mah]	33014	0	1	1	NaN	NaN
"The chemical reactions and pathways involving aminophosphonates, phosphonic acid derivatives that contain an amino group." [GOC:mah, http://pages.unibas.ch/mdpi/ecsoc/a0045/a0045.htm, KEGG:map00440]	33051	0	1	1	NaN	NaN
"Any process that activates or increases the frequency, rate or extent of RNA splicing." [GOC:mah]	33120	0	1	1	NaN	NaN
"Any process that results in a change in state or activity of a cell or an organism (in terms of movement, secretion, enzyme production, gene expression, etc.) as a result of a hydroperoxide stimulus. Hydroperoxides are monosubstitution products of hydrogen peroxide, HOOH." [GOC:mah]	33194	2	1	1	NaN	NaN
"Any process that results in a change in state or activity of a cell or an organism (in terms of movement, secretion, enzyme production, gene expression, etc.) as a result of an alkyl hydroperoxide stimulus. Alkyl hydroperoxides are monosubstitution products of hydrogen peroxide, HOOH, where the substituent is an alkyl group." [GOC:mah]	33195	0	1	1	NaN	NaN
"The directed movement of iron ions from outside of a cell into the cytoplasmic compartment. This may occur via transport across the plasma membrane or via endocytosis." [PMID:18622392, PMID:23192658, Wikipedia:Human_iron_metabolism]	33212	0	1	1	NaN	NaN
"A process in which iron (Fe3+) is solubilized by ferric iron-specific chelators, known as siderophores, excreted by a cell; the iron-siderophore complex is then transported into the cell by specific cell surface receptors." [GOC:mah, PMID:16963626]	33214	1	1	1	NaN	NaN
"A process in which iron is solubilized by reduction from Fe3+ to Fe2+ via a cell surface reductase and subsequent transport of the iron across the membrane by iron uptake proteins." [GOC:cjm, GOC:mah, PMID:16963626]	33215	1	1	1	NaN	NaN
"The directed movement of cysteine from inside of a cell, across the plasma membrane and into the extracellular region." [GOC:mlg]	33228	2	1	1	NaN	NaN
"The chemical reactions and pathways resulting in the formation of UDP-D-xylose, uridinediphosphoxylose, a substance composed of xylose in glycosidic linkage with uridine diphosphate." [GOC:mah, MetaCyc:PWY-4821]	33320	0	1	1	NaN	NaN
"The chemical reactions and pathways resulting in the breakdown of glutamate, via the intermediate L-aspartate." [GOC:mah]	33345	1	1	1	NaN	NaN
"A cyclic series of interconversions involving S-adenosylmethionine, S-adenosyl-L-homocysteine, L-cysteine, and L-methionine. Couples utilization of the methyl group of SAM with recycling of the homocysteinyl group and regeneration of methionine." [GOC:mah, MetaCyc:PWY-5041]	33353	1	1	1	NaN	NaN
"The chemical reactions and pathways resulting in the formation of lysine, via the intermediates diaminopimelate and N-succinyl-2-amino-6-ketopimelate; in this pathway tetrahydrodipicolinate is converted to meso-diaminopimelate in four enzymatic steps." [GOC:mah, MetaCyc:DAPLYSINESYN-PWY-]	33359	1	1	1	NaN	NaN
"The chemical reactions and pathways resulting in the formation of geranyl diphosphate." [GOC:mah, MetaCyc:PWY-5122]	33384	1	1	1	NaN	NaN
"The chemical reactions and pathways resulting in the formation of putrescine, 1,4-diaminobutane by decarboxylation of ornithine." [GOC:mah, MetaCyc:PWY-46]	33387	1	1	1	NaN	NaN
"The chemical reactions and pathways resulting in the formation of putrescine, 1,4-diaminobutane, from other compounds, including arginine." [GOC:mah, MetaCyc:PWY-46]	33388	0	1	1	NaN	NaN
"The chemical reactions and pathways resulting in the formation of putrescine, 1,4-diaminobutane, from other compounds, including arginine; in this pathway, arginine is converted to agmatine, and agmatine is converted to putrescine in a single enzymatic step." [GOC:mah, MetaCyc:PWY-40]	33389	0	1	1	NaN	NaN
"The chemical reactions and pathways resulting in the formation of CMP-keto-3-deoxy-D-manno-octulosonic acid, a substance composed of the acidic sugar 3-deoxy-D-manno-octulosonic acid in glycosidic linkage with cytidine monophosphate." [GOC:mah, MetaCyc:PWY-5111]	33468	1	1	1	NaN	NaN
"The chemical reactions and pathways involving S-methyl-methionine (SMM). SMM can be converted to methionine by donating a methyl group to homocysteine, and concurrent operation of this reaction and that mediated by MMT sets up the SMM cycle." [GOC:mah, PMID:12692340]	33477	0	1	1	NaN	NaN
"The chemical reactions and pathways resulting in the breakdown of galactose, via the intermediate UDP-galactose." [GOC:mah, MetaCyc:PWY-3821]	33499	1	1	1	NaN	NaN
"The chemical reactions and pathways resulting in the breakdown of L-lysine into other compounds, including acetyl-CoA, via the intermediate saccharopine." [GOC:mah, MetaCyc:LYSINE-DEG1-PWY]	33512	0	1	1	NaN	NaN
"The process of removing one or more phosphate group from myo-inositol hexakisphosphate." [GOC:mah]	33518	0	1	1	NaN	NaN
"A cyclic series of interconversions involving S-methyl-L-methionine, S-adenosyl-L-homocysteine, S-adenosyl-L-methionine, L-homocysteine, and L-methionine. Converts the methionine group of adenosylmethionine back to free methionine, and may serve regulate the cellular adenosylmethionine level." [GOC:mah, MetaCyc:PWY-5441]	33528	0	1	1	NaN	NaN
"A fatty acid beta-oxidation pathway in which the initial step of each oxidation cycle, which converts an acyl-CoA to a trans-2-enoyl-CoA, is catalyzed by acyl-CoA dehydrogenase; the electrons removed by oxidation pass through the respiratory chain to oxygen and leave H2O as the product. Fatty acid beta-oxidation begins with the addition of coenzyme A to a fatty acid, and ends when only two or th…	33539	2	1	1	NaN	NaN
"A fatty acid beta-oxidation pathway by which fatty acids having cis-double bonds on even-numbered carbons are degraded. Fatty acid beta-oxidation begins with the addition of coenzyme A to a fatty acid, and ends when only two or three carbons remain (as acetyl-CoA or propionyl-CoA respectively)." [GOC:mah, MetaCyc:PWY-5138]	33542	0	1	1	NaN	NaN
"A fatty acid beta-oxidation pathway by which fatty acids having cis-double bonds on even-numbered carbons are degraded. In this pathway, the intermediate 2,4-dienoyl-CoA is converted to trans-2-enoyl-CoA by 2,4-dienoyl-CoA reductase and delta3-delta2-enoyl-CoA isomerase; trans-2-enoyl-CoA returns to the core beta-oxidation pathway for further degradation. Fatty acid beta-oxidation begins with th…	33543	0	1	1	NaN	NaN
"Any process that results in a change in state or activity of a cell (in terms of movement, secretion, enzyme production, gene expression, etc.) as a result of a stimulus indicating the organism is under stress. The stress is usually, but not necessarily, exogenous (e.g. temperature, humidity, ionizing radiation)." [GOC:mah]	33554	0	1	1	NaN	NaN
"The DNA metabolic process, occurring during lagging strand synthesis, by which RNA primers are removed from Okazaki fragments, the resulting gaps filled by DNA polymerization, and the ends ligated to form a continuous strand." [GOC:mah, ISBN:0716720094]	33567	0	1	1	NaN	NaN
"The chemical reactions and pathways resulting in the formation of L-phenylalanine from other compounds, including chorismate, via the intermediate phenylpyruvate." [GOC:go_curators]	33585	1	1	1	NaN	NaN
"The chemical reactions and pathways resulting in the formation of shikimate, (3R,4S,5R)--3,4,5-trihydroxycyclohex-1-ene-1-carboxylate, the anion of shikimic acid." [GOC:mah]	33587	1	1	1	NaN	NaN
"The chemical reactions and pathways resulting in the breakdown of oxalate, the organic acid ethanedioate." [GOC:mlg]	33611	1	1	1	NaN	NaN
"Any process that stops, prevents, or reduces the frequency, rate or extent of kinase activity, the catalysis of the transfer of a phosphate group, usually from ATP, to a substrate molecule." [GOC:mah]	33673	0	1	1	NaN	NaN
"A process that results in the endonucleolytic cleavage of the damaged strand of DNA. The incision occurs at the junction of single-stranded DNA and double-stranded DNA that is formed when the DNA duplex is unwound." [GOC:elh, PMID:8631896]	33683	0	1	1	NaN	NaN
"The chemical reactions and pathways resulting in the breakdown of D-galactonate, the anion of D-galactonic acid." [GOC:ai, GOC:mah]	34194	0	1	1	NaN	NaN
"The chemical reactions and pathways resulting in the breakdown of L-galactonate, the anion of L-galactonic acid." [GOC:ai, GOC:mah]	34195	0	1	1	NaN	NaN
"Any process that results in a change in state or activity of a cell (in terms of movement, secretion, enzyme production, gene expression, etc.) as a result of deprivation of amino acids." [GOC:ecd]	34198	1	1	1	NaN	NaN
"The translocation, or flipping, of glycolipid molecules from one monolayer of a membrane bilayer to the opposite monolayer." [GOC:go_curators, PMID:11807558]	34203	0	1	1	NaN	NaN
"The translocation, or flipping, of lipid molecules from one monolayer of a membrane bilayer to the opposite monolayer." [GOC:mah]	34204	1	1	1	NaN	NaN
"The chemical reactions and pathways resulting in the breakdown of quinolinate, the anion of quinolinic acid, also known as 2,3-pyridinedicarboxylic acid." [GOC:mah]	34213	1	1	1	NaN	NaN
"The formation of a protein hexamer, a macromolecular structure consisting of six noncovalently associated identical or nonidentical subunits." [GOC:ecd]	34214	2	1	1	NaN	NaN
"A cellular process that results in the biosynthesis of constituent macromolecules, assembly, and arrangement of constituent parts of a small ribosomal subunit; includes transport to the sites of protein synthesis." [GOC:jl]	42274	3	1	1	0.891474	0.813126
"A process in which an ion is transported across a membrane." [GOC:mah]	34220	0	1	1	NaN	NaN
"Any process that results in a change in state or activity of a cell (in terms of movement, secretion, enzyme production, gene expression, etc.) as a result of deprivation of zinc ions." [GOC:mah]	34224	0	1	1	NaN	NaN
"The addition a sulfur atom to a nucleotide in a tRNA molecule." [GOC:mcc, PMID:12549933, PMID:14722066]	34227	0	1	1	NaN	NaN
"The directed movement of ethanolamine into, out of or within a cell, or between cells, by means of some agent such as a transporter or pore. Ethanolamine (2-aminoethanol, monoethanolamine) is an amino alcohol that occurs widely in living organisms as a constituent of certain types of phospholipids, such as phosphatidylethanolamine." [GOC:rn, PMID:3514579]	34229	0	1	1	NaN	NaN
"The directed movement of a nicotinamide riboside, which is a pyridine-3-carboxamide covalently bonded to a ribose sugar, into, out of or within a cell, or between cells, by means of some agent such as a transporter or pore." [GOC:se]	34258	0	1	1	NaN	NaN
"Any process that stops or reduces the rate of GTP hydrolysis by a GTPase." [GO_REF:0000058, GOC:mah, GOC:rb, GOC:TermGenie, PMID:16143306, PMID:24335649]	34260	1	1	1	NaN	NaN
"The series of events in which a maltose stimulus is received by a cell and converted into a molecular signal." [GOC:sart]	34289	0	1	1	NaN	NaN
"The process of assisting in the covalent and noncovalent assembly of single or multimeric RNAs into the correct tertiary structure." [GOC:mah, PMID:10393192]	34337	0	1	1	NaN	NaN
"Any process that generates nicotinamide adenine dinucleotide (NAD) from derivatives of it, without de novo synthesis; salvage is usually from the degradation products nicotinic acid (Na) and nicotinamide (Nam)." [GOC:mah, PMID:12648681]	34355	2	1	1	NaN	NaN
"Any cellular process that results in the specification, formation or maintenance of the physical structure of eukaryotic chromatin that modulates the rate, frequency or extent of DNA-dependent transcription." [GOC:curators, PMID:21102443]	34401	0	1	1	NaN	NaN
"Endonucleolytic cleavage of the 3'-end of the pre-tRNA as part of the process of generating the mature 3'-end of the tRNA." [GOC:mah]	34414	1	1	1	NaN	NaN
"The addition of an acetyl group to one or more amino acids in a protein, occurring after the protein has been completely translated and released from the ribosome." [GOC:mah]	34421	0	1	1	NaN	NaN
"Any process that results in the conversion of one or more primary non-coding RNA (ncRNA) transcripts into one or more mature ncRNA molecules." [GOC:mah]	34470	0	1	1	NaN	NaN
"The aggregation, arrangement and bonding together of a set of components to form respiratory chain complex II." [GOC:dgf]	34552	0	1	1	NaN	NaN
"The chemical reactions and pathways resulting in the breakdown of peptides, compounds of 2 or more (but usually less than 100) amino acids where the alpha carboxyl group of one is bound to the alpha amino group of another." [GOC:jl]	43171	5	0.719983	0.930476	0.893648	1
"Any process that results in a change in state or activity of a cell (in terms of movement, secretion, enzyme production, gene expression, etc.) as a result of a heat stimulus, a temperature stimulus above the optimal temperature for that organism." [GOC:mah]	34605	2	1	1	NaN	NaN
"Any process that results in a change in state or activity of a cell (in terms of movement, secretion, enzyme production, gene expression, etc.) as a result of a reactive oxygen species stimulus. Reactive oxygen species include singlet oxygen, superoxide, and oxygen free radicals." [GOC:mah]	34614	1	1	1	NaN	NaN
"Any process that results in a change in state or activity of a cell (in terms of movement, secretion, enzyme production, gene expression, etc.) as a result of an unfolded protein stimulus." [GOC:mah]	34620	1	1	1	NaN	NaN
"The aggregation, arrangement and bonding together of a set of components to form a protein complex, occurring at the level of an individual cell." [GOC:jl]	34622	0	1	1	NaN	NaN
"The chemical reactions and pathways resulting in the formation of nicotinamide adenine dinucleotide (NAD), beginning with the synthesis of aspartate from simpler precursors; biosynthesis may be of either the oxidized form, NAD, or the reduced form, NADH." [GOC:imk]	34628	2	1	1	NaN	NaN
"The directed movement of glutathione, the tripeptide glutamylcysteinylglycine, into, out of or within a cell, or between cells, by means of some agent such as a transporter or pore." [GOC:mah]	34635	0	1	1	NaN	NaN
"Any process that results in a change in state or activity of a cell (in terms of movement, secretion, enzyme production, gene expression, etc.) as a result of an ultraviolet radiation (UV light) stimulus. Ultraviolet radiation is electromagnetic radiation with a wavelength in the range of 10 to 380 nanometers." [GOC:mah]	34644	1	1	1	NaN	NaN
"The chemical reactions and pathways resulting in the breakdown of a nucleobase-containing small molecule: a nucleobase, a nucleoside, or a nucleotide." [GOC:mah]	34656	0	1	1	NaN	NaN
"The chemical reactions and pathways resulting in the breakdown of non-coding RNA transcripts (ncRNAs). Includes the breakdown of cryptic unstable transcripts (CUTs)." [GOC:rb, PMID:18591258]	34661	0	1	1	NaN	NaN
"A process in which an iron ion is transported from one side of a membrane to the other by means of some agent such as a transporter or pore." [GOC:mah, PMID:11390404]	34755	0	1	1	NaN	NaN
"Any process that modulates the frequency, rate or extent of the directed movement of ions from one side of a membrane to the other." [GOC:mah]	34765	0	1	1	NaN	NaN
"A process in which glutathione is transported across a membrane." [GOC:mah]	34775	2	1	1	NaN	NaN
"The removal of an acetyl group from an acetylated lysine residue in a peptide or protein." [GOC:BHF, GOC:mah]	34983	1	1	1	NaN	NaN
"A series of molecular signals initiated by glutamate binding to a glutamate receptor on the surface of the target cell, followed by the movement of ions through a channel in the receptor complex. Ends with regulation of a downstream cellular process, e.g. transcription." [GOC:signaling, ISBN:0198506732]	35235	0	1	1	NaN	NaN
"The removal of phosphoric residues from peptidyl-O-phospho-tyrosine to form peptidyl-tyrosine." [GOC:bf]	35335	0	1	1	NaN	NaN
"The directed movement of hypoxanthine, 6-hydroxypurine, into, out of or within a cell, or between cells, by means of some agent such as a transporter or pore." [GOC:sl]	35344	0	1	1	NaN	NaN
"The process in which flavin-adenine dinucleotide (FAD) is transported across a membrane. FAD forms the coenzyme of the prosthetic group of various flavoprotein oxidoreductase enzymes, in which it functions as an electron acceptor by being reversibly converted to its reduced form." [GOC:bf, ISBN:0198506732]	35350	0	1	1	NaN	NaN
"The process in which gluconate is transported across a membrane. Gluconate is the aldonic acid derived from glucose." [GOC:vw, ISBN:0198506732]	35429	0	1	1	NaN	NaN
"The process in which acetate is transported across a membrane. Acetate is the 2-carbon carboxylic acid ethanoic acid." [GOC:vw]	35433	0	1	1	NaN	NaN
"The directed movement of copper cation across a membrane." [GOC:vw]	35434	0	1	1	NaN	NaN
"The chemical reactions and pathways involving nitrates, inorganic or organic salts and esters of nitric acid." [GOC:jl]	42126	3	1	1	0.896427	0.817643
"The directed movement of a dipeptide across a membrane by means of some agent such as a transporter or pore. A dipeptide is a combination of two amino acids linked together by a peptide (-CO-NH-) bond." [GOC:vw]	35442	2	1	1	NaN	NaN
"The directed movement of a tripeptide across a membrane by means of some agent such as a transporter or pore. A tripeptide is a compound containing three amino acids linked together by peptide bonds." [GOC:vw]	35443	0	1	1	NaN	NaN
"The process in which a phosphate is transported across a membrane." [GOC:vw]	35435	3	1	1	0.901435	0.822211
"The process in which a vitamin is transported across a membrane. A vitamin is one of a number of unrelated organic substances that occur in many foods in small amounts and that are necessary in trace amounts for the normal metabolic functioning of the body." [GOC:bf]	35461	0	1	1	NaN	NaN
"The directed movement of proline, pyrrolidine-2-carboxylic acid, across a membrane by means of some agent such as a transporter or pore." [GOC:vw]	35524	1	1	1	NaN	NaN
"Removal of the methyl group from one or more nucleotides within a single-stranded DNA molecule involving the oxidation (i.e. electron loss) of one or more atoms." [GOC:BHF, GOC:rl, PMID:18775698]	35552	0	1	1	NaN	NaN
"Removal of the methyl group from one or more nucleotides within a single-stranded RNA molecule involving the oxidation (i.e. electron loss) of one or more atoms." [GOC:BHF, GOC:rl, PMID:18775698]	35553	0	1	1	NaN	NaN
"The process in which a signal is passed on to downstream components within the cell, which become activated themselves to further propagate the signal and finally trigger a change in the function or state of the cell." [GOC:bf, GOC:jl, GOC:signaling, ISBN:3527303782]	35556	0	1	1	NaN	NaN
"The addition of a methylthioether group (-SCH3) to a nucleotide in a tRNA molecule." [PMID:20472640]	35600	0	1	1	NaN	NaN
"Transfer of a nitric oxide (NO) group from one cysteine residue to another." [PMID:19854201, PMID:20972425, PMID:20972426]	35606	0	1	1	NaN	NaN
"The process in which an oligopeptide is transported across a membrane. Oligopeptides are molecules that contain a small number (2 to 20) of amino-acid residues connected by peptide linkages." [GOC:vw, ISBN:0198506732]	35672	1	1	1	NaN	NaN
"A process in which a sodium ion is transported from one side of a membrane to the other by means of some agent such as a transporter or pore." [GOC:vw]	35725	0	1	1	NaN	NaN
"Any process involved in the maintenance of an internal steady state of nickel cations within an organism or cell." [GOC:kmv]	35784	0	1	1	NaN	NaN
"Any process that results in a change in state or activity of a cell or an organism (in terms of movement, secretion, enzyme production, gene expression, etc.) as a result of a potassium ion stimulus." [GOC:yaf]	35864	0	1	1	NaN	NaN
"The process in which lactate is transported across a membrane. Lactate is 2-hydroxypropanoate, CH3-CHOH-COOH; L(+)-lactate is formed by anaerobic glycolysis in animal tissues, and DL-lactate is found in sour milk, molasses and certain fruit juices." [GOC:mcc, ISBN:0198506732]	35873	0	1	1	NaN	NaN
"The removal of phosphoric residues from peptidyl-O-phospho-L-histidine to form peptidyl-histidine." [GOC:BHF, GOC:vk, PMID:12383260]	35971	0	1	1	NaN	NaN
"The chemical reactions and pathways resulting in the breakdown of carbamoyl phosphate, an intermediate in the urea cycle and other nitrogen compound metabolic pathways." [GOC:yaf, UniPathway:UPA00996]	35975	0	1	1	NaN	NaN
"The chemical reactions and pathways resulting in the formation of 7,8-dihydroneopterin 3'-triphosphate." [GOC:yaf, UniPathway:UPA00848]	35998	0	1	1	NaN	NaN
"The chemical reactions and pathways by which one-carbon (C1) units are transferred between tetrahydrofolate molecules, to synthesise other tetrahydrofolate molecules." [GOC:yaf, PMID:1825999, UniPathway:UPA00193]	35999	1	1	1	NaN	NaN
"The chemical reactions and pathways resulting in the formation of pyridoxal 5'-phosphate, the active form of vitamin B6, from simpler components." [GOC:bf, GOC:yaf, MetaCyc:PYRIDOXSYN-PWY]	36001	0	1	1	NaN	NaN
"The process of removing a malonyl group (CO-CH2-CO) from an malonylated lysine residue in a peptide or protein." [GOC:sp, PMID:22076378]	36047	1	1	1	NaN	NaN
"The removal of a succinyl group (CO-CH2-CH2-CO) from a residue in a peptide or protein." [GOC:sp, PMID:22076378]	36048	1	1	1	NaN	NaN
"The removal of a succinyl group (CO-CH2-CH2-CO) from a succinylated lysine residue in a peptide or protein." [GOC:sp, PMID:22076378]	36049	1	1	1	NaN	NaN
"The covalent attachment of a fucosyl group to an acceptor molecule." [GOC:sart, PMID:19948734]	36065	1	1	1	NaN	NaN
"The chemical reactions and pathways resulting in the breakdown of D-serine, the D-enantiomer of serine, i.e. (2S)-2-amino-3-hydroxypropanoic acid." [GOC:imk]	36088	1	1	1	NaN	NaN
"The chemical reactions and pathways resulting in the formation of Kdo2-lipid A, a lipopolysaccharide (LPS) component." [GOC:yaf, UniPathway:UPA00360]	36104	1	1	1	NaN	NaN
"The chemical reactions and pathways resulting in the formation of 4-amino-4-deoxy-alpha-L-arabinopyranosyl undecaprenyl phosphate, a precursor of 4-amino-4-deoxy-L-arabinose (L-Ara4N)." [GOC:yaf, PMID:15695810, UniPathway:UPA00036]	36108	0	1	1	NaN	NaN
"A process that generates thiamine (vitamin B1) from derivatives of it without de novo synthesis." [PMID:15150256, PMID:16952958]	36172	0	1	1	NaN	NaN
"Any process which produces dTMP, deoxyribosylthymine monophosphate (2'-deoxyribosylthymine 5'-phosphate) without de novo synthesis." [GOC:yaf, UniPathway:UPA00578]	36198	0	1	1	NaN	NaN
"The process in which a contractile ring is assembled and/or maintained in a specific location." [GOC:mah, GOC:vw]	36214	0	1	1	NaN	NaN
"Any process that results in a change in state or activity of a cell (in terms of movement, secretion, enzyme production, gene expression, etc.) as a result of a menadione stimulus. Menadione (also called vitamin K3) is a naphthoquinone having a methyl substituent at the 2-position." [GOC:al, Wikipedia:Menadione]	36245	1	1	1	NaN	NaN
"The addition of a methyl group to the N7 atom in the base portion of a guanine nucleotide residue in an RNA molecule." [GOC:BHF, GOC:rl]	36265	0	1	1	NaN	NaN
"The phosphorylation by a protein of one or more of its own serine amino acid residues, or a serine residue on an identical protein." [GOC:pm]	36289	1	1	1	NaN	NaN
"Removal of a DNA interstrand crosslink (a covalent attachment of DNA bases on opposite strands of the DNA) and restoration of the DNA by a mechanism that involves the exchange, reciprocal or nonreciprocal, of genetic material between the broken DNA molecule and a homologous region of DNA." [GOC:vw, PMID:20658649]	36298	1	1	1	NaN	NaN
"The directed movement of sodium ions from inside of a cell, across the plasma membrane and into the extracellular region." [GOC:vw, PMID:14674689]	36376	0	1	1	NaN	NaN
"Any process that results in a change in state or activity of a cell (in terms of movement, secretion, enzyme production, gene expression, etc.) as a result of the accumulation of glucose-phosphate." [GOC:am, PMID:17383224]	36448	0	1	1	NaN	NaN
"Any process that results in a change in state or activity of a cell (in terms of movement, secretion, enzyme production, gene expression, etc.) as a result of stress acting at the cell envelope." [GOC:imk, PMID:15101969, PMID:15882407]	36460	0	1	1	NaN	NaN
"Maintaining a protein in an unfolded, soluble state." [GOC:bf, GOC:BHF, GOC:nc, GOC:PARL, PMID:21636303]	36506	0	1	1	NaN	NaN
"The removal of a sugar or dicarbonyl from a glycated protein." [GOC:bf, GOC:PARL, PMID:14568004, PMID:25416785]	36525	0	1	1	NaN	NaN
"The removal of glyoxal from a glycated protein, to form glycolate and a deglycated protein." [GOC:bf, GOC:PARL, PMID:25416785]	36529	0	1	1	NaN	NaN
"The phosphorylation by a protein of one or more of its own tyrosine amino acid residues, or a tyrosine residue on an identical protein." [PMID:10037737, PMID:10068444, PMID:10940390]	38083	0	1	1	NaN	NaN
"Any process, mediated by small non-coding RNAs, that stops, prevents or reduces the rate that mRNAs are effectively translated into protein." [GOC:dph, GOC:ems, GOC:tb]	40033	1	1	1	NaN	NaN
"Any process that results in a change in state or activity of a cell (in terms of movement, secretion, enzyme production, gene expression, etc.) as a result of oxidative stress, a state often resulting from exposure to high levels of reactive oxygen species, e.g. superoxide anions, hydrogen peroxide (H2O2), and hydroxyl radicals." [GOC:mah]	34599	3	1	1	0.906499	0.82683
"The process in which a carbohydrate is transported across a membrane." [GOC:mah]	34219	3	1	1	0.911621	0.831501
"The chemical reactions and pathways resulting in the breakdown of phosphonates, any organic compound containing one or more C-PO(OH)2 or C-PO(OR)2 (with R=alkyl, aryl) groups. Catabolism of phosphonic acid itself, an inorganic compound without the biochemically relevant C-P bond, is not included." [GOC:js]	19700	3	1	1	0.9168	0.836226
"A process of DNA recombination occurring within a plasmid or between plasmids and other plasmids or DNA molecules." [GOC:mlg]	42150	0	1	1	NaN	NaN
"The chemical reactions and pathways involving any conjugated, water-soluble protein in which the covalently attached nonprotein group consists of a lipid or lipids." [ISBN:0198506732]	42157	0	1	1	NaN	NaN
"The chemical reactions and pathways resulting in the formation of any conjugated, water-soluble protein in which the covalently attached nonprotein group consists of a lipid or lipids." [ISBN:0198506732]	42158	0	1	1	NaN	NaN
"The chemical reactions and pathways involving heme, any compound of iron complexed in a porphyrin (tetrapyrrole) ring." [GOC:jl, ISBN:0124325653]	42168	1	1	1	NaN	NaN
"Any process that stops, prevents, or reduces the frequency, rate or extent of the chemical reactions and pathways resulting in the breakdown of a protein by the destruction of the native, active configuration, with or without the hydrolysis of peptide bonds." [GOC:go_curators, GOC:jl, PMID:10207076]	42177	0	1	1	NaN	NaN
"The chemical reactions and pathways resulting in the breakdown of ketones, a class of organic compounds that contain the carbonyl group, CO, and in which the carbonyl group is bonded only to carbon atoms. The general formula for a ketone is RCOR, where R and R are alkyl or aryl groups." [GOC:go_curators]	42182	0	1	1	NaN	NaN
"Any process that results in the repair of damaged RNA." [PMID:11000254, PMID:11070075, UniProtKB-KW:KW-0692]	42245	1	1	1	NaN	NaN
"The chemical reactions and pathways resulting in the breakdown of D-galacturonate, the D-enantiomer of galacturonate, the anion of galacturonic acid." [GOC:ai, GOC:jsg, GOC:mah]	19698	3	1	1	0.922039	0.841004
"The aggregation, arrangement and bonding together of the mature ribosome and of its subunits." [GOC:ma]	42255	0	1	1	NaN	NaN
"The aggregation, arrangement and bonding together of the large and small ribosomal subunits into a functional ribosome." [GOC:ma]	42256	0	1	1	NaN	NaN
"Any process in which DNA is protected from damage by, for example, oxidative stress." [GOC:jl]	42262	0	1	1	NaN	NaN
"The chemical reactions and pathways resulting in the breakdown of glycerol, 1,2,3-propanetriol, a sweet, hygroscopic, viscous liquid, widely distributed in nature as a constituent of many lipids." [GOC:go_curators, ISBN:0198506732]	19563	3	1	1	0.927338	0.845838
"The conversion of DNA-damage induced single-stranded gaps into large molecular weight DNA after replication by using a specialized DNA polymerase or replication complex to insert a defined nucleotide across the lesion. This process does not remove the replication-blocking lesions and causes an increase in the endogenous mutation level. For example, in E. coli, a low fidelity DNA polymerase, pol …	42276	0	1	1	NaN	NaN
"The chemical reactions and pathways involving one of a family of organic molecules consisting of a purine base covalently bonded to a sugar ribose (a ribonucleoside) or deoxyribose (a deoxyribonucleoside)." [GOC:jl, ISBN:0140512713]	42278	1	1	1	NaN	NaN
"Any process that modulates the frequency, rate or extent of the chemical reactions and pathways resulting in the formation of fatty acids, any of the aliphatic monocarboxylic acids that can be liberated by hydrolysis from naturally occurring fats and oils." [GOC:go_curators, GOC:jl]	42304	1	1	1	NaN	NaN
"The chemical reactions and pathways resulting in the formation of GDP-L-fucose from GDP-D-mannose via GDP-4-dehydro-6-deoxy-D-mannose, requiring the functions of GDP-mannose 4,6-dehydratase (EC:4.2.1.47) and GDP-L-fucose synthase (EC:1.1.1.271)." [EC:1.1.1.271, PMID:11030750]	42351	0	1	1	NaN	NaN
"The chemical reactions and pathways involving L-fucose, 6-deoxy-L-galactose, a sugar that occurs in fucans, a class of polysaccharides in seaweeds, especially Fucus species, and in the cell wall matrix of higher plants." [GOC:jl, ISBN:0198506732]	42354	1	1	1	NaN	NaN
"The chemical reactions and pathways resulting in the breakdown of L-fucose (6-deoxy-Lgalactose)." [GOC:jl]	42355	2	1	1	NaN	NaN
"The chemical reactions and pathways resulting in the formation of any of the forms of vitamin K, quinone-derived vitamins which are involved in the synthesis of blood-clotting factors in mammals." [GOC:jl, http://www.dentistry.leeds.ac.uk/biochem/thcme/vitamins.html#k]	42371	0	1	1	NaN	NaN
"The chemical reactions and pathways resulting in the formation of compounds derived from amino acids, organic acids containing one or more amino substituents." [GOC:ai]	42398	1	1	1	NaN	NaN
"The chemical reactions and pathways resulting in the breakdown of carnitine (hydroxy-trimethyl aminobutyric acid), a compound that participates in the transfer of acyl groups across the inner mitochondrial membrane." [GOC:jl, ISBN:0198506732]	42413	1	1	1	NaN	NaN
"The chemical reactions and pathways resulting in the formation of arginine (2-amino-5-guanidinopentanoic acid) via the intermediate compound ornithine." [GOC:jl]	42450	1	1	1	NaN	NaN
"The chemical reactions and pathways resulting in the breakdown of any ribonucleoside, a nucleoside in which purine or pyrimidine base is linked to a ribose (beta-D-ribofuranose) molecule." [GOC:jl]	42454	0	1	1	NaN	NaN
"The chemical reactions and pathways involving a protein. Includes protein modification." [GOC:ma]	19538	3	1	1	0.932699	0.850727
"Any process that results in a change in state or activity of a cell or an organism (in terms of movement, secretion, enzyme production, gene expression, etc.) as a result of detection of, or exposure to, an increase in the concentration of salt (particularly but not exclusively sodium and chloride ions) in the environment." [GOC:jl]	42538	1	1	1	NaN	NaN
"Any process that results in a change in state or activity of a cell or an organism (in terms of movement, secretion, enzyme production, gene expression, etc.) as a result of a hydrogen peroxide (H2O2) stimulus." [GOC:jl]	42542	2	1	1	NaN	NaN
"The series of events leading to chemical and structural alterations of an existing cell wall that can result in loosening, increased extensibility or disassembly." [GOC:jl]	42545	0	1	1	NaN	NaN
"The chemical reactions and pathways involving any compound containing pteridine (pyrazino(2,3-dipyrimidine)), e.g. pteroic acid, xanthopterin and folic acid." [GOC:jl, ISBN:0198506732]	42558	0	1	1	NaN	NaN
"The chemical reactions and pathways resulting in the breakdown of glycine by oxidative cleavage to carbon dioxide, ammonia, and a methylene group, mediated by enzymes of the glycine cleavage complex." [MetaCyc:GLYCLEAV-PWY]	19464	3	1	1	0.938121	0.855673
"The chemical reactions and pathways resulting in the formation of poly-hydroxybutyrate (PHB), a polymer of beta-hydroxybutyrate and a common storage material of prokaryotic cells." [GOC:jl, http://biotech.icmb.utexas.edu/search/dict-search.html]	42619	0	1	1	NaN	NaN
"A process in which planktonically growing microorganisms grow at a liquid-air interface or on a solid substrate under the flow of a liquid and produce extracellular polymers that facilitate matrix formation, resulting in a change in the organisms' growth rate and gene transcription." [GOC:di, PMID:11932229]	42710	2	1	1	NaN	NaN
"The chemical reactions and pathways involving D-xylose, a naturally occurring plant polysaccharide." [ISBN:0198506732]	42732	0	1	1	NaN	NaN
"Reactions triggered in response to the presence of a bacterium that act to protect the cell or organism." [GOC:jl]	42742	0	1	1	NaN	NaN
"The chemical reactions and pathways involving hydrogen peroxide (H2O2), a potentially harmful byproduct of aerobic cellular respiration which can cause damage to DNA." [GOC:jl, http://biotech.icmb.utexas.edu/]	42743	0	1	1	NaN	NaN
"The chemical reactions and pathways resulting in the breakdown of hydrogen peroxide (H2O2)." [GOC:jl]	42744	2	1	1	NaN	NaN
"The chemical reactions and pathways resulting in the formation of long-chain fatty acids, any fatty acid with a chain length between C13 and C22." [PMID:18390550]	42759	0	1	1	NaN	NaN
"The transfer of electrons through a series of electron donors and acceptors, generating energy that is ultimately used for synthesis of ATP." [ISBN:0716731363]	42773	1	1	1	NaN	NaN
"The transport of protons across the plasma membrane to generate an electrochemical gradient (proton-motive force) that powers ATP synthesis." [GOC:mtg_sensu, ISBN:0716731363]	42777	1	1	1	NaN	NaN
"Cleavage of the 3'-end of the pre-tRNA as part of the process of generating the mature 3'-end of the tRNA; may involve endonucleolytic or exonucleolytic cleavage, or both." [GOC:go_curators]	42779	0	1	1	NaN	NaN
"The process in which the 3' end of a pre-tRNA molecule is converted to that of a mature tRNA." [GOC:go_curators]	42780	1	1	1	NaN	NaN
"The chemical reactions and pathways involving any of the vitamin B6 compounds: pyridoxal, pyridoxamine and pyridoxine and the active form, pyridoxal phosphate." [GOC:jl, http://www.indstate.edu/thcme/mwking/vitamins.html]	42816	1	1	1	NaN	NaN
"The chemical reactions and pathways involving 3-hydroxy-5-(hydroxymethyl)-2-methyl-4-pyridinecarboxaldehyde, one of the vitamin B6 compounds. Pyridoxal, pyridoxamine and pyridoxine are collectively known as vitamin B6, and are efficiently converted to the biologically active form of vitamin B6, pyridoxal phosphate." [GOC:jl, http://www.mblab.gla.ac.uk/]	42817	0	1	1	NaN	NaN
"The chemical reactions and pathways resulting in the formation of any of the vitamin B6 compounds; pyridoxal, pyridoxamine and pyridoxine and the active form, pyridoxal phosphate." [GOC:jl, http://www.indstate.edu/thcme/mwking/vitamins.html]	42819	0	1	1	NaN	NaN
"The chemical reactions and pathways resulting in the formation of pyridoxal phosphate, pyridoxal phosphorylated at the hydroxymethyl group of C-5, the active form of vitamin B6." [GOC:jl, http://www.mercksource.com/]	42823	2	1	1	NaN	NaN
"The chemical reactions and pathways resulting in the breakdown of D-glucarate, the D-enantiomer of glucarate." [GOC:jsg, GOC:mah, ISBN:0198506732]	42838	1	1	1	NaN	NaN
"The chemical reactions and pathways resulting in the breakdown of D-glucuronate, the D-enantiomer of glucuronate." [GOC:jl, GOC:jsg, GOC:mah]	42840	2	1	1	NaN	NaN
"The chemical reactions and pathways resulting in the breakdown of D-xylose, a naturally occurring plant polysaccharide." [ISBN:0198506732]	42843	0	1	1	NaN	NaN
"The chemical reactions and pathways resulting in the breakdown of glycol, a diol in which the two hydroxy groups are on different carbon atoms, usually but not necessarily adjacent." [Wikipedia:Ethylene_glycol]	42846	0	1	1	NaN	NaN
"The chemical reactions and pathways resulting in the formation of L-alanine, the L-enantiomer of 2-aminopropanoic acid, i.e. (2S)-2-aminopropanoic acid." [GOC:jl, GOC:jsg, GOC:mah]	42852	0	1	1	NaN	NaN
"The chemical reactions and pathways resulting in the formation of pyruvate, 2-oxopropanoate." [GOC:go_curators]	42866	1	1	1	NaN	NaN
"The chemical reactions and pathways resulting in the breakdown of pyruvate, 2-oxopropanoate." [GOC:go_curators]	42867	0	1	1	NaN	NaN
"The process in which aldonate is transported across a lipid bilayer, from one side of a membrane to the other." [GOC:jl]	42873	0	1	1	NaN	NaN
"The process in which L-arabinose, the L-enantiomer of arabinose, is transported across a lipid bilayer, from one side of a membrane to the other." [GOC:jl, GOC:jsg, GOC:mah, ISBN:0198506732]	42882	0	1	1	NaN	NaN
"The directed movement of cysteine into, out of or within a cell, or between cells, by means of some agent such as a transporter or pore." [GOC:jl, ISBN:0198506732]	42883	1	1	1	NaN	NaN
"The directed movement of microcin, a class of glycine-rich, bactericidal peptides (antibiotics) produced by some enteric bacteria, into, out of or within a cell, or between cells, by means of some agent such as a transporter or pore." [GOC:jl, PMID:11292337]	42884	0	1	1	NaN	NaN
"The directed movement of microcin B17, a bactericidal peptide (antibiotic) produced by some enteric bacteria, into, out of or within a cell, or between cells, by means of some agent such as a transporter or pore." [GOC:jl, PMID:11292337]	42885	0	1	1	NaN	NaN
"The directed movement of an amide, any compound containing one, two, or three acyl groups attached to a nitrogen atom, into, out of or within a cell, or between cells, by means of some agent such as a transporter or pore." [GOC:jl, ISBN:0198506732]	42886	2	1	1	NaN	NaN
"The directed movement of polymyxin, any of a group of related antibiotics produced by Bacillus polymyxa and active against most Gram-negative bacteria, into, out of or within a cell, or between cells, by means of some agent such as a transporter or pore." [GOC:jl]	42893	0	1	1	NaN	NaN
"The directed movement of xanthine into, out of or within a cell, or between cells, by means of some agent such as a transporter or pore. Xanthine (2,6-dihydroxypurine) is a purine formed in the metabolic breakdown of guanine, but is not present in nucleic acids." [GOC:jl]	42906	0	1	1	NaN	NaN
"The directed movement of a xenobiotic, a compound foreign to living organisms, into, out of or within a cell, or between cells, by means of some agent such as a transporter or pore." [GOC:go_curators]	42908	1	1	1	NaN	NaN
"The directed movement of a colicin into, out of or within a cell, or between cells, by means of some agent such as a transporter or pore. Colicins are a group of antibiotics produced by E. coli and related species that are encoded by a group of naturally occurring plasmids, e.g. Col E1." [GOC:jl, PMID:17347522]	42914	0	1	1	NaN	NaN
"The directed movement of an alkanesulfonate into, out of or within a cell, or between cells, by means of some agent such as a transporter or pore. Alkanesulfonates are organic esters or salts of sulfonic acid containing an aliphatic hydrocarbon radical." [GOC:jl]	42918	0	1	1	NaN	NaN
"The directed movement of benzoate, the anion of benzoic acid (benzenecarboxylic acid) into, out of or within a cell, or between cells, by means of some agent such as a transporter or pore." [GOC:jl, ISBN:0721662544]	42919	0	1	1	NaN	NaN
"The directed movement of 3-hydroxyphenylpropionic acid across a lipid bilayer, from one side of a membrane to the other." [GOC:go_curators]	42920	0	1	1	NaN	NaN
"A process in which ferrichrome is transported into the cell by specific cell surface receptors. Ferrichromes are any of a group of growth-promoting Fe(III) chelates formed by various genera of microfungi. They are homodetic cyclic hexapeptides made up of a tripeptide of glycine (or other small neutral amino acids) and a tripeptide of an N'acyl-N4-hydroxy-L-ornithine." [GOC:jl, ISBN:0198506732, P…	42928	0	1	1	NaN	NaN
"The directed movement of the siderochrome enterobactin, a cyclic trimer of 2, 3 dihydroxybenzoylserine into, out of or within a cell, or between cells, by means of some agent such as a transporter or pore." [GOC:jl]	42930	1	1	1	NaN	NaN
"The directed movement of a dipeptide, a combination of two amino acids by means of a peptide (-CO-NH-) link, into, out of or within a cell, or between cells, by means of some agent such as a transporter or pore." [GOC:jl]	42938	1	1	1	NaN	NaN
"The directed movement of a tripeptide, a compound containing three amino acids linked together by peptide bonds, into, out of or within a cell, or between cells, by means of some agent such as a transporter or pore." [GOC:jl]	42939	0	1	1	NaN	NaN
"The directed movement of D-alanine, the D-enantiomer of 2-aminopropanoic acid, into, out of or within a cell, or between cells, by means of some agent such as a transporter or pore." [GOC:jl, GOC:jsg, GOC:mah]	42941	0	1	1	NaN	NaN
"The directed movement of D-serine, the D-enantiomer of 2-amino-3-hydroxypropanoic acid, into, out of or within a cell, or between cells, by means of some agent such as a transporter or pore." [GOC:jl, GOC:jsg, GOC:mah]	42942	0	1	1	NaN	NaN
"The directed movement of any conjugated, water-soluble protein in which the nonprotein group consists of a lipid or lipids, into, out of or within a cell, or between cells, by means of some agent such as a transporter or pore." [GOC:jl, ISBN:0198506732]	42953	1	1	1	NaN	NaN
"The directed movement of maltodextrin, any polysaccharide of glucose residues in beta-(1,4) linkage, into, out of or within a cell, or between cells, by means of some agent such as a transporter or pore." [GOC:jl, http://www.mercksource.com/]	42956	1	1	1	NaN	NaN
"The directed movement of homoserine, alpha-amino-gamma-hydroxybutyric acid, an intermediate in the biosynthesis of cystathionine, threonine and methionine, into, out of or within a cell, or between cells, by means of some agent such as a transporter or pore." [GOC:go_curators, ISBN:0198506732]	42968	0	1	1	NaN	NaN
"A cytokinesis process that involves a set of conserved proteins including FtsZ, and results in the formation of two similarly sized and shaped cells." [GOC:mah, ISBN:0815108893, PMID:12626683]	43093	5	0.762068	0.0338278	0.938664	0.199145
"Activation of an amino acid for incorporation into a peptide by a nonribosomal process." [GOC:jl]	43041	1	1	1	NaN	NaN
"The chemical reactions and pathways resulting in the formation of peptides, compounds of 2 or more (but usually less than 100) amino acids where the alpha carboxyl group of one is bound to the alpha amino group of another. This may include the translation of a precursor protein and its subsequent processing into a functional peptide." [GOC:dph, GOC:jl]	43043	1	1	1	NaN	NaN
"The directed movement of a motile cell or organism in response to a temperature gradient. Movement may be towards either a higher or lower temperature." [GOC:cab1, WB_REF:cgc467]	43052	1	1	1	NaN	NaN
"Any process that stops, prevents, or reduces the frequency, rate or extent of cell death by apoptotic process." [GOC:jl, GOC:mtg_apoptosis]	43066	0	1	1	NaN	NaN
"The chemical reactions and pathways resulting in the breakdown of aromatic compounds, any substance containing an aromatic carbon ring." [GOC:ai]	19439	3	1	1	0.943607	0.860677
"The chemical reactions and pathways resulting in the formation of protoporphyrinogen IX from other compounds, including glutamate." [GOC:go_curators]	19353	3	1	1	0.949158	0.86574
"The transport of protons against an electrochemical gradient, using energy from electron transport." [GOC:mah]	15990	3	1	1	0.954774	0.870862
"Any process which produces a useful metabolic compound from derivatives of it without de novo synthesis, as carried out by individual cells." [GOC:mlg]	43094	1	1	1	NaN	NaN
"Any process that generates a pyrimidine deoxyribonucleoside from derivatives of it, without de novo synthesis." [GOC:jl]	43099	0	1	1	NaN	NaN
"Any process that generates pyrimidine nucleobases, 1,3-diazine organic nitrogenous bases, from derivatives of them without de novo synthesis." [GOC:jl]	43100	0	1	1	NaN	NaN
"Any process which produces an amino acid from derivatives of it, without de novo synthesis." [GOC:jl]	43102	1	1	1	NaN	NaN
"Any process that generates hypoxanthine, 6-hydroxy purine, from derivatives of it without de novo synthesis." [GOC:jl, ISBN:0198506732]	43103	0	1	1	NaN	NaN
"Any process involved in the controlled movement of a bacterial cell which is dependent on the presence of type IV pili. Includes social gliding motility and twitching motility." [GOC:go_curators, PMID:12704238]	43107	0	1	1	NaN	NaN
"The receptor metabolic process that results in grouping of a set of receptors at a cellular location, often to amplify the sensitivity of a signaling response." [GOC:bf, GOC:jl, GOC:pr, PMID:19747931, PMID:21453460]	43113	0	1	1	NaN	NaN
"Removal of the Okazaki RNA primer from the lagging strand of replicating DNA, by a combination of the actions of DNA polymerase, DNA helicase and an endonuclease." [GOC:jl, PMID:12424238]	43137	0	1	1	NaN	NaN
"The synthesis of DNA that contributes to the process of double-strand break repair via homologous recombination." [GOC:go_curators]	43150	0	1	1	NaN	NaN
"Any process that results in a change in state or activity of a cell or an organism (in terms of movement, secretion, enzyme production, gene expression, etc.) as a result of cation stress, an increase or decrease in the concentration of positively charged ions in the environment." [GOC:jl, PMID:14762213]	43157	0	1	1	NaN	NaN
"A cellular process that results in the biosynthesis of constituent macromolecules, assembly, and arrangement of constituent parts of a cell wall of the type found in Gram-negative bacteria. The cell wall is the rigid or semi-rigid envelope lying outside the cell membrane." [GOC:jl, GOC:mtg_sensu, ISBN:0815108893]	43164	0	1	1	NaN	NaN
"The assembly of an outer membrane of the type formed in Gram-negative bacteria. This membrane is enriched in polysaccharide and protein, and the outer leaflet of the membrane contains specific lipopolysaccharide structures." [GOC:jl, ISBN:0135712254]	43165	1	1	1	NaN	NaN
"The directed movement of nickel (Ni) cations into, out of or within a cell, or between cells, by means of some agent such as a transporter or pore." [GOC:ai]	15675	3	1	1	0.960458	0.876046
"Any process that results in a change in state or activity of a cell or an organism (in terms of movement, secretion, enzyme production, gene expression, etc.) as a result of an amino acid stimulus. An amino acid is a carboxylic acids containing one or more amino groups." [GOC:ef, GOC:mlg]	43200	1	1	1	NaN	NaN
"Any process that results in a change in state or activity of a cell or an organism (in terms of movement, secretion, enzyme production, gene expression, etc.) as a result of a leucine stimulus." [GOC:mlg]	43201	0	1	1	NaN	NaN
"The directed movement of a bacteriocin into, out of or within a cell, or between cells, by means of some agent such as a transporter or pore. Bacteriocins are a group of antibiotics produced by bacteria and are encoded by a group of naturally occurring plasmids, e.g. Col E1. Bacteriocins are toxic to bacteria closely related to the bacteriocin producing strain." [GOC:mlg]	43213	2	1	1	NaN	NaN
"Any process that modulates the frequency, rate or extent of protein complex assembly." [GOC:jl]	43254	1	1	1	NaN	NaN
"The process in which a segment of DNA is incorporated into another, usually larger, DNA molecule such as a chromosome." [GOC:mah]	15074	3	1	1	0.966209	0.881292
"Any process that stops, prevents, or reduces the frequency, rate or extent of the activity of a transcription factor, any factor involved in the initiation or regulation of transcription." [GOC:jl]	43433	0	1	1	NaN	NaN
"The chemical reactions and pathways resulting in the breakdown of acetoacetic acid, a beta-keto acid of the keto acid group, empirical formula is C4H6O3 or CH3COCH2COOH." [GOC:jl]	43442	0	1	1	NaN	NaN
"Any process that modulates the rate of ATP hydrolysis by an ATPase." [GOC:jl]	43462	0	1	1	NaN	NaN
"Any process that modulates the frequency, rate, or extent of the chemical reactions and pathways resulting in the breakdown of fucose." [GOC:mlg]	43468	0	1	1	NaN	NaN
"Any process that modulates the frequency, rate, or extent of the chemical reactions and pathways resulting in the breakdown of carbohydrates." [GOC:mlg]	43470	0	1	1	NaN	NaN
"Any process that modulates the frequency, rate, or extent of the chemical reactions and pathways resulting in the breakdown of carbohydrates, carried out by individual cells." [GOC:jl]	43471	0	1	1	NaN	NaN
"Any process that modulates the propensity of RNA molecules to degradation. Includes processes that both stabilize and destabilize RNAs." [GOC:jl]	43487	1	1	1	NaN	NaN
"Any process that modulates the propensity of mRNA molecules to degradation. Includes processes that both stabilize and destabilize mRNAs." [GOC:jl]	43488	0	1	1	NaN	NaN
"Any process that activates or increases the activity of a GTPase." [GOC:jl, GOC:mah]	43547	1	1	1	NaN	NaN
"Any process involved in sustaining CRISPR repeat clusters, including capture of new spacer elements, expansion or contraction of clusters, propagation of the leader sequence and repeat clusters within a genome, transfer of repeat clusters and CRISPR-associated (cas) genes to new genomes, transcription of the CRISPR repeat arrays into RNA and processing, and interaction of CRISPR/cas loci with th…	43571	0	1	1	NaN	NaN
"A process that is carried out at the cellular level which results in the assembly, arrangement of constituent parts, or disassembly of the periplasmic space, the region between the inner (cytoplasmic) and outer membrane in Gram-negative bacteria, or the inner membrane and cell wall in fungi." [GOC:dph, GOC:jl, GOC:mah]	43580	0	1	1	NaN	NaN
"Any process that modulates the frequency, rate or extent of carbohydrate utilization." [GOC:jl]	43610	0	1	1	NaN	NaN
"The enzymatic addition of a sequence of adenylyl residues at the 3' end of an RNA molecule." [GOC:jl]	43631	1	1	1	NaN	NaN
"A cellular process that results in the biosynthesis of constituent macromolecules, assembly, and arrangement of constituent parts of a type IV pilus. A type IV pilus is composed of a pilus fiber and approximately ten proteins at its base; type IV pili play a role in cell motility, adherence to substrates, and aggregation." [GOC:jl, GOC:ml]	43683	0	1	1	NaN	NaN
"The process of covalently altering one or more amino acids in a protein after translation has begun but before the protein has been released from the ribosome." [GOC:jsg]	43686	1	1	1	NaN	NaN
"The process of covalently altering one or more amino acids in a protein after the protein has been completely translated and released from the ribosome." [GOC:jsg]	43687	0	1	1	NaN	NaN
"The attachment of a cell to a solid substrate, via cell adhesion molecules, contributing to the formation of a biofilm." [GOC:dph, GOC:jl, GOC:tb]	43708	1	1	1	NaN	NaN
"The attachment of a cell to a solid substrate, via cell adhesion molecules, during the formation of a biofilm composed of microorganisms of the same species." [GOC:dph, GOC:jl, GOC:tb]	43709	0	1	1	NaN	NaN
"A process that is carried out at the cellular level which results in the assembly, arrangement of constituent parts, or disassembly of a pilus, a short filamentous structure on a bacterial cell, flagella-like in structure and generally present in many copies." [GOC:jl]	43711	1	1	1	NaN	NaN
"The process in which unfolded proteins are transported across the cytoplasmic membrane in Gram-positive and Gram-negative bacteria by the Sec complex, in a process involving proteolytic cleavage of an N-terminal signal peptide." [GOC:pamgo_curators]	43952	2	1	1	NaN	NaN
"The process in which folded proteins are transported across cytoplasmic membranes of bacteria and membranes of organelles derived from bacteria (chloroplasts and mitochondria) by the TAT complex." [GOC:pamgo_curators]	43953	0	1	1	NaN	NaN
"Any process in which the symbiont modulates the frequency, rate or extent of adenylate cyclase-mediated signal transduction in the host organism. The host is defined as the larger of the organisms involved in a symbiotic interaction." [GOC:pamgo_curators]	43963	1	1	1	NaN	NaN
"Any process that modulates the rate or frequency of phosphatase activity. Phosphatases catalyze the hydrolysis of phosphoric monoesters, releasing inorganic phosphate." [GOC:BHF, GOC:dph, GOC:tb]	10921	3	1	1	0.972029	0.886601
"The chemical reactions and pathways resulting in the breakdown of glyoxylate, the anion of glyoxylic acid, HOC-COOH." [ISBN:0198506732]	9436	3	1	1	0.97792	0.891974
"The chemical reactions and pathways resulting in the formation of a macromolecule destined to form part of a cell wall." [GOC:go_curators]	44038	0	1	1	NaN	NaN
"Any process that stops or reduces the rate or extent of a molecular function, an elemental biological activity occurring at the molecular level, such as catalysis or binding." [GO:jl]	44092	0	1	1	NaN	NaN
"The cytolytic destruction of red blood cells, with the release of intracellular hemoglobin, in one organism by another." [GOC:jl]	44179	0	1	1	NaN	NaN
"The chemical reactions and pathways resulting in the formation of UMP, uridine monophosphate, starting with the synthesis of (S)-dihydroorotate from bicarbonate; UMP biosynthesis may either occur via reduction by quinone, NAD(+) or oxygen." [GOC:ecd, GOC:jl]	44205	1	1	1	NaN	NaN
"Any process which produces UMP, uridine monophosphate, from derivatives of it (e.g. cytidine, uridine, cytosine) without de novo synthesis." [GOC:ecd, PMID:15096496]	44206	0	1	1	NaN	NaN
"The chemical reactions and pathways resulting in the formation of adenosine monophosphate (AMP) from inosine 5'-monophosphate (IMP)." [GOC:ecd, PMID:10888601]	44208	2	1	1	NaN	NaN
"The chemical reactions and pathways resulting in the formation of adenosine monophosphate (AMP) from derivatives of it (either adenine, ADP or adenosine 3',5'-bisphosphate) without de novo synthesis." [GOC:ecd, GOC:jl, PMID:8917457, PMID:9864350]	44209	1	1	1	NaN	NaN
"The chemical reactions and pathways resulting in the formation of cytidine 5'-triphosphate (CTP) from simpler components." [GOC:ecd, GOC:jl, PMID:11912132, PMID:18439916]	44210	1	1	1	NaN	NaN
"Any process which produces cytidine 5'-triphosphate (CTP) from derivatives of it, without de novo synthesis." [GOC:ecd, GOC:jl, PMID:10501935]	44211	0	1	1	NaN	NaN
"The chemical reactions and pathways by which individual cells transform chemical substances." [GOC:go_curators]	44237	2	1	1	NaN	NaN
"The chemical reactions and pathways involving those compounds which are formed as a part of the normal anabolic and catabolic processes. These processes take place in most, if not all, cells of the organism." [GOC:go_curators, http://www.metacyc.org]	44238	0	1	1	NaN	NaN
"The chemical reactions and pathways resulting in the breakdown of substances, carried out by individual cells." [GOC:jl]	44248	0	1	1	NaN	NaN
"The chemical reactions and pathways resulting in the formation of substances, carried out by individual cells." [GOC:jl]	44249	0	1	1	NaN	NaN
"The chemical reactions and pathways involving lipids, as carried out by individual cells." [GOC:jl]	44255	2	1	1	NaN	NaN
"The chemical reactions and pathways involving carbohydrates, any of a group of organic compounds based of the general formula Cx(H2O)y, as carried out by individual cells." [GOC:jl]	44262	1	1	1	NaN	NaN
"The chemical reactions and pathways resulting in the formation of organic and inorganic nitrogenous compounds." [GOC:jl, ISBN:0198506732]	44271	0	1	1	NaN	NaN
"The chemical reactions and pathways resulting in the breakdown of compounds that contain sulfur, such as the amino acids methionine and cysteine or the tripeptide glutathione." [GOC:jl]	44273	0	1	1	NaN	NaN
"The chemical reactions and pathways resulting in the breakdown of carbohydrates, any of a group of organic compounds based of the general formula Cx(H2O)y, as carried out by individual cells." [GOC:jl]	44275	1	1	1	NaN	NaN
"The directed movement of phosphate into, out of or within a cell, or between cells, by means of some agent such as a transporter or pore, by a mechanism dependent upon sodium ions." [GOC:BHF, GOC:jl]	44341	0	1	1	NaN	NaN
"The removal of a section of DNA from a larger DNA molecule by the making of dual incisions that flank the section to be excised." [GOC:jl]	44349	0	1	1	NaN	NaN
"A defense process that protects an organism from invading foreign DNA." [GO:jl]	44355	1	1	1	NaN	NaN
"A process in which an organism modulates the frequency, rate or extent of apoptosis in a second organism." [GOC:jl]	44532	0	1	1	NaN	NaN
"The chemical reactions and pathways resulting in the formation of secondary metabolites, the compounds that are not necessarily required for growth and maintenance of cells, and are often unique to a taxon." [GOC:jl]	44550	1	1	1	NaN	NaN
"The incorporation of two iron atoms and two sulfur atoms into an iron-sulfur cluster." [GOC:jl, GOC:mengo_curators, GOC:pde, GOC:tt, GOC:vw, PMID:15952888]	44571	0	1	1	NaN	NaN
"The killing by a virus of a cell by means of the rupture of cell membranes and the loss of cytoplasm." [GOC:jl, PMID:26728778]	44659	0	1	1	NaN	NaN
"The chemical reactions and pathways resulting in the formation of the unsymmetrical ether derived from phosphoenolpyruvate and 5-phosphoshikimic acid formed as an intermediate in the biosynthesis of aromatic amino acids and many other compounds." [GOC:sm, ISBN:0198547684]	9423	3	1	1	0.983883	0.897413
"Any process that is carried out at the cellular level which involves another organism of the same or different species." [GOC:jl]	44764	1	1	1	NaN	NaN
"The assembly of a bacterial-type flagellum, a motor complex composed of an extracellular helical protein filament coupled to a rotary motor embedded in the cell envelope which functions in cell motility." [GOC:jl]	44780	1	1	1	NaN	NaN
"A process that is carried out at the cellular level which results in the assembly, arrangement of constituent parts, or disassembly of a bacterial-type flagellum, a motor complex composed of an extracellular helical protein filament coupled to a rotary motor embedded in the cell envelope which functions in cell motility." [GOC:jl]	44781	2	1	1	NaN	NaN
"The DNA-dependent DNA replication, exemplified by prokaryotes, that occurs as part of the cell cycle. Prokaryotic DNA replication is bi-directional and originates at a single origin of replication on the circular genome." [GOC:mtg_cell_cycle]	44787	1	1	1	NaN	NaN
"The insertion into a host genome of viral DNA, usually by the action of an integrase enzyme. Once integrated, the provirus persists in the host cell and serves as a template for the transcription of viral genes and replication of the viral genome, leading to the production of new viruses." [PMID:19091057]	44826	1	1	1	NaN	NaN
"A process in which a lipoprotein is transported to, or maintained in, a specific location in a membrane." [GOC:jl]	44873	0	1	1	NaN	NaN
"A process in which a lipoprotein is transported to, or maintained in, a specific location in an outer membrane." [GOC:jl]	44874	1	1	1	NaN	NaN
"Correction of replication errors by DNA polymerase using a 3'-5' exonuclease activity." [GOC:ai]	45004	0	1	1	NaN	NaN
"A transcription regulation process in which the presence of one carbon source leads to a decrease in the frequency, rate, or extent of transcription of specific genes involved in the metabolism of other carbon sources. Carbon catabolite repression is a mechanism of genetic regulation which the accumulation of catabolites of one substance in the cell represses the formation of enzymes that contri…	45013	0	1	1	NaN	NaN
"The chemical reactions and pathways resulting in the formation of polysaccharides used in extracellular structures." [GOC:ai, GOC:go_curators]	45226	1	1	1	NaN	NaN
"The chemical reactions and pathways resulting in the formation of polysaccharides that make up the capsule, a protective structure surrounding some species of bacteria and fungi." [GOC:go_curators]	45227	0	1	1	NaN	NaN
"The chemical reactions and pathways resulting in the formation of polysaccharides in the slime layer, a diffused layer of polysaccharide exterior to the bacterial cell wall." [GOC:go_curators]	45228	0	1	1	NaN	NaN
"The continual breakdown and regeneration of peptidoglycan required to maintain the cell wall." [GOC:jl]	9254	3	1	1	0.989919	0.902919
"The chemical reactions and pathways resulting in the formation of farnesyl diphosphate." [GOC:jl]	45337	1	1	1	NaN	NaN
"The chemical reactions and pathways resulting in the formation of nucleotides, any nucleoside that is esterified with (ortho)phosphate or an oligophosphate at any hydroxyl group on the glycose moiety; may be mono-, di- or triphosphate; this definition includes cyclic-nucleotides (nucleoside cyclic phosphates)." [GOC:go_curators]	9165	3	1	1	0.99603	0.908492
"Any process that results in a change in state or activity of a cell or an organism (in terms of movement, secretion, enzyme production, gene expression, etc.) as a result of an ethanol stimulus." [GOC:go_curators]	45471	1	1	1	NaN	NaN
"The chemical reactions and pathways resulting in the breakdown of pectin, a polymer containing a backbone of alpha-1,4-linked D-galacturonic acid residues." [GOC:go_curators, PMID:11931668]	45490	1	1	1	NaN	NaN
"The chemical reactions and pathways resulting in the breakdown of xylan, a polymer containing a beta-1,4-linked D-xylose backbone." [GOC:go_curators, PMID:11931668]	45493	0	1	1	NaN	NaN
"Any process that stops, prevents, or reduces the frequency, rate or extent of the chemical reactions and pathways resulting in the formation of fatty acids." [GOC:go_curators]	45717	1	1	1	NaN	NaN
"Any process that stops, prevents, or reduces the frequency, rate or extent of the chemical reactions and pathways resulting in the formation of glycogen." [GOC:go_curators]	45719	1	1	1	NaN	NaN
"Any process that activates or increases the frequency, rate or extent of the chemical reactions and pathways resulting in the formation of fatty acids." [GOC:go_curators]	45723	1	1	1	NaN	NaN
"Any process that activates or increases the frequency, rate or extent of the chemical reactions and pathways resulting in the formation of proteins by the translation of mRNA or circRNA." [GOC:dph, GOC:go_curators, GOC:tb]	45727	2	1	1	NaN	NaN
"Any process that activates or increases the frequency, rate or extent of the chemical reactions and pathways resulting in the breakdown of a protein by the destruction of the native, active configuration, with or without the hydrolysis of peptide bonds." [GOC:go_curators]	45732	1	1	1	NaN	NaN
"The chemical reactions and pathways resulting in the breakdown of acetate, the anion of acetic acid." [GOC:go_curators]	45733	1	1	1	NaN	NaN
"Any process that activates or increases the frequency, rate or extent of the chemical reactions and pathways resulting in the breakdown of glycogen." [GOC:go_curators]	45819	0	1	1	NaN	NaN
"Any process that activates or increases the frequency, rate or extent of the chemical reactions and pathways involving isoprenoid." [GOC:go_curators]	45828	0	1	1	NaN	NaN
"Any process that activates or increases the frequency, rate or extent of nitrogen utilization." [GOC:go_curators]	45848	0	1	1	NaN	NaN
"Any process that modulates the frequency, rate or extent of protein kinase activity." [GOC:go_curators]	45859	0	1	1	NaN	NaN
"Any process that stops, prevents, or reduces the frequency, rate or extent of the hydrolysis of a peptide bond or bonds within a protein." [GOC:go_curators]	45861	0	1	1	NaN	NaN
"Any process that activates or increases the frequency, rate or extent of the hydrolysis of a peptide bond or bonds within a protein." [GOC:go_curators]	45862	0	1	1	NaN	NaN
"Any process that activates or increases the frequency, rate or extent of sporulation." [GOC:go_curators]	45881	0	1	1	NaN	NaN
"Any process that activates or increases the frequency, rate or extent of sulfur utilization." [GOC:go_curators]	45883	0	1	1	NaN	NaN
"The chemical reactions and pathways resulting in the breakdown of peptidoglycans, any of a class of glycoconjugates found in bacterial cell walls." [http://www.dsmz.de/species/murein.htm, ISBN:0198506732]	9253	4	0.977243	0.00372303	1	0.0684924
"The chemical reactions and pathways involving peptidoglycans, any of a class of glycoconjugates found only in bacterial cell walls and consisting of strands of glycosaminoglycan cross-linked by oligopeptides to form a huge and rigid network." [http://www.dsmz.de/species/murein.htm, ISBN:0198506732]	270	4	0.833021	0.0164659	1	0.121169
"Any process that stops, prevents, or reduces the frequency, rate or extent of translational elongation." [GOC:go_curators]	45900	0	1	1	NaN	NaN
"Any process that increases the ability of the translational apparatus to interpret the genetic code." [GOC:dph, GOC:tb]	45903	1	1	1	NaN	NaN
"Any process that activates or increases the frequency, rate or extent of DNA recombination." [GOC:go_curators]	45911	0	1	1	NaN	NaN
"Any process that stops, prevents, or reduces the frequency, rate or extent of the chemical reactions and pathways involving carbohydrate." [GOC:go_curators]	45912	0	1	1	NaN	NaN
"Any process that activates or increases the frequency, rate or extent of the chemical reactions and pathways involving carbohydrate." [GOC:go_curators]	45913	0	1	1	NaN	NaN
"Any process that stops, prevents or reduces the rate or extent of growth, the increase in size or mass of all or part of an organism." [GOC:go_curators]	45926	0	1	1	NaN	NaN
"Any process that stops, prevents, or reduces the frequency, rate or extent of the chemical reactions and pathways involving phosphates." [GOC:go_curators]	45936	0	1	1	NaN	NaN
"Any process that stops, prevents, or reduces the frequency, rate or extent of translational initiation." [GOC:go_curators]	45947	2	1	1	NaN	NaN
"Any process that activates or increases the frequency, rate or extent of translational initiation." [GOC:go_curators]	45948	1	1	1	NaN	NaN
"Any process, mediated by small non-coding RNAs, that modulates the frequency, rate or extent that mRNAs are effectively translated into protein." [GOC:dph, GOC:go_curators, GOC:tb]	45974	1	1	1	NaN	NaN
"Any process, mediated by small non-coding RNAs, that activates or increases the rate that mRNAs are effectively translated into protein." [GOC:dph, GOC:go_curators, GOC:tb]	45975	1	1	1	NaN	NaN
"The chemical reactions and pathways involving AMP, adenosine monophosphate." [GOC:go_curators]	46033	0	1	1	NaN	NaN
"The chemical reactions and pathways involving ATP, adenosine triphosphate, a universally important coenzyme and enzyme regulator." [GOC:go_curators]	46034	2	1	1	NaN	NaN
"The chemical reactions and pathways involving GMP, guanosine monophosphate." [GOC:go_curators]	46037	1	1	1	NaN	NaN
"The chemical reactions and pathways involving IMP, inosine monophosphate." [GOC:go_curators]	46040	1	1	1	NaN	NaN
"The chemical reactions and pathways resulting in the breakdown of TTP, ribosylthymine triphosphate." [GOC:go_curators]	46047	0	1	1	NaN	NaN
"The chemical reactions and pathways resulting in the breakdown of UMP, uridine monophosphate." [GOC:go_curators]	46050	0	1	1	NaN	NaN
"The chemical reactions and pathways resulting in the breakdown of UTP, uridine (5'-)triphosphate." [GOC:go_curators]	46052	0	1	1	NaN	NaN
"The chemical reactions and pathways resulting in the breakdown of dATP, deoxyadenosine triphosphate (2'-deoxyadenosine 5'-triphosphate)." [GOC:go_curators]	46061	0	1	1	NaN	NaN
"The chemical reactions and pathways resulting in the breakdown of dTTP, deoxyribosylthymine triphosphate." [GOC:go_curators]	46076	0	1	1	NaN	NaN
"The chemical reactions and pathways involving dUTP, deoxyuridine (5'-)triphosphate." [GOC:go_curators]	46080	1	1	1	NaN	NaN
"The chemical reactions and pathways resulting in the breakdown of dUTP, deoxyuridine (5'-)triphosphate." [GOC:go_curators]	46081	1	1	1	NaN	NaN
"The chemical reactions and pathways resulting in the formation of adenine, 6-aminopurine, one of the five main bases found in nucleic acids and a component of numerous important derivatives of its corresponding ribonucleoside, adenosine." [GOC:go_curators]	46084	0	1	1	NaN	NaN
"The chemical reactions and pathways resulting in the formation of adenosine, adenine riboside, a ribonucleoside found widely distributed in cells of every type as the free nucleoside and in combination in nucleic acids and various nucleoside coenzymes." [GOC:go_curators]	46086	1	1	1	NaN	NaN
"The chemical reactions and pathways involving guanine, 2-amino-6-hydroxypurine, a purine that is one of the five main bases found in nucleic acids and a component of a number of phosphorylated guanosine derivatives whose metabolic or regulatory functions are important." [GOC:go_curators]	46098	0	1	1	NaN	NaN
"The chemical reactions and pathways involving hypoxanthine, 6-hydroxy purine, an intermediate in the degradation of adenylate. Its ribonucleoside is known as inosine and its ribonucleotide as inosinate." [GOC:go_curators]	46100	0	1	1	NaN	NaN
"The chemical reactions and pathways resulting in the formation of hypoxanthine, 6-hydroxy purine, an intermediate in the degradation of adenylate. Its ribonucleoside is known as inosine and its ribonucleotide as inosinate." [GOC:go_curators]	46101	0	1	1	NaN	NaN
"The chemical reactions and pathways resulting in the formation of inosine, hypoxanthine riboside, a nucleoside found free but not in combination in nucleic acids except in the anticodons of some tRNAs." [GOC:go_curators]	46103	0	1	1	NaN	NaN
"The chemical reactions and pathways involving thymidine, deoxyribosylthymine thymine 2-deoxyriboside, a deoxynucleoside very widely distributed but occurring almost entirely as phosphoric esters in deoxynucleotides and deoxyribonucleic acid, DNA." [GOC:go_curators]	46104	0	1	1	NaN	NaN
"The chemical reactions and pathways resulting in the breakdown of a nucleobase, a nitrogenous base that is a constituent of a nucleic acid." [GOC:ai]	46113	0	1	1	NaN	NaN
"The chemical reactions and pathways resulting in the breakdown of guanine, guanine riboside, a nucleoside with a wide species distribution." [GOC:go_curators]	46115	0	1	1	NaN	NaN
"The chemical reactions and pathways resulting in the formation of any ribonucleoside, a nucleoside in which a pyrimidine base is linked to a ribose (beta-D-ribofuranose) molecule." [GOC:ai]	46132	0	1	1	NaN	NaN
"The chemical reactions and pathways resulting in the breakdown of any ribonucleoside, a nucleoside in which a pyrimidine base is linked to a ribose (beta-D-ribofuranose) molecule." [GOC:ai]	46133	0	1	1	NaN	NaN
"The chemical reactions and pathways resulting in the formation of glyceraldehyde-3-phosphate, an important intermediate in glycolysis." [GOC:ai]	46166	1	1	1	NaN	NaN
"The chemical reactions and pathways resulting in the formation of glycerol-3-phosphate, a phosphoric monoester of glycerol." [GOC:ai]	46167	1	1	1	NaN	NaN
"A process that results in the assembly, arrangement of constituent parts, or disassembly of the cell wall, the rigid or semi-rigid envelope lying outside the cell membrane of plant, fungal and most prokaryotic cells, maintaining their shape and protecting them from osmotic lysis." [GOC:mah]	71555	18	0.843784	0.0800897	1	0.318575
"The chemical reactions and pathways resulting in the breakdown of a polyol, any alcohol containing three or more hydroxyl groups attached to saturated carbon atoms." [CHEBI:26191]	46174	0	1	1	NaN	NaN
"The chemical reactions and pathways resulting in the breakdown of aldonic acid, a monocarboxylic acid with a chain of three or more carbon atoms, derived from an aldose by oxidation of the aldehydic group." [ISBN:0198506732]	46176	2	1	1	NaN	NaN
"The chemical reactions and pathways resulting in the breakdown of D-gluconate, the anion of D-gluconic acid, the aldonic acid derived from glucose." [ISBN:0198506732]	46177	2	1	1	NaN	NaN
"The chemical reactions and pathways resulting in the breakdown of ketogluconate, the anion of ketogluconic acid, an aldonic acid derived from glucose containing a ketonic carbonyl group." [ISBN:0198506732]	46181	0	1	1	NaN	NaN
"The chemical reactions and pathways resulting in the breakdown of L-idonate, the anion of idonic acid, an aldonic acid derived from L-idose, an aldohexose which is epimeric with D-glucose." [GOC:curators]	46183	1	1	1	NaN	NaN
"The chemical reactions and pathways resulting in the breakdown of acetaldehyde, a colorless, flammable liquid intermediate in the metabolism of alcohol." [GOC:ai]	46187	0	1	1	NaN	NaN
"The chemical reactions and pathways resulting in the breakdown of 4-nitrophenol, a nitroaromatic compound which is used in the production of dyes, leather treatment agents, fungicides and as an intermediate in the production of the insecticide parathion." [GOC:ai]	46196	0	1	1	NaN	NaN
"The chemical reactions and pathways resulting in the breakdown of nitric oxide, nitrogen monoxide (NO), a colorless gas only slightly soluble in water." [GOC:ai]	46210	0	1	1	NaN	NaN
"The chemical reactions and pathways resulting in the breakdown of enterobactin, a catechol-derived siderochrome of Enterobacteria; enterobactin (N',N',N''-(2,6,10-trioxo-1,5,9-triacyclodecane-3,7,11-triyl)tris(2,3-dihydroxy)benzamide) is a self-triester of 2,3-dihydroxy-N-benzoyl-L-serine and a product of the shikimate pathway." [GOC:ai]	46214	0	1	1	NaN	NaN
"The chemical reactions and pathways resulting in the breakdown of 2,4,6-trinitrotoluene, 1-methyl-2,4,6-trinitrobenzene, a highly explosive pale yellow crystalline solid." [GOC:ai]	46256	0	1	1	NaN	NaN
"The chemical reactions and pathways resulting in the breakdown of aromatic derivatives of trans-cinnamic acid." [GOC:ai]	46271	0	1	1	NaN	NaN
"The chemical reactions and pathways resulting in the formation of 3,4-dihydroxybenzoate." [GOC:ai]	46279	0	1	1	NaN	NaN
"The chemical reactions and pathways involving formaldehyde (methanal, H2C=O), a colorless liquid or gas with a pungent odor, commonly used as a fixative or an antibacterial agent." [GOC:ai]	46292	0	1	1	NaN	NaN
"The chemical reactions and pathways resulting in the breakdown of formaldehyde (methanal, H2C=O), the simplest aldehyde." [GOC:ai]	46294	0	1	1	NaN	NaN
"The chemical reactions and pathways resulting in the formation of glycolate, the anion of hydroxyethanoic acid (glycolic acid)." [GOC:ai]	46295	0	1	1	NaN	NaN
"The process in which interchain hydrogen bonds between two strands of DNA are broken or 'melted', generating a region of unpaired single strands." [GOC:isa_complete, GOC:mah]	32508	5	0.893557	0.128762	1	0.326736
"The chemical reactions and pathways resulting in the breakdown of alkanesulfonates, the anion of alkanesulfonic acids, sulfonic acid derivatives containing an aliphatic hydrocarbon group." [GOC:ai]	46306	0	1	1	NaN	NaN
"The directed movement of the hexose monosaccharide glucose into a cell or organelle." [GOC:ai]	46323	0	1	1	NaN	NaN
"Any process that stops, prevents, or reduces the frequency, rate or extent of the import of the hexose monosaccharide glucose into a cell or organelle." [GOC:ai]	46325	0	1	1	NaN	NaN
"The chemical reactions and pathways resulting in the breakdown of ethanolamine (2-aminoethanol), an important water-soluble base of phospholipid (phosphatidylethanolamine)." [GOC:ai]	46336	1	1	1	NaN	NaN
"The chemical reactions and pathways resulting in the breakdown of CDP-diacylglycerol, CDP-1,2-diacylglycerol, a substance composed of diacylglycerol in glycosidic linkage with cytidine diphosphate." [PMID:6147353]	46342	0	1	1	NaN	NaN
"The chemical reactions and pathways resulting in the breakdown of any amino sugar, sugars containing an amino group in place of a hydroxyl group." [GOC:curators]	46348	0	1	1	NaN	NaN
"The chemical reactions and pathways resulting in the breakdown of monosaccharides, polyhydric alcohols containing either an aldehyde or a keto group and between three to ten or more carbon atoms." [ISBN:0198506732]	46365	0	1	1	NaN	NaN
"The chemical reactions and pathways involving colanic acid, a capsular bacterial polysaccharide composed of glucose, galactose, fucose and glucuronic acid residues." [GOC:ai, http://www.science.siu.edu/microbiology/micr425/425Notes/02-CellEnv.html]	46377	0	1	1	NaN	NaN
"The chemical reactions and pathways resulting in the breakdown of deoxyribose phosphate, the phosphorylated sugar 2-deoxy-erythro-pentose." [ISBN:0198506732]	46386	0	1	1	NaN	NaN
"The chemical reactions and pathways resulting in the breakdown of galactarate, the anion of galactaric acid." [GOC:ai, GOC:pr]	46392	1	1	1	NaN	NaN
"The chemical reactions and pathways resulting in the breakdown of galacturonate, the anion of galacturonic acid." [GOC:ai]	46397	1	1	1	NaN	NaN
"The process in which 2-keto-3-deoxygluconate is transported across a lipid bilayer, from one side of a membrane to the other." [GOC:go_curators]	46411	0	1	1	NaN	NaN
"The chemical reactions and pathways involving D-amino acids, the D-enantiomers of amino acids." [GOC:ai, GOC:jsg]	46416	1	1	1	NaN	NaN
"The chemical reactions and pathways involving chorismate, the anion of (3R-trans)-3-((1-carboxyethenyl)oxy)-4-hydroxy-1,5-cyclohexadiene-1-carboxylic acid." [ISBN:0198506732]	46417	1	1	1	NaN	NaN
"The chemical reactions and pathways involving dihydrofolate, the dihydroxylated derivative of folate." [ISBN:0198506732]	46452	1	1	1	NaN	NaN
"The chemical reactions and pathways involving fatty acids with a chain length of less than C6." [Wikipedia:Fatty_acid_metabolism]	46459	0	1	1	NaN	NaN
"The chemical reactions and pathways involving phosphatidylcholines, any of a class of glycerophospholipids in which the phosphatidyl group is esterified to the hydroxyl group of choline. They are important constituents of cell membranes." [ISBN:0198506732]	46470	0	1	1	NaN	NaN
"The chemical reactions and pathways involving phosphatidylglycerols, any of a class of phospholipids in which the phosphatidyl group is esterified to the hydroxyl group of glycerol. They are important constituents of cell membranes." [ISBN:0198506732]	46471	1	1	1	NaN	NaN
"The chemical reactions and pathways resulting in the formation of glycerophospholipids, any derivative of glycerophosphate that contains at least one O-acyl, O-alkyl, or O-alkenyl group attached to the glycerol residue." [ISBN:0198506732]	46474	2	1	1	NaN	NaN
"The chemical reactions and pathways involving glyoxylate, the anion of glyoxylic acid, HOC-COOH." [ISBN:0198506732]	46487	0	1	1	NaN	NaN
"The chemical reactions and pathways involving lipid A, the glycolipid group of bacterial lipopolysaccharides, consisting of four to six fatty acyl chains linked to two glucosamine residues. Further modifications of the backbone are common." [ISBN:0198506732, PMID:20974832, PMID:22216004]	46493	0	1	1	NaN	NaN
"The chemical reactions and pathways involving nicotinamide nucleotides, any nucleotide that contains combined nicotinamide." [ISBN:0198506732]	46496	0	1	1	NaN	NaN
"The chemical reactions and pathways involving protoporphyrinogen IX, the specific substrate for the enzyme ferrochelatase, which catalyzes the insertion of iron to form protoheme. It is probably also the substrate for chlorophyll formation." [ISBN:0198506732]	46501	1	1	1	NaN	NaN
"The directed movement of a drug, a substance used in the diagnosis, treatment or prevention of a disease, out of a cell or organelle." [GOC:go_curators]	46618	0	1	1	NaN	NaN
"The chemical reactions and pathways involving tetrahydrofolate, 5,6,7,8-tetrahydrofolic acid, a folate derivative bearing additional hydrogens on the pterin group." [ISBN:0198506732]	46653	1	1	1	NaN	NaN
"The chemical reactions and pathways resulting in the formation of tetrahydrofolate, 5,6,7,8-tetrahydrofolic acid, a folate derivative bearing additional hydrogens on the pterin group." [ISBN:0198506732]	46654	2	1	1	NaN	NaN
"The chemical reactions and pathways involving folic acid, pteroylglutamic acid. Folic acid is widely distributed as a member of the vitamin B complex and is essential for the synthesis of purine and pyrimidines." [ISBN:0198506732]	46655	2	1	1	NaN	NaN
"The chemical reactions and pathways resulting in the formation of folic acid, pteroylglutamic acid." [GOC:ai]	46656	2	1	1	NaN	NaN
"The chemical reactions and pathways resulting in the breakdown of folic acid, pteroylglutamic acid." [GOC:ai]	46657	0	1	1	NaN	NaN
"The process resulting in division and partitioning of components of a cell to form more cells; may or may not be accompanied by the physical separation of a cell into distinct, individually membrane-bounded daughter cells." [GOC:di, GOC:go_curators, GOC:pr]	51301	20	0.907753	0.354405	1	0.521598
"Any process that results in a change in state or activity of a cell or an organism (in terms of movement, secretion, enzyme production, gene expression, etc.) as a result of an arsenic stimulus from compounds containing arsenic, including arsenates, arsenites, and arsenides." [GOC:hjd, ISBN:0721662544]	46685	1	1	1	NaN	NaN
"Any process that results in a change in state or activity of a cell or an organism (in terms of movement, secretion, enzyme production, gene expression, etc.) as a result of a cadmium (Cd) ion stimulus." [GOC:ai]	46686	1	1	1	NaN	NaN
"Any process that results in a change in state or activity of a cell or an organism (in terms of movement, secretion, enzyme production, gene expression, etc.) as a result of a chromate stimulus." [ISBN:0721662544]	46687	0	1	1	NaN	NaN
"Any process that results in a change in state or activity of a cell or an organism (in terms of movement, secretion, enzyme production, gene expression, etc.) as a result of a copper ion stimulus." [GOC:ai]	46688	1	1	1	NaN	NaN
"Any process that results in a change in state or activity of a cell or an organism (in terms of movement, secretion, enzyme production, gene expression, etc.) as a result of a tellurium ion stimulus." [GOC:ai]	46690	1	1	1	NaN	NaN
"The chemical reactions and pathways involving GDP, guanosine 5'-diphosphate." [GOC:ai]	46710	1	1	1	NaN	NaN
"The process that occurs after viral attachment by which a virus, or viral nucleic acid, breaches the plasma membrane or cell envelope and enters the host cell. The process ends when the viral nucleic acid is released into the host cell cytoplasm." [GOC:jl]	46718	1	1	1	NaN	NaN
"The chemical reactions and pathways resulting in the formation of biotin, cis-tetrahydro-2-oxothieno(3,4-d)imidazoline-4-valeric acid." [ISBN:0198506732]	9102	3	1	1	1	0.914135
"The process of introducing one or more phosphate groups into a lipid, any member of a group of substances soluble in lipid solvents but only sparingly soluble in aqueous solvents." [GOC:bf, ISBN:0198506732]	46834	0	1	1	NaN	NaN
"The chemical reactions and pathways resulting in the formation of isoleucine, (2R*,3R*)-2-amino-3-methylpentanoic acid." [GOC:ai]	9097	3	1	1	1	0.919848
"The directed movement of glycolipids, compounds containing (usually) 1-4 linked monosaccharide residues joined by a glycosyl linkage to a lipid, into, out of or within a cell, or between cells, by means of some agent such as a transporter or pore." [GOC:ai]	46836	0	1	1	NaN	NaN
"The process of removing one or more phosphate groups from a phosphorylated lipid, any member of a group of substances soluble in lipid solvents but only sparingly soluble in aqueous solvents." [ISBN:0198506732]	46839	0	1	1	NaN	NaN
"The process of introducing one or more phosphate groups into a phosphatidylinositol, any glycerophosphoinositol having one phosphatidyl group esterified to one of the hydroxy groups of inositol." [ISBN:0198506732]	46854	0	1	1	NaN	NaN
"The process of removing a phosphate group from any mono- or polyphosphorylated inositol." [ISBN:0198506732]	46855	0	1	1	NaN	NaN
"Any process that modulates the frequency, rate or extent of the chemical reactions and pathways resulting in the formation of lipids." [GOC:ai]	46890	0	1	1	NaN	NaN
"The dehydration of peptidyl-S-carbamoyl-L-cysteine to form peptidyl-S-cyano-L-cysteine." [PMID:12586941, RESID:AA0333]	46892	1	1	1	NaN	NaN
"The chemical reactions and pathways resulting in the formation of tetrahydrofolylpolyglutamate, a folate derivative comprising tetrahydrofolate attached to a chain of glutamate residues." [GOC:ai]	46901	1	1	1	NaN	NaN
"The directed movement of substances within a cell." [GOC:ai]	46907	0	1	1	NaN	NaN
"The chemical reactions and pathways resulting in the formation of methionine (2-amino-4-(methylthio)butanoic acid), a sulfur-containing, essential amino acid found in peptide linkage in proteins." [GOC:jl, ISBN:0198506732]	9086	3	1	1	1	0.925634
"The directed movement of carboxylic acids into, out of or within a cell, or between cells, by means of some agent such as a transporter or pore. Carboxylic acids are organic acids containing one or more carboxyl (COOH) groups or anions (COO-)." [GOC:ai]	46942	0	1	1	NaN	NaN
"The addition of a carbamoyl group to a protein amino acid. A carbamoyl group is the acyl group -CO-NH2." [GOC:ai]	46944	0	1	1	NaN	NaN
"The chemical reactions and pathways resulting in the breakdown of ketone bodies, any one of the three substances: acetoacetate, D-3-hydroxybutyrate (beta-hydroxybutyrate) or acetone. Ketone bodies can be used as an energy source as an alternative to glucose. Utilization of ketone bodies in peripheral tissues involves conversion of acetoacetate to acetoacetyl-CoA, which is then converted to two m…	46952	0	1	1	NaN	NaN
"Any process that modulates the rate or extent of the response to osmotic stress." [GOC:ai]	47484	0	1	1	NaN	NaN
"The chemical reactions and pathways resulting in the formation of heme O, a derivative of heme containing a 17-carbon hydroxyethylfarnesyl side chain at position 8 of the tetrapyrrole macrocycle." [GOC:jid]	48034	1	1	1	NaN	NaN
"Prevention of degradation of mRNA molecules. In the absence of compensating changes in other processes, the slowing of mRNA degradation can result in an overall increase in the population of active mRNA molecules." [GOC:jid]	48255	1	1	1	NaN	NaN
"The directed movement of D-methionine into, out of, within, or between cells." [GOC:mlg, PMID:12169620]	48473	0	1	1	NaN	NaN
"Any process that results in a change in state or activity of a cell or an organism (in terms of movement, secretion, enzyme production, gene expression, etc.) as a result of a steroid hormone stimulus." [GOC:go_curators]	48545	0	1	1	NaN	NaN
"Any process involved in the controlled self-propelled movement of a cell that results in translocation of the cell from one place to another." [GOC:dgh, GOC:dph, GOC:isa_complete, GOC:mlg]	48870	0	1	1	NaN	NaN
"The chemical reactions and pathways involving 3'-phosphoadenosine 5'-phosphosulfate, a naturally occurring mixed anhydride. It is an intermediate in the formation of a variety of sulfo compounds in biological systems." [ISBN:0198506732]	50427	0	1	1	NaN	NaN
"The chemical reactions and pathways involving homocysteine, the amino acid alpha-amino-gamma-mercaptobutanoic acid. Homocysteine is an important intermediate in the metabolic reactions of its S-methyl derivative, methionine." [ISBN:0198506732]	50667	0	1	1	NaN	NaN
"Any process that decreases the stability of an RNA molecule, making it more vulnerable to degradative processes." [GOC:ai]	50779	0	1	1	NaN	NaN
"Any process that modulates the activity of an enzyme." [GOC:ai, GOC:ebc, GOC:vw]	50790	2	1	1	NaN	NaN
"Any process involved in maintaining the structure and integrity of a protein and preventing it from degradation or aggregation." [GOC:ai]	50821	2	1	1	NaN	NaN
"Any process that results in a change in state or activity of a cell or an organism (in terms of movement, secretion, enzyme production, gene expression, etc.) as a result of a stimulus. The process begins with detection of the stimulus and ends with a change in state or activity or the cell or organism." [GOC:ai, GOC:bf]	50896	0	1	1	NaN	NaN
"The directed movement of a motile cell or organism towards a higher concentration of a chemical." [GOC:ai, GOC:bf, GOC:isa_complete]	50918	2	1	1	NaN	NaN
"The directed movement of a motile cell or organism towards a lower concentration of a chemical." [GOC:ai, GOC:bf, GOC:isa_complete]	50919	0	1	1	NaN	NaN
"Any process that modulates the frequency, rate or extent of the directed movement of a motile cell or organism in response to a specific chemical concentration gradient." [GOC:ai]	50920	1	1	1	NaN	NaN
"The chemical reactions and pathways resulting in the formation of dimethylallyl diphosphate." [GOC:ai]	50992	0	1	1	NaN	NaN
"Any process that activates or increases the frequency, rate or extent of the directed movement of substances (such as macromolecules, small molecules, ions) into, out of or within a cell, or between cells, by means of some agent such as a transporter or pore." [GOC:ai]	51050	0	1	1	NaN	NaN
"The process of assisting in the correct noncovalent assembly of the ribosome-bound nascent chains of a multidomain protein whilst other parts of the protein are still being translated." [GOC:rb]	51083	1	1	1	NaN	NaN
"The chemical reactions and pathways resulting in the formation of amino acids containing a branched carbon skeleton, comprising isoleucine, leucine and valine." [GOC:ai]	9082	3	1	1	1	0.931492
"Any process that modulates the frequency, rate or extent of the activity of a transcription factor, any factor involved in the initiation or regulation of transcription." [GOC:ai]	51090	0	1	1	NaN	NaN
"Any process that activates or increases the frequency, rate or extent of activity of a transcription factor, any factor involved in the initiation or regulation of transcription." [GOC:ai]	51091	0	1	1	NaN	NaN
"Any process that activates or increases the activity of a helicase." [GOC:ai]	51096	0	1	1	NaN	NaN
"The re-formation of a broken phosphodiester bond in the DNA backbone, carried out by DNA ligase, that contributes to DNA repair." [GOC:ai]	51103	0	1	1	NaN	NaN
"The aggregation, arrangement and bonding together of a set of components to form a protein complex, mediated by chaperone molecules that do not form part of the finished complex." [GOC:ai]	51131	2	1	1	NaN	NaN
"The chemical reactions and pathways involving propanediol, CH3-CHOH-CH2OH, a sweet, colorless, viscous, hygroscopic liquid used as an antifreeze, in brake fluid and as a humectant in cosmetics and personal care items." [http://www.onelook.com]	51143	0	1	1	NaN	NaN
"The chemical reactions and pathways involving glucose 6-phosphate, a monophosphorylated derivative of glucose with the phosphate group attached to C-6." [GOC:ai]	51156	1	1	1	NaN	NaN
"Any process that modulates the frequency, rate or extent of the chemical reactions and pathways involving nitrogen or nitrogenous compounds." [GOC:ai, GOC:tb]	51171	1	1	1	NaN	NaN
"The directed movement of a coenzyme into, out of or within a cell, or between cells, by means of some agent such as a transporter or pore. A coenzyme is any of various nonprotein organic cofactors that are required, in addition to an enzyme and a substrate, for an enzymatic reaction to proceed." [GOC:ai]	51182	0	1	1	NaN	NaN
"The chemical reactions and pathways resulting in the formation of a cofactor, a substance that is required for the activity of an enzyme or other protein." [GOC:ai]	51188	2	1	1	NaN	NaN
"The chemical reactions and pathways resulting in the formation of a prosthetic group, the non-amino acid portion of certain protein molecules. Prosthetic groups may be inorganic or organic and are usually required for the biological activity of the protein." [GOC:ai]	51191	1	1	1	NaN	NaN
"The process that results in the incorporation of a protein into a biological membrane. Incorporation in this context means having some part or covalently attached group that is inserted into the the hydrophobic region of one or both bilayers." [GOC:ai]	51205	0	1	1	NaN	NaN
"Any process that stops, prevents, or reduces the frequency, rate or extent of the directed movement of a protein into, out of or within a cell, or between cells, by means of some agent such as a transporter or pore." [GOC:ai]	51224	1	1	1	NaN	NaN
"Any process that modulates the frequency, rate or extent of the chemical reactions and pathways involving RNA." [GOC:ai]	51252	0	1	1	NaN	NaN
"The process of creating protein polymers, compounds composed of a large number of component monomers; polymeric proteins may be made up of different or identical monomers. Polymerization occurs by the addition of extra monomers to an existing poly- or oligomeric protein." [GOC:ai]	51258	0	1	1	NaN	NaN
"The process of creating protein oligomers, compounds composed of a small number, usually between three and ten, of component monomers; protein oligomers may be composed of different or identical monomers. Oligomers may be formed by the polymerization of a number of monomers or the depolymerization of a large protein polymer." [GOC:ai, PMID:18293929]	51259	0	1	1	NaN	NaN
"The process of creating protein oligomers, compounds composed of a small number, usually between three and ten, of identical component monomers. Oligomers may be formed by the polymerization of a number of monomers or the depolymerization of a large protein polymer." [GOC:ai]	51260	2	1	1	NaN	NaN
"The formation of a protein tetramer, a macromolecular structure consisting of four noncovalently associated identical or nonidentical subunits." [GOC:ecd]	51262	1	1	1	NaN	NaN
"Any process that modulates the frequency, rate or extent of the movement of a cellular component." [GOC:ai, GOC:dph, GOC:jl]	51270	0	1	1	NaN	NaN
"Any process that stops, prevents, or reduces the frequency, rate or extent of the movement of a cellular component." [GOC:ai, GOC:dph, GOC:jl]	51271	0	1	1	NaN	NaN
"The chemical reactions and pathways resulting in the formation of beta-glucans." [GOC:ai]	51274	0	1	1	NaN	NaN
"A process that is carried out at the cellular level that results in the assembly, arrangement of constituent parts, or disassembly of chromosomes, structures composed of a very long molecule of DNA and associated proteins that carries hereditary information. This term covers covalent modifications at the molecular level as well as spatial relationships among the major components of a chromosome.…	51276	1	1	1	NaN	NaN
"The branch of the pentose-phosphate shunt which does not involve oxidation reactions. It comprises a series of sugar phosphate interconversions, starting with ribulose 5-P and producing fructose 6-P and glyceraldehyde 3-P." [ISBN:0198506732, MetaCyc:NONOXIPENT-PWY]	9052	3	1	1	1	0.937425
"The process of creating protein oligomers, compounds composed of a small number, usually between three and ten, of component monomers that are not all identical. Oligomers may be formed by the polymerization of a number of monomers or the depolymerization of a large protein polymer." [GOC:ai]	51291	0	1	1	NaN	NaN
"The chemical reactions and pathways resulting in the formation of lipids, compounds soluble in an organic solvent but not, or sparingly, in an aqueous solvent." [GOC:go_curators]	8610	3	1	1	1	0.943434
"Any process that modulates the frequency, rate or extent of the physical partitioning and separation of a cell into daughter cells." [GOC:go_curators]	51302	0	1	1	NaN	NaN
"The cell cycle process in which paired chromosomes are detached from each other. Chromosome separation begins with the release of cohesin complexes from chromosomes; in budding yeast, this includes the cleavage of cohesin complexes along the chromosome arms, followed by the separation of the centromeric regions. Chromosome separation also includes formation of chromatid axes mediated by condensi…	51304	1	1	1	NaN	NaN
"Any process that modulates the frequency, rate or extent of transferase activity, the catalysis of the transfer of a group, e.g. a methyl group, glycosyl group, acyl group, phosphorus-containing, or other groups, from one compound (generally regarded as the donor) to another compound (generally regarded as the acceptor). Transferase is the systematic name for any enzyme of EC class 2." [EC:2.-.-…	51338	0	1	1	NaN	NaN
"Any process that activates or increases the frequency, rate or extent of hydrolase activity, the catalysis of the hydrolysis of various bonds." [GOC:ai]	51345	0	1	1	NaN	NaN
"Any process that stops or reduces the rate of hydrolase activity, the catalysis of the hydrolysis of various bonds." [GOC:ai]	51346	0	1	1	NaN	NaN
"Any process that activates or increases the frequency, rate or extent of transferase activity, the catalysis of the transfer of a group, e.g. a methyl group, glycosyl group, acyl group, phosphorus-containing, or other groups, from a donor compound to an acceptor." [GOC:ai]	51347	0	1	1	NaN	NaN
"Any process that activates or increases the frequency, rate or extent of lyase activity, the catalysis of the cleavage of C-C, C-O, C-N and other bonds by other means than by hydrolysis or oxidation, or conversely adding a group to a double bond." [GOC:ai]	51349	0	1	1	NaN	NaN
"Any process that activates or increases the frequency, rate or extent of oxidoreductase activity, the catalysis of an oxidation-reduction (redox) reaction, a reversible chemical reaction in which the oxidation state of an atom or atoms within a molecule is altered." [GOC:ai]	51353	1	1	1	NaN	NaN
"The modification of tRNA structure by addition of an acetyl group to tRNA. An acetyl group is CH3CO-, derived from acetic [ethanoic] acid." [GOC:ai]	51391	0	1	1	NaN	NaN
"Any process that results in a change in state or activity of a cell or an organism (in terms of movement, secretion, enzyme production, gene expression, etc.) as a result of a nitrosative stress stimulus. Nitrosative stress is a state often resulting from exposure to high levels of nitric oxide (NO) or the highly reactive oxidant peroxynitrite, which is produced following interaction of NO with …	51409	2	1	1	NaN	NaN
"Any process that reduces or removes the toxicity of nitrogenous compounds which are dangerous or toxic. This includes the aerobic conversion of toxic compounds to harmless substances." [GOC:ai]	51410	1	1	1	NaN	NaN
"Any process that reduces the internal pH of a cell, measured by the concentration of the hydrogen ion." [GOC:ai]	51452	0	1	1	NaN	NaN
"Any process that modulates the internal pH of a cell, measured by the concentration of the hydrogen ion." [GOC:ai, GOC:dph, GOC:tb]	51453	0	1	1	NaN	NaN
"Any process that increases the internal pH of a cell, measured by the concentration of the hydrogen ion." [GOC:ai]	51454	2	1	1	NaN	NaN
"The directed movement of mannosylglycerate into, out of or within a cell, or between cells, by means of some agent such as a transporter or pore." [GOC:ai]	51476	0	1	1	NaN	NaN
"The chemical reactions and pathways resulting in the formation of mannosylglycerate, a very common compatible solute in thermophilic and hyperthermophilic organisms." [GOC:ai]	51479	0	1	1	NaN	NaN
"The chemical reactions and pathways resulting in the formation of isopentenyl diphosphate by the mevalonate-independent pathway that contributes to terpenoid biosynthesis. Isopentenyl diphosphate (IPP) is the fundamental unit in isoprenoid biosynthesis and is biosynthesized from pyruvate and glyceraldehyde 3-phosphate via intermediates, including 1-deoxy-D-xylulose 5-phosphate." [GOC:ai]	51484	0	1	1	NaN	NaN
"Any process that stops, prevents, or reduces the frequency, rate or extent of the formation, arrangement of constituent parts, or disassembly of cytoskeletal structures." [GOC:ai]	51494	0	1	1	NaN	NaN
"Any process that activates or increases the frequency, rate or extent of the formation, arrangement of constituent parts, or disassembly of cytoskeletal structures." [GOC:ai]	51495	0	1	1	NaN	NaN
"Any process that activates or increases the frequency, rate or extent of bipolar cell growth, polarized growth from both ends of a cell." [GOC:ai]	51518	1	1	1	NaN	NaN
"Any process that results in a change in state or activity of a cell or an organism (in terms of movement, secretion, enzyme production, gene expression, etc.) as a result of a methylglyoxal stimulus. Methylglyoxal is a 2-oxoaldehyde derived from propanal." [GOC:ai]	51595	1	1	1	NaN	NaN
"The chemical reactions and pathways resulting in the breakdown of methylglyoxal, CH3-CO-CHO, the aldehyde of pyruvic acid." [GOC:ai]	51596	1	1	1	NaN	NaN
"Any process that results in a change in state or activity of a cell or an organism (in terms of movement, secretion, enzyme production, gene expression, etc.) as a result of a hydrostatic pressure stimulus. Hydrostatic pressure is the force acting on an object in a system where the fluid is at rest (as opposed to moving). The weight of the fluid above the object creates pressure on it." [Wikiped…	51599	1	1	1	NaN	NaN
"The hydrolysis of a peptide bond or bonds within a protein as part of the chemical reactions and pathways resulting in the breakdown of a protein by individual cells." [GOC:ai, GOC:dph, GOC:tb]	51603	0	1	1	NaN	NaN
"Any process that stops, prevents, or reduces the frequency, rate or extent of DNA replication." [GOC:go_curators]	8156	3	1	1	1	0.949521
"Reactions triggered in response to the presence of a virus that act to protect the cell or organism." [GOC:ai]	51607	1	1	1	NaN	NaN
"Any process, occuring in a cell, that localizes a substance or cellular component. This may occur via movement, tethering or selective degradation." [GOC:ai, GOC:dos, GOC:dph, GOC:tb]	51649	1	1	1	NaN	NaN
"The chemical reactions and pathways resulting in the breakdown of oligosaccharides, molecules with between two and (about) 20 monosaccharide residues connected by glycosidic linkages, as carried out by individual cells." [GOC:ai]	51692	0	1	1	NaN	NaN
"Any process that modulates the rate or extent of progression through the cell cycle." [GOC:ai, GOC:dph, GOC:tb]	51726	0	1	1	NaN	NaN
"Any process that activates or increases the frequency, rate or extent of cell division." [GOC:ai]	51781	0	1	1	NaN	NaN
"Any process that stops, prevents, or reduces the frequency, rate or extent of cell division." [GOC:ai]	51782	2	1	1	NaN	NaN
"The directed movement of phospholipids into, out of or within a cell, or between cells, by means of some agent such as a transporter or pore. A lysophospholipid is a phospholipid that lacks one of its fatty acyl chains; it is an intermediate formed during digestion of dietary and biliary phospholipids." [GOC:ai]	51977	0	1	1	NaN	NaN
"Any process that modulates the frequency, rate or extent of chromosome segregation, the process in which genetic material, in the form of chromosomes, is organized and then physically separated and apportioned to two or more sets." [GOC:ai]	51983	1	1	1	NaN	NaN
"The directed movement of a motile cell or organism towards a higher concentration of environmental oxygen." [GOC:dph, GOC:mtg_pamgo_17jul06]	52131	0	1	1	NaN	NaN
"Any process that modulates the frequency, rate or extent of peptidase activity, the hydrolysis of peptide bonds within proteins." [GOC:ai]	52547	1	1	1	NaN	NaN
"The chemical reactions and pathways resulting in the breakdown of diacetylchitobiose into simpler products." [PMID:22797760]	52777	0	1	1	NaN	NaN
"The chemical reactions and pathways involving diacetylchitobiose, the N,N'-diacetylated derivative of chitobiose." [PMID:22797760]	52778	0	1	1	NaN	NaN
"The chemical reactions and pathways resulting in the formation of a thiazole, a five-membered heterocyclic ring structure containing a sulfur in the 1-position and a nitrogen in the 3-position." [CHEBI:43732, GOC:curators]	52837	0	1	1	NaN	NaN
"The chemical reactions and pathways resulting in the formation of 1-deoxy-D-xylulose 5-phosphate, the 5-phospho derivative of 1-deoxy-D-xylulose. 1-deoxy-D-xylulose 5-phosphate is an intermediate in the non-mevalonate pathway and a common precursor for isoprenoid, thiamin, and pyridoxol biosynthesis." [CHEBI:16493, KEGG:C11437, PubChem:13609]	52865	0	1	1	NaN	NaN
"Any process involved in the maintenance of an internal steady state of copper ions within an organism or cell." [GOC:ai, GOC:jid, GOC:mah]	55070	1	1	1	NaN	NaN
"The chemical reactions and pathways resulting in the formation of protoporphyrinogen IX." [GOC:go_curators]	6782	3	1	1	1	0.955687
"The chemical reactions and pathways involving glutathione, the tripeptide glutamylcysteinylglycine, which acts as a coenzyme for some enzymes and as an antioxidant in the protection of sulfhydryl groups in enzymes and other proteins; it has a specific role in the reduction of hydrogen peroxide (H2O2) and oxidized ascorbate, and it participates in the gamma-glutamyl cycle." [ISBN:0198506732]	6749	3	1	1	1	0.961933
"The cellular chemical reactions and pathways involving a nucleobase-containing small molecule: a nucleobase, a nucleoside, or a nucleotide." [GOC:vw]	55086	0	1	1	NaN	NaN
"The chemical reactions and pathways resulting in the breakdown of glycine, aminoethanoic acid." [GOC:go_curators]	6546	3	1	1	1	0.968261
"The chemical reactions and pathways resulting in the formation of L-proline, an L-enantiomer of a chiral, cyclic, nonessential alpha-amino acid found in peptide linkage in proteins." [GOC:ecd]	55129	1	1	1	NaN	NaN
"The chemical reactions and pathways resulting in the breakdown of D-alanine, the D-enantiomer of the amino acid alanine." [GOC:ecd]	55130	0	1	1	NaN	NaN
"The directed movement of copper ions out of a cell or organelle." [GOC:dph]	60003	0	1	1	NaN	NaN
"The homeostatic process in which a population of cells changes its metabolic activity resulting in the rate of death in the population equaling the rate of reproduction. Stationary phase can be in response to limited nutrients or a build-up of toxic substances in the environment." [GOC:dph]	60274	1	1	1	NaN	NaN
"The directed movement of a motile cell guided by a specific chemical concentration gradient. Movement may be towards a higher concentration (positive chemotaxis) or towards a lower concentration (negative chemotaxis)." [GOC:dph]	60326	0	1	1	NaN	NaN
"Any process that increases the rate, frequency or extent of DNA-templated transcription termination, the process in which transcription is completed; the formation of phosphodiester bonds ceases, the RNA-DNA hybrid dissociates, and RNA polymerase releases the DNA." [GOC:dph, GOC:tb, GOC:txnOH]	60566	0	1	1	NaN	NaN
"The chemical reactions and pathways resulting in the formation of glutamate, the anion of 2-aminopentanedioic acid." [GOC:go_curators]	6537	3	1	1	1	0.974674
"Any process that modulates the rate, frequency or extent of the catalysis of the hydrolysis of ester linkages within ribonucleic acid by creating internal breaks." [GOC:dph, GOC:tb]	60699	0	1	1	NaN	NaN
"Any process that decreases the rate, frequency, or extent of ribonuclease activity, catalysis of the hydrolysis of phosphodiester bonds in chains of RNA." [GOC:dph, GOC:tb]	60701	0	1	1	NaN	NaN
"Any process that decreases the rate, frequency or extent of the catalysis of the hydrolysis of ester linkages within ribonucleic acid by creating internal breaks." [GOC:dph, GOC:tb]	60702	0	1	1	NaN	NaN
"A process which results in the assembly, arrangement of constituent parts, or disassembly of a membrane. A membrane is a double layer of lipid molecules that encloses all cells, and, in eukaryotes, many organelles; may be a single or double lipid bilayer; also includes associated proteins." [GOC:dph, GOC:tb]	61024	1	1	1	NaN	NaN
"The chemical reactions and pathways resulting in the formation of arginine, 2-amino-5-(carbamimidamido)pentanoic acid." [ISBN:0198506732]	6526	3	1	1	1	0.981172
"The process of coupling valine to valyl-tRNA in the cytosol, catalyzed by valyl-tRNA synthetase. In tRNA aminoacylation, the amino acid is first activated by linkage to AMP and then transferred to either the 2'- or the 3'-hydroxyl group of the 3'-adenosine residue of the tRNA." [GOC:dph]	61475	1	1	1	NaN	NaN
"The chemical reactions and pathways resulting in the formation of cyclic threonylcarbamoyladenosine, a modified nucleoside found in some tRNA molecules." [PMID:23242255]	61504	0	1	1	NaN	NaN
"The chemical reactions and pathways in which glycerol, 1,2,3-propanetriol, is converted to glycerone phosphate." [GOC:dph, ISBN:0201090910]	61610	0	1	1	NaN	NaN
"The chemical reactions and pathways resulting in the breakdown of a monosaccharide into pyruvate, occurring through a fructose-6-phosphate intermediate, with the concomitant production of ATP and NADH." [GOC:dph, ISBN:0201090910, ISBN:0879010479]	61615	1	1	1	NaN	NaN
"The glycolytic process that begins with the conversion of glucose to glucose-6-phosphate by glucokinase activity. Glycolytic processes are the chemical reactions and pathways resulting in the breakdown of a carbohydrate into pyruvate, with the concomitant production of a small amount of ATP." [GOC:dph, ISBN:0201090910, ISBN:0879010479]	61621	2	1	1	NaN	NaN
"The chemical reactions and pathways resulting in the breakdown of 6-sulfoquinovose(1-) resulting in the formation of glycerone phosphate (DHAP) and 3-sulfolactaldehyde (SLA)." [GOC:dph, PMID:24463506]	61720	1	1	1	NaN	NaN
"The chemical reactions and pathways resulting in the breakdown of methylglyoxal, CH3-CO-CHO, into lactate." [GOC:dph, PMID:2198020]	61727	0	1	1	NaN	NaN
"The process of assisting in the folding of tRNAs into the correct tertiary structure." [GOC:dph, PMID:27849601]	61818	0	1	1	NaN	NaN
"The directed movement of proteins in a cell, from one side of a membrane to another by means of some agent such as a transporter or pore." [GOC:isa_complete]	65002	1	1	1	NaN	NaN
"The chemical reactions and pathways involving arginine, 2-amino-5-(carbamimidamido)pentanoic acid." [GOC:go_curators]	6525	3	1	1	1	0.987757
"The protein modification process in which the translation-initiating methionine or formylmethionine residue is removed from a protein." [GOC:imk, GOC:mah]	70084	1	1	1	NaN	NaN
"The chemical reactions and pathways involving D-serine, the D-enantiomer of serine, i.e. (2R)-2-amino-3-hydroxypropanoic acid." [CHEBI:16523, GOC:jsg, GOC:mah]	70178	1	1	1	NaN	NaN
"The formation of a protein trimer, a macromolecular structure consisting of three noncovalently associated identical or nonidentical subunits." [GOC:hjd]	70206	0	1	1	NaN	NaN
"The formation of a protein homotrimer, a macromolecular structure consisting of three noncovalently associated identical subunits." [GOC:hjd]	70207	2	1	1	NaN	NaN
"The removal of phosphoric residues from peptidyl-O-phospho-L-serine to form peptidyl-serine." [GOC:bf]	70262	0	1	1	NaN	NaN
"Any process that modulates the frequency, rate or extent of signal transduction via a phosphorelay signal transduction system." [GOC:mah]	70297	0	1	1	NaN	NaN
"Any process that stops, prevents, or reduces the frequency, rate or extent of signal transduction via a phosphorelay signal transduction system." [GOC:mah]	70298	0	1	1	NaN	NaN
"Any process that activates or increases the frequency, rate or extent of signal transduction via a phosphorelay signal transduction system." [GOC:mah]	70299	0	1	1	NaN	NaN
"The chemical reactions and pathways resulting in the breakdown of misfolded or attenuated proteins." [GOC:jl]	6515	3	1	1	1	0.994431
[truncated: 268 more rows]

## Sheet: Protein vs flux
Protein Name	Acetate	Fructose	Galactose	Glucose	Glycerol	Pyruvate	Succinate	Reaction Name	Acetate	Fructose	Galactose	Glucose	Glycerol	Pyruvate	Succinate	Proportionality	intercept	pvalue
[truncated: 50 more rows]

[truncated: 9 more sheets: M9 - LB colonies, Cra+ - Cra knockout , Perturbations, Perturbation colonies, arcA vs wt SS, arcA vs wt 2hours starvation, WT dynamics starvation, arcA dynamics starvation, Details]
