# Supplementary material for: Pareto optimality between growth-rate and lag-time couples metabolic noise to phenotypic heterogeneity in Escherichia coli
Source: Nat Commun. 2021 May 28;12:3204. doi: 10.1038/s41467-021-23522-0 (PMC8163773; doi:10.1038/s41467-021-23522-0)
Supplement: Supplementary file 6 — Source Data [file 41467_2021_23522_MOESM6_ESM.xlsx]

## Sheet: Figure 1A-B-C
Protein name	b number	Mean Protein Copy number (log10)	Standard noise (log10)	Weighted avarage	Deviating noise (log2)		Figure 1B	pvalue
cspG	b0990	-1.22185	1.56864	1.47343	0.0952075		All vs Oxidation/Reduction	0.0378
b1398	b1398	-1.30103	1.50864	1.55666	-0.0480191		All vs Essential	4.7e-11
b2385	b2385	-1.20761	1.38722	1.45845	-0.0712298		All vs Chemotaxis	0.0016
b1012	b1012	-1.03152	1.3098	1.27271	0.0370897
yohI	b2140	-0.943095	1.24413	1.17905	0.0650752		Figure 1C	pvalue
rbsB	b3751	-0.657577	1.19382	0.873618	0.320202		All vs Oxidation/Reduction	0.0067
b1410	b1410	-0.950782	1.16749	1.18721	-0.0197146		All vs Essential	0.181
ybaJ	b0461	-0.551294	1.09151	0.75868	0.332835		All vs Chemotaxis	0.1446
b1337	b1337	-0.761954	1.08092	0.985896	0.0950254
yhcC	b3211	-0.632644	1.07058	0.8467	0.223881
yihQ	b3878	-0.527244	1.0655	0.732618	0.332884
moaC	b0783	-0.742321	1.0655	0.964832	0.10067
recE	b1350	-0.737549	1.06048	0.959707	0.100774
fliN	b1946	-0.815309	1.05552	1.04301	0.0125083
pykF	b1676	-0.818156	1.00436	1.04605	-0.0416869
b2443	b2443	-0.752027	1.00436	0.975248	0.0291166
yiaF	b3554	-0.694649	0.995679	0.913575	0.0821038
frvX	b3898	-0.429457	0.974694	0.627252	0.347442
yafM	b0228	-0.8041	0.954677	1.03103	-0.0763511
ycgV	b1202	-0.467246	0.943095	0.667839	0.275256
eutI	b2458	-0.774691	0.939302	0.999549	-0.0602464
b2865	b2865	-0.474955	0.939302	0.676152	0.26315
yacK	b0123	-0.179799	0.920819	0.35263	0.568189
b0878	b0878	-0.600326	0.920819	0.811765	0.109053
ycaO	b0905	-0.488117	0.920819	0.690364	0.230455
fixB	b0042	-0.486782	0.920819	0.688922	0.231897
b1396	b1396	-0.769551	0.917215	0.994041	-0.0768263
b1010	b1010	-0.661544	0.917215	0.877897	0.0393181
spy	b1743	-0.801343	0.90309	1.02808	-0.124989
mltB	b2701	-0.8041	0.90309	1.03103	-0.127938
ybeW	b0650	-0.522879	0.90309	0.727888	0.175202
atpC	b3731	-0.823909	0.886057	1.0522	-0.166139
yhjU	b3538	-0.492144	0.853872	0.694592	0.15928
ycbE	b0933	-0.59176	0.853872	0.802498	0.0513744
b2073	b2073	-0.716699	0.829738	0.937301	-0.107563
ygfT	b2887	-0.242604	0.823909	0.426225	0.397684
thdF	b3706	2.20212	0.821023	-0.843114	1.66414
ydiB	b1692	-0.438899	0.812479	0.637374	0.175105
b1240	b1240	-0.61261	0.809668	0.825049	-0.0153812
guaA	b2507	2.52579	0.809668	-0.834978	1.64465
recO	b2565	-0.543634	0.79588	0.75038	0.0454997
ubiE	b3833	-0.44855	0.782516	0.647874	0.134642
tdcD	b3115	-0.653647	0.782516	0.869377	-0.0868608
b0964	b0964	-0.49485	0.769551	0.697528	0.0720229
b0725	b0725	-0.519993	0.769551	0.72476	0.0447906
b0836	b0836	-0.210419	0.769551	0.38896	0.380591
pqiB	b0951	-0.121478	0.756962	0.282838	0.474123
fdnG	b1474	-0.679854	0.737549	0.897638	-0.160089
tar	b1886	-0.476254	0.732828	0.677553	0.0552751
ydeI	b1536	-0.185087	0.723538	0.359048	0.36449
ybgF	b0742	-0.596879	0.709965	0.808037	-0.0980712
b2248	b2248	-0.352617	0.69897	0.545546	0.153424
evgS	b2370	0.705864	0.69897	-0.537405	1.23637
rob	b4396	-0.563837	0.69897	0.772268	-0.0732984
yjhI	b4299	-0.732828	0.688246	0.954637	-0.266391
yegU	b2099	-0.206908	0.677781	0.384846	0.292935
cirA	b2155	-0.422508	0.677781	0.619814	0.0579664
gltI	b0655	-0.68403	0.673664	0.902138	-0.228474
ycaK	b0901	-0.142065	0.659556	0.30724	0.352316
intD	b0537	0.247973	0.638272	-0.12868	0.766952
ygfH	b2920	-0.421361	0.638272	0.618587	0.019685
gnd	b2029	-0.297569	0.638272	0.486996	0.151276
rspA	b1581	-0.651695	0.621602	0.86727	-0.245668
hofB	b0107	-0.111259	0.619789	0.270413	0.349376
fimE	b4313	-0.383	0.616185	0.577724	0.0384602
yfbT	b2293	-0.093665	0.614394	0.250501	0.363893
fimD	b4317	-0.412289	0.61261	0.608896	0.00371461
yjcW	b4087	-0.313364	0.610834	0.503917	0.106917
melR	b4118	-0.172631	0.585027	0.344199	0.240828
yojL	b2214	0.0549959	0.576754	0.0849991	0.491755
hslS	b3686	1.18141	0.576754	-0.728462	1.30522
dppA	b3544	-0.531653	0.549751	0.737396	-0.187645
yhiI	b3487	-0.213249	0.530178	0.392298	0.13788
yidH	b3676	-0.170696	0.525784	0.341841	0.183942
yhjS	b3536	-0.248721	0.5157	0.433342	0.0823586
yqjG	b3102	0.486005	0.5157	-0.379102	0.894802
narH	b1225	0.0417873	0.508638	0.0993189	0.409319
cheW	b1887	-0.359519	0.49485	0.552846	-0.0579963
ygcW	b2774	-0.430626	0.485452	0.628504	-0.143052
hypE	b2730	-0.512862	0.481486	0.717033	-0.235547
yhbV	b3159	-0.254925	0.480172	0.440361	0.0398106
b1672	b1672	-0.363512	0.476254	0.557072	-0.0808188
yphE	b2547	0.158362	0.474955	-0.0300818	0.505037
b1355	b1355	-0.394695	0.47237	0.59015	-0.11778
ybjP	b0865	-0.0352691	0.4698	0.18517	0.284631
bioF	b0776	-0.0172766	0.468521	0.165738	0.302784
citB	b0620	0.0261245	0.462181	0.11668	0.345501
yaeJ	b0191	-0.279014	0.449772	0.466989	-0.0172174
ycbY	b0948	-0.378824	0.447332	0.573294	-0.125962
yheT	b3353	-0.0545314	0.443697	0.20634	0.237357
hemH	b0475	-0.299296	0.440093	0.488844	-0.0487504
yeeR	b2001	0.243782	0.420216	-0.124186	0.544402
b0959	b0959	-0.416801	0.405607	0.613714	-0.208106
yjhP	b4306	0.13258	0.387216	-0.00119268	0.388409
b1391	b1391	-0.312471	0.383	0.502968	-0.119968
yhjJ	b3527	-0.0695604	0.381952	0.223326	0.158626
ppc	b3956	1.16391	0.371611	-0.725438	1.09705
gcl	b0507	0.0722499	0.346787	0.0661742	0.280613
b2520	b2520	-0.145087	0.346787	0.310621	0.0361661
dniR	b0211	-0.112383	0.341989	0.271765	0.070224
yhiU	b3513	-0.0579919	0.337242	0.21016	0.127082
yebB	b1862	-0.254145	0.305395	0.439482	-0.134088
glpC	b2243	-0.178486	0.296709	0.351036	-0.0543272
yraN	b3148	-0.076756	0.283997	0.231172	0.0528251
b1598	b1598	0.101403	0.279841	0.0337019	0.246139
sgcE	b4301	-0.135489	0.274905	0.299634	-0.0247283
ugpB	b3453	-0.179799	0.274088	0.35263	-0.0785412
ytfN	b4221	-0.209715	0.271646	0.388123	-0.116477
hyuA	b2873	-0.0660068	0.267606	0.219302	0.048304
ygfU	b2888	0.176959	0.263603	-0.0517061	0.31531
paaF	b1393	-0.155523	0.258848	0.323346	-0.0644976
yhjL	b3530	0.45454	0.255707	-0.349573	0.60528
b1501	b1501	-0.108463	0.255707	0.267064	-0.0113565
araB	b0063	0.202488	0.240332	-0.0797118	0.320044
hisI	b2026	-0.146302	0.236572	0.31211	-0.0755381
yqeA	b2874	0.652053	0.232844	-0.503426	0.736271
ybaA	b0456	0.0244857	0.227678	0.118472	0.109207
b2384	b2384	-0.0371573	0.225483	0.187231	0.0382517
ygjH	b3074	-0.015923	0.225483	0.164276	0.0612068
amiB	b4169	-0.430626	0.225483	0.628504	-0.403021
nikC	b3478	0.0358298	0.215383	0.105886	0.109497
torA	b0997	-0.0909791	0.21467	0.24756	-0.0328898
narZ	b1468	-0.00568285	0.21467	0.15311	0.0615605
glcF	b4467	0.150142	0.211125	-0.0209722	0.232097
yjhG	b4297	-0.0231917	0.207608	0.171999	0.0356097
yadP	b0147	0.192289	0.19044	-0.0686058	0.259046
mrcB	b0149	-0.0245682	0.187087	0.173479	0.0136075
nfrA	b0568	0.0314085	0.177178	0.110807	0.0663716
yfjK	b2627	-0.210419	0.170696	0.38896	-0.218264
hydH	b4003	0.0174507	0.170696	0.127615	0.0430809
ygeV	b2869	0.0174507	0.167491	0.127615	0.0398758
b0502	b0502	-0.318759	0.154902	0.509647	-0.354745
era	b2566	-0.108463	0.145694	0.267064	-0.12137
lysU	b4129	1.42899	0.145694	-0.789924	0.935618
apaG	b0050	-0.0861861	0.142668	0.242144	-0.0994762
b2459	b2459	-0.150581	0.142065	0.317355	-0.17529
yaeG	b0162	-0.192465	0.140862	0.367776	-0.226914
recB	b2820	-0.216811	0.136677	0.396506	-0.259829
yicH	b3655	0.262214	0.133713	-0.143748	0.277461
idnO	b4266	0.497897	0.130768	-0.389313	0.520082
mhpE	b0352	0.245019	0.127844	-0.125541	0.253385
recN	b2616	1.07343	0.127844	-0.709506	0.83735
cheY	b1882	1.07059	0.116339	-0.708431	0.824769
ymbA	b0952	-0.128427	0.113509	0.291224	-0.177715
ompC	b2215	-0.0840728	0.111821	0.239669	-0.127848
yqeB	b2875	0.107549	0.110698	0.0268364	0.0838619
yjhT	b4310	0.223496	0.107905	-0.102522	0.210427
ybhF	b0794	0.0161974	0.10513	0.129001	-0.0238703
flhC	b1891	0.0244857	0.10513	0.118472	-0.0133414
b2866	b2866	0.0362295	0.0958256	0.105446	-0.00962035
yebG	b1848	1.87852	0.0942041	-0.861836	0.95604
b1773	b1773	-0.0357404	0.093665	0.185683	-0.0920176
mdlA	b0448	0.272074	0.091515	-0.15418	0.245695
basS	b4112	-0.130182	0.091515	0.293358	-0.201843
bglG	b3723	0.12483	0.091515	0.00741575	0.0840992
kduI	b2843	0.131939	0.0888424	-0.000481863	0.0893243
ycfR	b1112	0.0546131	0.0809219	0.0854245	-0.00450255
yhfV	b3379	0.024075	0.0783135	0.11892	-0.0406068
ygiP	b3060	-0.166216	0.0741724	0.336369	-0.262196
cusS	b0570	0.329601	0.0731433	-0.21583	0.288974
gor	b3500	0.169674	0.0655015	-0.0436595	0.109161
b0919	b0919	0.0729847	0.0530567	0.0653504	-0.0122937
aceE	b0114	2.92593	0.048177	-0.837995	0.886172
citG	b0613	-0.341989	0.0457575	0.534245	-0.488488
nei	b0714	-0.0530567	0.0457575	0.20473	-0.158973
sulA	b0958	0.196176	0.0457575	-0.0728729	0.11863
dedD	b2314	-0.161151	0.0400052	0.330286	-0.290281
hycE	b2721	0.211654	0.0362122	-0.0896603	0.125873
ygcE	b2776	0.0322157	0.0338583	0.109902	-0.0760439
yiiU	b3928	2.73664	0.0338583	-0.835111	0.868969
pqqL	b1494	-0.0700704	0.0291884	0.223907	-0.194718
b1555	b1555	1.95476	0.0222764	-0.862432	0.884708
dacB	b3182	0.0707765	0.0154727	0.0678208	-0.0523482
yjiT	b4342	0.27485	0.0132283	-0.157116	0.170344
pgaA	b1024	0.118595	0.0109954	0.0144718	-0.00347641
yejH	b2184	-0.0736576	0.00921731	0.22761	-0.218393
yheN	b3345	-0.00833099	0.00656377	0.156107	-0.149543
argT	b2310	0.212454	-0.00432137	-0.0905308	0.0862094
yjiE	b4327	0.317646	-0.00432137	-0.202885	0.198564
ybiM	b0806	0.214844	-0.0211893	-0.0931349	0.0719456
menG	b3929	0.142076	-0.0232525	-0.0119226	-0.0113299
yciE	b1257	0.613525	-0.0253059	-0.478077	0.452772
yaiI	b0387	0.544068	-0.0334238	-0.427384	0.39396
nlpA	b3661	0.338058	-0.045323	-0.225052	0.179729
ydaW	b1361	0.249932	-0.045323	-0.130756	0.0854332
cysN	b2751	0.59073	-0.045323	-0.461502	0.416179
fadB	b3846	0.317436	-0.0472749	-0.202659	0.155384
mutM	b3635	0.0820669	-0.049218	0.05517	-0.104388
dfp	b3639	1.23228	-0.0530784	-0.73728	0.684201
yehL	b2119	0.0576661	-0.0549959	0.0825313	-0.137527
pbpG	b2134	0.0281644	-0.064458	0.114406	-0.178864
allC	b0516	0.0128372	-0.064458	0.132753	-0.197211
napD	b2207	0.0191163	-0.0700379	0.125808	-0.195846
ygbT	b2755	0.371437	-0.071882	-0.262398	0.190516
ytfG	b4211	0.499137	-0.0737184	-0.39046	0.316742
garL	b3126	0.23147	-0.0773679	-0.111065	0.0336967
yeaU	b1800	0.385964	-0.0827854	-0.277727	0.194941
dsbC	b2893	0.00689371	-0.0845763	0.139274	-0.223851
glgC	b3430	0.163758	-0.0863598	-0.0364741	-0.0498858
dapA	b2478	0.0437551	-0.0863598	0.0971447	-0.183505
b2085	b2085	0.00987563	-0.0874265	0.13595	-0.223376
hypA	b2726	0.268344	-0.0881361	-0.15023	0.0620936
mutH	b2831	0.0534626	-0.0881361	0.0863232	-0.174459
yedJ	b1962	0.00689371	-0.09691	0.139274	-0.236184
yjdG	b4124	-0.21254	-0.10721	0.391463	-0.498673
b1673	b1673	-0.0329203	-0.11059	0.18262	-0.29321
mrcA	b3396	0.155032	-0.11059	-0.0263916	-0.0841981
fadE	b0221	1.07522	-0.113943	-0.710167	0.596224
dsdA	b2366	0.275772	-0.128722	-0.158096	0.0293741
hycA	b2725	0.420616	-0.130334	-0.31533	0.184996
yegE	b2067	0.370143	-0.133539	-0.260989	0.12745
htrE	b0139	0.10551	-0.135133	0.0291126	-0.164245
ydbC	b1406	0.817301	-0.14145	-0.590166	0.448716
uxaA	b3091	0.366796	-0.143015	-0.257041	0.114026
ydjC	b1733	0.248464	-0.158362	-0.1292	-0.0291628
osmC	b1482	0.080987	-0.161368	0.0563782	-0.217746
ydcI	b1422	0.248464	-0.168792	-0.1292	-0.0395923
csgG	b1037	0.454082	-0.178977	-0.349098	0.170121
hflC	b4175	0.350829	-0.180413	-0.239139	0.058726
ydcN	b1434	0.646894	-0.186108	-0.500061	0.313952
mcrB	b4346	0.517987	-0.188928	-0.407115	0.218187
elaB	b2266	2.59192	-0.188928	-0.833845	0.644917
mrsA	b3176	2.16601	-0.190332	-0.847519	0.657187
nfrB	b0569	0.444981	-0.19173	-0.34032	0.148589
barA	b2786	0.338257	-0.193125	-0.225274	0.0321497
yliB	b0830	0.335859	-0.1959	-0.222683	0.0267833
moeB	b0826	0.149219	-0.200029	-0.0199493	-0.18008
sprT	b2944	0.451018	-0.202761	-0.346058	0.143298
yjcT	b4084	0.343999	-0.208173	-0.23156	0.0233878
nikD	b3479	0.501744	-0.216166	-0.392886	0.17672
yqhD	b3011	0.711217	-0.218798	-0.540484	0.321686
oxc	b2373	0.457731	-0.225309	-0.352802	0.127493
recQ	b3822	0.28713	-0.22917	-0.170133	-0.0590362
ybgC	b0736	1.51713	-0.238046	-0.810956	0.57291
b1593	b1593	0.475526	-0.243038	-0.369718	0.12668
pflD	b3951	0.391288	-0.243038	-0.283572	0.0405338
narW	b1466	0.466274	-0.245513	-0.361007	0.115495
b1228	b1228	-0.173925	-0.246745	0.345775	-0.59252
fadA	b3845	0.463146	-0.249198	-0.357867	0.108669
appC	b0978	0.490099	-0.25042	-0.382607	0.132187
yjeA	b4155	0.416973	-0.252853	-0.311328	0.0584749
ogt	b1335	0.344196	-0.252853	-0.231782	-0.0210711
b2074	b2074	0.256477	-0.255273	-0.137684	-0.117589
yjgL	b4253	0.335057	-0.256477	-0.221821	-0.0346559
pldB	b3825	0.906604	-0.267172	-0.635114	0.367942
yraM	b3147	0.552668	-0.267172	-0.43342	0.166248
alkA	b2068	0.301464	-0.273001	-0.185408	-0.0875933
cydA	b0733	2.68582	-0.273001	-0.834315	0.561314
ybdN	b0602	0.299071	-0.275311	-0.18286	-0.0924514
hsdS	b4348	0.32695	-0.275311	-0.212876	-0.062435
yibK	b3606	0.638888	-0.277609	-0.494956	0.217347
nrdH	b2673	1.86094	-0.281033	-0.860784	0.579751
hemY	b3802	0.271609	-0.293363	-0.15369	-0.139672
b2971	b2971	0.230704	-0.296665	-0.110246	-0.186419
yrbC	b3192	0.328991	-0.298853	-0.215159	-0.0836941
nrdG	b4237	0.288026	-0.298853	-0.171081	-0.127773
b1745	b1745	0.458638	-0.30963	-0.353574	0.0439438
fixC	b0043	0.525304	-0.310693	-0.41276	0.102067
tolB	b0740	0.52621	-0.313867	-0.413493	0.0996262
yafO	b0233	0.369216	-0.313867	-0.260016	-0.0538516
rna	b0611	0.168792	-0.31492	-0.0426745	-0.272246
frwB	b3950	0.747179	-0.317018	-0.55846	0.241442
yibA	b3594	0.786964	-0.318063	-0.576508	0.258445
yqjI	b3071	1.89189	-0.320146	-0.862265	0.542119
nfi	b3998	0.777137	-0.322219	-0.571895	0.249676
yfeU	b2428	0.679882	-0.323252	-0.52125	0.197998
yieF	b3713	0.968343	-0.323252	-0.667269	0.344017
yqjD	b3098	2.62753	-0.32531	-0.833757	0.508447
yjgF	b4243	3.06619	-0.326336	-0.837869	0.511533
mobB	b3856	0.447933	-0.33646	-0.343136	0.00667632
nuoF	b2284	0.965061	-0.338456	-0.665666	0.327209
ybaE	b0445	0.524656	-0.341435	-0.412311	0.0708761
yadE	b0130	0.288696	-0.343409	-0.171793	-0.171616
yadB	b0144	0.354108	-0.345374	-0.242823	-0.102551
narG	b1224	0.473925	-0.349278	-0.368419	0.0191412
elaA	b2267	0.337459	-0.349278	-0.2244	-0.124878
sbcC	b0397	0.480007	-0.349278	-0.373877	0.0245998
ydbO	b1388	0.345178	-0.350248	-0.23289	-0.117358
relE	b1563	0.288473	-0.356981	-0.171554	-0.185427
mltA	b2813	0.238548	-0.358886	-0.118655	-0.240231
ydeJ	b1537	1.06893	-0.359835	-0.707786	0.34795
hslT	b3687	2.33837	-0.360783	-0.836397	0.475614
pldA	b3821	0.446537	-0.368287	-0.34191	-0.0263764
asmA	b2064	0.232234	-0.369216	-0.111877	-0.257339
yieM	b3745	0.388811	-0.369216	-0.281092	-0.0881234
yhaD	b3124	0.391112	-0.370143	-0.283371	-0.0867714
astC	b1748	1.2992	-0.371068	-0.750873	0.379805
yiaV	b3586	0.359646	-0.371622	-0.249127	-0.122495
arpA	b4017	0.377306	-0.371991	-0.268667	-0.103324
ymdC	b1046	0.497344	-0.372912	-0.38886	0.0159482
metJ	b3938	1.98398	-0.374748	-0.86317	0.488421
yjjU	b4377	0.809358	-0.375664	-0.5864	0.210736
pepE	b4021	0.598134	-0.376577	-0.46679	0.0902129
sbcB	b2011	0.497759	-0.379306	-0.389185	0.00987977
adiA	b4117	0.447778	-0.379306	-0.343	-0.0363052
uvrA	b4058	0.69055	-0.381115	-0.528525	0.14741
b1327	b1327	0.933437	-0.386499	-0.649271	0.262772
ytfE	b4209	0.74186	-0.38739	-0.556001	0.168611
ygjD	b3064	0.162564	-0.388279	-0.0351376	-0.353141
yedV	b1968	0.539202	-0.392697	-0.423936	0.0312394
treA	b1197	0.31597	-0.392697	-0.201072	-0.191625
phnD	b4105	0.617629	-0.394452	-0.481048	0.0865959
b2341	b2341	0.342225	-0.395326	-0.229677	-0.165649
yjjI	b4380	0.483445	-0.399674	-0.376687	-0.0229868
kdpD	b0695	0.942901	-0.403978	-0.654157	0.250179
fucU	b2804	0.699664	-0.403978	-0.533671	0.129693
b1423	b1423	0.59384	-0.414137	-0.463516	0.0493786
yebE	b1846	1.12163	-0.414973	-0.718739	0.303765
glxK	b0514	0.623766	-0.419956	-0.484818	0.0648625
yjiY	b4354	2.12988	-0.422426	-0.853091	0.430665
yfjL	b2628	0.476542	-0.424065	-0.370616	-0.053449
phpB	b0638	0.31597	-0.424882	-0.201072	-0.22381
ycbB	b0925	0.430881	-0.424882	-0.325512	-0.09937
b2496	b2496	1.0864	-0.428135	-0.71255	0.284416
yafA	b0239	0.691435	-0.428944	-0.529115	0.100171
ydiJ	b1687	0.816771	-0.429752	-0.58994	0.160188
zntA	b3469	0.770042	-0.430559	-0.568684	0.138125
nrdD	b4238	0.714581	-0.440122	-0.542111	0.10199
gadA	b3517	2.82913	-0.440909	-0.836709	0.3958
yfaO	b2251	0.474508	-0.440909	-0.368893	-0.0720165
ycdW	b1033	1.12698	-0.44248	-0.719628	0.277148
yi41	b4278	0.546049	-0.447158	-0.429018	-0.0181403
b2097	b2097	0.658488	-0.447933	-0.507761	0.059828
b2255	b2255	0.912116	-0.447933	-0.637898	0.189965
ybbF	b0524	0.734079	-0.448706	-0.552238	0.103532
b1552	b1552	1.73387	-0.449478	-0.844	0.394521
sapA	b1294	0.549861	-0.451018	-0.43161	-0.0194082
parE	b3030	0.959041	-0.452553	-0.662736	0.210183
lhr	b1653	0.624901	-0.456366	-0.485548	0.0291821
ynhG	b1678	0.56265	-0.456366	-0.440578	-0.0157877
hisJ	b2309	0.385249	-0.457125	-0.276997	-0.180128
yfeR	b2409	0.391817	-0.459392	-0.284133	-0.175259
yffH	b2467	1.15836	-0.459392	-0.724498	0.265106
phnK	b4097	1.22136	-0.463146	-0.735135	0.271989
ydcP	b1435	1.04139	-0.464639	-0.697814	0.233175
fepB	b0592	0.927165	-0.465383	-0.646028	0.180645
yafD	b0209	0.901295	-0.466126	-0.632433	0.166308
b1371	b1371	0.270679	-0.468347	-0.152702	-0.315646
phrB	b0708	0.54108	-0.469822	-0.425185	-0.0446372
fimB	b4312	0.515079	-0.471292	-0.404487	-0.0668043
ypfI	b2474	0.417472	-0.472756	-0.311881	-0.160875
hemX	b3803	0.733679	-0.478566	-0.552034	0.0734674
cyoE	b0428	0.831614	-0.489958	-0.596334	0.106376
yeeX	b2007	2.4306	-0.490661	-0.836056	0.345396
yciF	b1258	1.79707	-0.490661	-0.854341	0.363681
yfiD	b2579	2.07756	-0.49276	-0.859768	0.367008
sgbH	b3581	0.854549	-0.493876	-0.60827	0.114394
yigN	b3832	0.888965	-0.494155	-0.626209	0.132055
prsA	b1207	2.45215	-0.496238	-0.836041	0.339803
ybbB	b0503	0.833848	-0.502427	-0.59749	0.0950627
hypB	b2727	0.528917	-0.502427	-0.415799	-0.0866284
ldcC	b0186	0.948462	-0.503109	-0.656959	0.15385
gloB	b0212	0.862728	-0.503791	-0.612882	0.109091
gatZ	b2095	2.46222	-0.503791	-0.835975	0.332184
yciM	b1280	1.13319	-0.507856	-0.720584	0.212728
rpiB	b4090	0.796158	-0.507856	-0.580512	0.0726566
gldA	b3945	1.03214	-0.50853	-0.694761	0.186231
rnk	b0610	0.640779	-0.509203	-0.495959	-0.0132435
hypC	b2728	0.351989	-0.509874	-0.240405	-0.269469
yjhH	b4298	0.90124	-0.510545	-0.632407	0.121862
yceA	b1055	1.56621	-0.510545	-0.819612	0.309067
ucpA	b2426	0.917978	-0.513218	-0.641051	0.127834
mutT	b0099	0.587486	-0.513218	-0.45896	-0.0542578
yigA	b3810	0.91598	-0.513883	-0.640004	0.12612
nikE	b3480	0.567026	-0.515211	-0.444154	-0.0710571
ddpA	b1487	1.14613	-0.515211	-0.722604	0.207392
hipA	b1507	0.634276	-0.522444	-0.492152	-0.0302926
phnP	b4092	0.683587	-0.523096	-0.523825	0.00072884
ylaD	b0459	0.912647	-0.525045	-0.638181	0.113137
b0844	b0844	0.802432	-0.525693	-0.58334	0.057648
yegH	b2063	0.823474	-0.526339	-0.592568	0.0662287
ybaZ	b0454	0.604334	-0.528274	-0.471281	-0.0569924
yedU	b1967	1.4964	-0.532117	-0.80654	0.274423
phnJ	b4098	1.2675	-0.533391	-0.74399	0.210599
yabO	b0058	0.735359	-0.535294	-0.552885	0.0175907
metB	b3939	1.33314	-0.535294	-0.761321	0.226027
mhpF	b0351	1.27087	-0.535294	-0.744775	0.209481
galF	b2042	2.36363	-0.538448	-0.836379	0.297931
rep	b3778	0.51746	-0.539076	-0.40674	-0.132337
b1117	b1117	1.75381	-0.539076	-0.847203	0.308127
yrfG	b3399	1.20994	-0.541579	-0.733108	0.191528
nagZ	b1107	0.72214	-0.542203	-0.546171	0.00396853
yjjV	b4378	0.901622	-0.544068	-0.632594	0.088526
yggE	b2922	0.472464	-0.545307	-0.367097	-0.17821
kdpE	b0694	0.744762	-0.545925	-0.557371	0.0114458
mobA	b3857	0.644044	-0.546543	-0.498249	-0.0482932
yghA	b3003	1.22235	-0.549616	-0.735366	0.18575
aldB	b3588	1.07715	-0.550228	-0.710858	0.16063
lplA	b4386	0.932322	-0.550228	-0.648702	0.098474
yidR	b3689	1.09022	-0.55206	-0.713419	0.16136
ggt	b3447	0.481012	-0.553883	-0.37468	-0.179204
b1649	b1649	0.804344	-0.556303	-0.584169	0.0278668
hybD	b2993	0.619406	-0.559308	-0.482075	-0.0772335
b1667	b1667	1.85023	-0.559308	-0.860039	0.300731
eutB	b2441	0.802158	-0.562293	-0.583202	0.0209094
menC	b2261	0.599992	-0.563481	-0.467998	-0.0954834
ppiC	b3775	0.890086	-0.564666	-0.626764	0.0620984
yiiM	b3910	1.00817	-0.564666	-0.685926	0.12126
ytfL	b4218	1.27124	-0.565257	-0.744867	0.17961
fkpA	b3347	0.595165	-0.567026	-0.464482	-0.102544
hdeA	b3510	1.32294	-0.567026	-0.757809	0.190782
b1374	b1374	0.749891	-0.568202	-0.559692	-0.00851007
dacA	b0632	0.70944	-0.569374	-0.539424	-0.0299497
ygcM	b2765	1.26984	-0.569959	-0.744522	0.174563
ydeH	b1535	0.786325	-0.572291	-0.576261	0.00397005
lctD	b3605	1.03747	-0.572291	-0.696693	0.124403
yhbM	b3163	0.66238	-0.57461	-0.510357	-0.0642533
mutL	b4170	0.821186	-0.575188	-0.591562	0.0163746
phnN	b4094	0.946747	-0.575188	-0.656026	0.0808379
nrdA	b2234	2.39985	-0.576341	-0.836118	0.259777
ybdG	b0577	0.957416	-0.576917	-0.66188	0.0849627
fhuA	b0150	0.591621	-0.578066	-0.462043	-0.116023
lolA	b0891	0.457882	-0.578066	-0.352931	-0.225135
ygjG	b3073	1.10995	-0.578066	-0.716855	0.138789
yabB	b0081	0.767823	-0.578066	-0.567914	-0.0101515
ygfA	b2912	0.507991	-0.579212	-0.398287	-0.180925
ftsJ	b3179	1.01657	-0.579212	-0.689247	0.110036
mgtA	b4242	1.19504	-0.580925	-0.730913	0.149988
ybiS	b0819	0.978409	-0.582063	-0.672343	0.0902792
yjdI	b4126	0.906281	-0.583199	-0.634955	0.0517564
yrbH	b3197	1.18079	-0.584331	-0.728367	0.144036
b0542	b0542	0.536306	-0.584896	-0.421548	-0.163349
putA	b1014	1.1088	-0.586024	-0.716708	0.130683
dcrB	b3472	0.708846	-0.586587	-0.539065	-0.0475219
yacL	b0119	0.587374	-0.589391	-0.458872	-0.130519
yedW	b1969	0.163161	-0.58995	-0.035802	-0.554148
glnD	b0167	0.887505	-0.591621	-0.625488	0.0338666
glcB	b2976	1.24452	-0.592732	-0.739516	0.146784
kefC	b0047	0.492341	-0.594393	-0.38465	-0.209743
ybaS	b0485	1.34459	-0.595496	-0.764931	0.169435
ycdO	b1018	0.768786	-0.596047	-0.568231	-0.0278157
fabD	b1092	0.725585	-0.597146	-0.547773	-0.0493734
yfcF	b2301	1.56543	-0.597146	-0.819515	0.222368
csgD	b1040	1.36777	-0.598243	-0.772387	0.174144
frr	b0172	0.952163	-0.598243	-0.659042	0.0607992
b3223	b3223	0.833402	-0.598791	-0.597251	-0.00153918
iciA	b2916	1.52333	-0.60206	-0.812392	0.210332
ilvA	b3772	1.03411	-0.60206	-0.695587	0.0935273
cobT	b1991	0.826917	-0.602603	-0.594112	-0.00849082
yheL	b3343	0.612042	-0.603144	-0.476956	-0.126188
yqeF	b2844	0.982859	-0.603144	-0.674608	0.0714634
ybaX	b0444	1.19822	-0.604226	-0.731407	0.127181
b1675	b1675	1.33169	-0.605844	-0.760852	0.155008
yraL	b3146	1.10041	-0.607991	-0.71538	0.107389
glmU	b3730	1.62397	-0.608526	-0.827002	0.218476
speC	b2965	0.551694	-0.610128	-0.432793	-0.177335
flhD	b1892	0.916138	-0.610128	-0.640087	0.0299593
rcsC	b2218	0.948119	-0.611192	-0.656772	0.0455799
ycjX	b1321	0.770042	-0.611723	-0.568684	-0.0430393
exo	b2798	0.618676	-0.612254	-0.481654	-0.1306
ybeB	b0637	1.7854	-0.612254	-0.852545	0.240291
cspA	b3556	2.85406	-0.61437	-0.837111	0.222741
ubiC	b4039	0.747101	-0.614897	-0.558425	-0.0564718
tehB	b1430	1.06209	-0.615424	-0.705447	0.0900227
gatY	b2096	1.76742	-0.61595	-0.849774	0.233824
mrr	b4351	0.629817	-0.617525	-0.489058	-0.128466
pflB	b0903	2.3783	-0.619615	-0.836419	0.216804
lysA	b2838	1.05277	-0.620136	-0.701932	0.0817956
fdhD	b3895	0.742018	-0.620656	-0.556077	-0.0645794
gltD	b3213	2.44365	-0.620656	-0.836066	0.21541
ruvC	b1863	0.61363	-0.621176	-0.478157	-0.143019
yfhC	b2559	1.00557	-0.621695	-0.685011	0.0633155
b1770	b1770	1.37177	-0.621695	-0.773673	0.151977
hypD	b2729	0.58625	-0.624282	-0.458036	-0.166246
gadE	b3512	2.12466	-0.624282	-0.853992	0.22971
fliY	b1920	0.690285	-0.624798	-0.528348	-0.0964498
ybeD	b0631	2.3288	-0.624798	-0.836532	0.211734
yeaB	b1813	0.669689	-0.625312	-0.514878	-0.110434
yhhG	b3481	1.34155	-0.625312	-0.76395	0.138638
ybeY	b0659	1.3154	-0.625312	-0.755452	0.13014
yohF	b2137	1.26114	-0.62634	-0.742689	0.116349
phoH	b1020	1.15978	-0.627878	-0.724721	0.0968429
ybdF	b0579	0.777789	-0.628389	-0.572155	-0.0562343
recJ	b2892	0.698796	-0.630428	-0.53311	-0.0973182
yadG	b0127	1.05751	-0.630936	-0.703824	0.0728877
alr	b4053	0.903687	-0.631951	-0.633653	0.00170259
dnaE	b0184	0.911104	-0.633973	-0.63738	0.00340671
yhfR	b3375	0.760347	-0.633973	-0.564456	-0.0695171
recG	b3652	0.838471	-0.635986	-0.599864	-0.0361219
dadX	b1190	1.03675	-0.63799	-0.696627	0.0586374
b1983	b1983	1.67442	-0.63799	-0.834523	0.196533
osmY	b4376	1.19609	-0.639984	-0.731096	0.0911119
xthA	b1749	0.824841	-0.639984	-0.593177	-0.0468077
yecM	b1875	0.968996	-0.64197	-0.667574	0.0256039
yjiA	b4352	1.41875	-0.64197	-0.78732	0.145351
adhC	b0356	1.4559	-0.64197	-0.796726	0.154756
ychB	b1208	0.933437	-0.642959	-0.649271	0.00631211
pyrH	b0171	2.13648	-0.643453	-0.851858	0.208406
glnL	b3869	1.43916	-0.643946	-0.792535	0.148589
b1399	b1399	0.794488	-0.644439	-0.579863	-0.0645758
kbl	b3617	1.36517	-0.644439	-0.771562	0.127124
ycaJ	b0892	0.937518	-0.644439	-0.651307	0.00686829
arsC	b3503	1.17981	-0.644931	-0.728189	0.0832582
carA	b0032	2.67872	-0.644931	-0.834228	0.189297
yhdA	b3252	0.884229	-0.645422	-0.623864	-0.0215583
kdgK	b3526	1.3115	-0.645913	-0.754199	0.108286
speD	b0120	1.68754	-0.645913	-0.83617	0.190257
wrbA	b1004	2.34046	-0.64836	-0.83673	0.18837
lpd	b0116	2.68599	-0.649335	-0.834317	0.184982
malP	b3417	0.916717	-0.650793	-0.640391	-0.0104018
recD	b2819	0.677698	-0.650793	-0.520067	-0.130726
ycgC	b1198	1.2882	-0.654177	-0.748388	0.0942116
yihD	b3858	1.51134	-0.655619	-0.809713	0.154094
hslJ	b1379	0.444045	-0.657056	-0.339353	-0.317703
torS	b0993	0.441538	-0.657056	-0.336722	-0.320334
smp	b4387	0.803252	-0.658011	-0.583733	-0.0742782
yqgF	b2949	1.09597	-0.658488	-0.714427	0.0559382
lipA	b0628	1.48851	-0.658488	-0.804791	0.146302
yhhP	b3470	1.03563	-0.658965	-0.696254	0.0372896
b1668	b1668	1.25955	-0.658965	-0.742431	0.0834661
nth	b1633	0.785615	-0.659441	-0.575704	-0.0837368
intC	b2349	0.556423	-0.662286	-0.435854	-0.226432
yaiE	b0391	2.01179	-0.662286	-0.863976	0.20169
dapF	b3809	1.53306	-0.662758	-0.814307	0.151549
hycI	b2717	1.0535	-0.66323	-0.702161	0.0389312
ygbO	b2745	0.994889	-0.66323	-0.680165	0.0169352
rnd	b1804	0.702431	-0.663701	-0.535299	-0.128402
ydjA	b1765	1.4749	-0.665112	-0.8016	0.136488
fumC	b1611	1.31869	-0.665581	-0.756424	0.0908435
gidB	b3740	1.11358	-0.665581	-0.717466	0.0518849
yjgR	b4263	1.09195	-0.668852	-0.713715	0.0448633
yggW	b2955	0.946354	-0.67071	-0.655813	-0.0148964
pdxH	b1638	1.40671	-0.671173	-0.783985	0.112812
tktB	b2465	1.88871	-0.671173	-0.862156	0.190983
ycfH	b1100	0.854063	-0.672098	-0.608017	-0.0640808
b2290	b2290	1.40038	-0.673942	-0.782152	0.10821
pepP	b2908	2.01699	-0.674861	-0.863991	0.18913
pth	b1204	1.20366	-0.676236	-0.732247	0.0560106
gcvT	b2905	1.60297	-0.676236	-0.824341	0.148105
katG	b3942	1.2104	-0.677607	-0.733171	0.0555644
yhhF	b3465	1.16095	-0.677607	-0.724958	0.0473511
ybdQ	b0607	1.90487	-0.679428	-0.862402	0.182974
edd	b1851	1.22804	-0.680336	-0.736453	0.0561177
pcnB	b0143	1.42612	-0.680789	-0.789183	0.108395
yhiR	b3499	0.943544	-0.681693	-0.654442	-0.0272518
selB	b3590	0.85309	-0.683047	-0.607542	-0.0755048
hrpA	b1413	1.00822	-0.683047	-0.685947	0.00289974
ppk	b2501	1.44281	-0.683497	-0.793529	0.110032
prkB	b3355	1.02218	-0.68842	-0.690955	0.00253501
cpxR	b3912	1.52067	-0.690639	-0.811824	0.121185
mlrA	b2127	1.12532	-0.693287	-0.719365	0.0260775
yaaA	b0006	1.16844	-0.693287	-0.726162	0.0328748
gyrA	b2231	1.83781	-0.693287	-0.858819	0.165532
argE	b3957	1.10524	-0.695044	-0.716245	0.0212018
yebM	b1858	0.904661	-0.696793	-0.634157	-0.0626359
gcvP	b2903	1.95073	-0.697665	-0.862439	0.164773
b0703	b0703	0.996117	-0.698101	-0.680781	-0.0173192
yhcO	b3239	1.17263	-0.698535	-0.726875	0.0283393
ubiX	b2311	1.55654	-0.699838	-0.818211	0.118373
ybeA	b0636	1.16518	-0.701136	-0.725646	0.0245098
ilvD	b3771	1.25091	-0.701136	-0.740684	0.0395475
fhuF	b4367	1.33056	-0.701136	-0.760409	0.0592728
ybeC	b0627	1.43388	-0.701568	-0.791161	0.0895934
b1625	b1625	1.61728	-0.702861	-0.826182	0.123321
hupB	b0440	3.05942	-0.704579	-0.837921	0.133341
visC	b2906	1.3604	-0.705864	-0.770092	0.0642278
ndh	b1109	1.76924	-0.707996	-0.850005	0.142009
narJ	b1226	0.735599	-0.708421	-0.553005	-0.155416
yfcE	b2300	1.61579	-0.708421	-0.825966	0.117545
gltA	b0720	1.9499	-0.70927	-0.862445	0.153175
zwf	b1852	2.05369	-0.70927	-0.862583	0.153313
aldA	b1415	2.0971	-0.709694	-0.857792	0.148098
yggS	b2951	1.29101	-0.710117	-0.74912	0.0390029
ygbB	b2746	1.56538	-0.710117	-0.819504	0.109387
tktA	b2935	2.46253	-0.710963	-0.835972	0.125009
aidB	b4187	1.41772	-0.711385	-0.78705	0.0756644
yceF	b1087	1.37462	-0.711807	-0.774582	0.0627751
birA	b3973	0.969835	-0.711807	-0.667967	-0.0438404
b2463	b2463	1.6684	-0.712229	-0.833512	0.121283
yejL	b2187	1.97693	-0.71307	-0.862903	0.149833
ybeZ	b0660	1.75304	-0.71307	-0.847219	0.134149
ydjB	b1768	1.27383	-0.715167	-0.745327	0.0301601
uvrY	b1914	1.46406	-0.715167	-0.798703	0.0835356
gabD	b2661	1.5478	-0.715167	-0.816901	0.101733
phoQ	b1129	0.848682	-0.715586	-0.605226	-0.11036
gpmA	b0755	2.88086	-0.715586	-0.837438	0.121853
cspC	b1823	3.89711	-0.715586	-0.8317	0.116114
yjfQ	b4191	1.02135	-0.716421	-0.690698	-0.0257226
aroE	b3281	1.13739	-0.717254	-0.721169	0.00391436
prmA	b3259	1.05607	-0.717254	-0.703234	-0.01402
fucK	b2803	1.07273	-0.717671	-0.709245	-0.00842584
otsA	b1896	1.64172	-0.717671	-0.829636	0.111965
ybiN	b0807	1.30481	-0.718917	-0.752404	0.0334872
moaE	b0785	0.881898	-0.718917	-0.622684	-0.0962329
cspD	b0880	1.72899	-0.720986	-0.843117	0.122131
cysM	b2421	1.00419	-0.723045	-0.684347	-0.0386982
dnaT	b4362	1.18797	-0.723866	-0.729599	0.00573309
yiaJ	b3574	1.27948	-0.723866	-0.746383	0.0225171
ycfX	b1119	0.989628	-0.724276	-0.677875	-0.0464005
truA	b2318	0.750277	-0.724276	-0.559866	-0.16441
b1648	b1648	1.26701	-0.725095	-0.7439	0.0188057
yrbI	b3198	1.56461	-0.725095	-0.819366	0.0942718
yedO	b1919	1.29449	-0.725095	-0.74998	0.0248853
ybjX	b0877	0.966939	-0.725503	-0.666623	-0.0588798
dsbG	b0604	1.19064	-0.725912	-0.73	0.00408862
b2529	b2529	2.66481	-0.725912	-0.834092	0.108181
hemN	b3867	1.00199	-0.726727	-0.683276	-0.043451
rpsE	b3303	3.01998	-0.726727	-0.838156	0.111429
ydbK	b1378	1.168	-0.727134	-0.726101	-0.00103356
yjgK	b4252	1.58717	-0.727948	-0.822212	0.0942646
yaeQ	b0190	0.928037	-0.728759	-0.646468	-0.0822919
ychJ	b1233	1.08504	-0.728759	-0.712341	-0.0164181
b1163	b1163	0.954725	-0.72957	-0.660411	-0.0691588
b0965	b0965	1.39155	-0.729974	-0.779625	0.0496506
rnc	b2567	1.84147	-0.729974	-0.859114	0.12914
manX	b1817	1.76306	-0.729974	-0.84887	0.118895
relB	b1564	1.52965	-0.729974	-0.813602	0.0836274
yqgE	b2948	1.39992	-0.730378	-0.782008	0.0516291
pepT	b1127	1.17516	-0.731589	-0.72733	-0.00425901
sapF	b1290	0.881784	-0.731589	-0.622622	-0.108966
moaD	b0784	0.947189	-0.733598	-0.656265	-0.0773332
ybiC	b0801	1.7439	-0.7344	-0.845558	0.111158
uup	b0949	1.14675	-0.7348	-0.722691	-0.0121084
mreB	b3251	2.32358	-0.735599	-0.836253	0.100654
ybaK	b0481	1.4411	-0.736397	-0.793046	0.0566492
yihZ	b3887	0.919496	-0.736795	-0.641826	-0.0949684
ybaP	b0482	0.913814	-0.736795	-0.638802	-0.097993
tyrA	b2600	1.10809	-0.73759	-0.716574	-0.0210158
acnB	b0118	2.36473	-0.73759	-0.836377	0.0987866
ynaF	b1376	2.09978	-0.738384	-0.85749	0.119105
b2810	b2810	1.03104	-0.738781	-0.694451	-0.0443294
artP	b0864	1.55391	-0.738781	-0.817773	0.0789923
pncB	b0931	1.44113	-0.738781	-0.793055	0.0542741
vacB	b4179	1.95661	-0.739572	-0.862443	0.122871
ymjA	b1295	1.59432	-0.739968	-0.82323	0.0832623
ycfD	b1128	1.4572	-0.740757	-0.797017	0.0562601
yfiQ	b2584	1.05603	-0.741152	-0.703218	-0.0379333
entE	b0594	1.51916	-0.741546	-0.811454	0.0699086
ybaB	b0471	1.96166	-0.741546	-0.862544	0.120999
topB	b1763	0.954098	-0.741939	-0.659994	-0.0819454
thyA	b2827	1.67056	-0.742332	-0.833881	0.0915489
yjbQ	b4056	1.62958	-0.742725	-0.827867	0.085142
dinJ	b0226	1.74072	-0.745465	-0.844967	0.0995022
mutY	b2961	0.84677	-0.745855	-0.604105	-0.14175
yeaA	b1778	1.78432	-0.746245	-0.852369	0.106124
ycgE	b1162	1.05442	-0.747412	-0.702546	-0.0448654
b3836	b3836	2.47368	-0.7478	-0.835854	0.0880536
aspA	b4139	1.31361	-0.748963	-0.75488	0.00591696
rsuA	b2183	1.45815	-0.74935	-0.797229	0.0478795
yfgA	b2516	1.10711	-0.749736	-0.716479	-0.0332568
yieN	b3746	1.11261	-0.749736	-0.717305	-0.0324309
dnaA	b3702	1.44529	-0.751279	-0.794141	0.042862
yccD	b0999	1.65116	-0.751279	-0.830977	0.0796978
yjbJ	b4045	2.17755	-0.751664	-0.846286	0.0946224
pgsA	b1912	1.40028	-0.752048	-0.78212	0.0300718
mdlB	b0449	0.73424	-0.752816	-0.55232	-0.200497
argG	b3172	1.58058	-0.752816	-0.821363	0.0685463
kdtA	b3633	1.02612	-0.753583	-0.692446	-0.0611373
cca	b3056	1.13344	-0.75473	-0.720625	-0.0341055
hsdM	b4349	1.11942	-0.75473	-0.718364	-0.0363664
mdoH	b1049	1.47989	-0.75473	-0.80279	0.0480593
tufB	b3980	3.34297	-0.755494	-0.83525	0.0797566
acpS	b2563	1.07243	-0.755875	-0.709134	-0.0467411
ychK	b1234	1.11594	-0.756636	-0.71781	-0.0388263
trmA	b3965	1.41885	-0.757396	-0.787345	0.0299491
holB	b1099	1.06502	-0.757775	-0.706389	-0.0513861
b1685	b1685	2.40403	-0.758155	-0.836136	0.0779815
ybdK	b0581	1.06763	-0.760045	-0.707291	-0.0527546
galM	b0756	1.68143	-0.760422	-0.835479	0.0750563
gatB	b2093	1.42038	-0.760799	-0.787726	0.0269266
yecC	b1917	0.995767	-0.761176	-0.680606	-0.0805701
yccJ	b1003	2.03383	-0.761176	-0.863567	0.102391
menD	b2264	0.970114	-0.761552	-0.668093	-0.0934586
cspE	b0623	3.4853	-0.761928	-0.834301	0.0723734
kch	b1250	1.46793	-0.762303	-0.799772	0.0374684
mfd	b1114	1.03117	-0.76455	-0.694486	-0.070064
clpB	b2592	2.06108	-0.765296	-0.861851	0.0965552
yjaD	b3996	0.99348	-0.766041	-0.679539	-0.0865022
gyrB	b3699	2.16876	-0.766041	-0.847166	0.0811247
yibN	b3611	1.11059	-0.766413	-0.716947	-0.0494663
pfkA	b3916	2.10014	-0.767156	-0.857426	0.0902702
bolA	b0435	1.9142	-0.767156	-0.862334	0.0951782
yceC	b1086	1.11156	-0.768268	-0.717108	-0.0511602
yafV	b0219	1.35432	-0.768268	-0.768158	-0.000110291
yrbB	b3191	1.37814	-0.769377	-0.775727	0.00635013
yfgB	b2517	1.44182	-0.769746	-0.79325	0.0235036
yjdC	b4135	1.56851	-0.770115	-0.819906	0.0497903
b0968	b0968	1.16894	-0.770115	-0.726247	-0.0438686
holD	b4372	1.00779	-0.770484	-0.685813	-0.0846711
murI	b3967	1.12694	-0.770852	-0.719622	-0.0512295
thrS	b1719	2.89408	-0.772322	-0.837631	0.0653096
htrL	b3618	1.05423	-0.773421	-0.702466	-0.0709545
yqaB	b2690	1.15424	-0.774517	-0.723992	-0.0505249
murA	b3189	1.70493	-0.774882	-0.839092	0.0642102
syd	b2793	1.05319	-0.77561	-0.702032	-0.0735783
cobB	b1120	1.4063	-0.775974	-0.783861	0.00788631
yncB	b1449	1.71966	-0.776338	-0.841544	0.0652059
slyD	b3349	2.68359	-0.776338	-0.834287	0.0579488
hslU	b3931	2.17811	-0.777064	-0.846223	0.0691588
dam	b3387	0.949731	-0.777427	-0.657634	-0.119793
yjgD	b4255	2.5885	-0.777789	-0.833884	0.0560943
livJ	b3460	0.904932	-0.778151	-0.63429	-0.143861
hisC	b2021	1.31672	-0.778151	-0.755812	-0.0223389
yjiN	b4336	0.933386	-0.779236	-0.649245	-0.129991
prfA	b1211	1.40931	-0.779236	-0.784765	0.00552897
mog	b0009	1.32677	-0.779596	-0.759163	-0.0204334
rpoB	b3987	2.7127	-0.780317	-0.834707	0.0543896
yaiA	b0389	1.61257	-0.780317	-0.82551	0.0451929
tyrR	b1323	1.01456	-0.780317	-0.688523	-0.0917939
nfo	b2159	1.19565	-0.781396	-0.731012	-0.0503843
ilvB	b3671	1.16134	-0.782473	-0.725011	-0.0574616
yliJ	b0838	2.02929	-0.782473	-0.863674	0.0812019
ygdP	b2830	1.55375	-0.783904	-0.817742	0.0338383
yeiA	b2147	1.04817	-0.784974	-0.700342	-0.0846317
htpX	b1829	1.35486	-0.78533	-0.768331	-0.0169989
ftsK	b0890	0.661339	-0.78533	-0.50969	-0.27564
dnaX	b0470	1.15673	-0.785686	-0.724302	-0.0613841
uvrB	b0779	1.06183	-0.785686	-0.705369	-0.080317
b0822	b0822	1.13043	-0.786751	-0.720154	-0.0665975
moeA	b0827	1.3601	-0.786751	-0.769996	-0.0167549
yggH	b2960	1.48916	-0.786751	-0.804934	0.0181821
folC	b2315	1.18221	-0.787106	-0.72845	-0.0586565
yheM	b3344	0.758533	-0.787815	-0.56365	-0.224164
malQ	b3416	1.20041	-0.789581	-0.731674	-0.0579063
lysS	b2890	2.07411	-0.789933	-0.860269	0.0703359
surA	b0053	0.836894	-0.790285	-0.599253	-0.191032
dsbA	b3860	0.952889	-0.79134	-0.659404	-0.131935
csrA	b2696	2.67576	-0.79134	-0.834203	0.0428632
pnp	b3164	2.97226	-0.79134	-0.83823	0.0468907
ybiB	b0800	1.71443	-0.791691	-0.840607	0.0489166
fabF	b1095	1.86733	-0.791691	-0.86101	0.0693192
nuoB	b2287	1.67012	-0.792041	-0.833805	0.0417637
cydD	b0887	1.19808	-0.794139	-0.731387	-0.0627526
b2511	b2511	1.37969	-0.794139	-0.776191	-0.0179482
ybfF	b0686	1.12054	-0.794139	-0.718532	-0.0756076
yciN	b1273	1.94917	-0.79588	-0.862453	0.0665725
hdeB	b3509	0.889918	-0.796227	-0.62668	-0.169547
hemF	b2436	1.10578	-0.797268	-0.716361	-0.0809063
ygiF	b3054	1.30803	-0.797268	-0.753275	-0.043993
secB	b3609	2.82797	-0.797268	-0.83669	0.0394227
plsB	b4041	1.61489	-0.797614	-0.825836	0.028222
dnaB	b4052	1.5319	-0.797614	-0.81404	0.0164258
yeiP	b2171	2.05551	-0.799341	-0.862417	0.0630769
rtn	b2176	0.978728	-0.799685	-0.672514	-0.127171
fabB	b2323	2.21214	-0.801061	-0.842411	0.0413504
yiiD	b3888	1.33118	-0.801404	-0.760631	-0.0407727
yjaG	b3999	1.50439	-0.802432	-0.808205	0.0057736
b1624	b1624	1.36485	-0.802774	-0.771466	-0.0313077
fruK	b2168	1.61084	-0.803116	-0.825273	0.022157
flu	b2000	0.356599	-0.803457	-0.245676	-0.557781
malK	b4035	1.98628	-0.803457	-0.863259	0.0598017
yggV	b2954	1.61774	-0.803798	-0.82625	0.0224513
b1628	b1628	0.599774	-0.80618	-0.468036	-0.338144
mviM	b1068	1.24797	-0.806858	-0.740105	-0.0667531
parC	b3019	1.40799	-0.808211	-0.784373	-0.0238375
ygcF	b2777	1.3707	-0.808886	-0.773322	-0.0355634
b1341	b1341	1.46641	-0.808886	-0.799347	-0.00953879
serC	b0907	2.27362	-0.809223	-0.838005	0.0287816
tnaA	b3708	2.54575	-0.809223	-0.834589	0.025366
trxA	b3781	2.57438	-0.80956	-0.834089	0.0245295
yigZ	b3848	0.770778	-0.80956	-0.569017	-0.240543
yfhA	b2554	0.967408	-0.810569	-0.666839	-0.143729
ycfP	b1108	1.71305	-0.810569	-0.840363	0.0297948
ycbL	b0927	1.62627	-0.810904	-0.827365	0.0164607
rpoN	b3202	1.62718	-0.812245	-0.827503	0.0152587
phoR	b0400	1.03918	-0.812913	-0.697339	-0.115575
fabZ	b0180	2.22863	-0.813247	-0.841182	0.0279348
glpD	b3426	1.84933	-0.813581	-0.859957	0.046376
b1731	b1731	0.894538	-0.814581	-0.629091	-0.18549
ydhD	b1654	2.65167	-0.816241	-0.83383	0.0175889
yfjB	b2615	1.22339	-0.816573	-0.735611	-0.080962
serS	b0893	2.22569	-0.816904	-0.841349	0.0244455
ybbO	b0493	1.46196	-0.817896	-0.798145	-0.0197505
yaeC	b0197	1.19193	-0.818556	-0.730188	-0.0883679
mukF	b0922	1.04139	-0.818556	-0.697814	-0.120742
yhaJ	b3105	1.47602	-0.818754	-0.801842	-0.0169114
ybbN	b0492	2.10572	-0.818885	-0.856508	0.0376228
glnE	b3053	1.1112	-0.819544	-0.717036	-0.102508
b2667	b2667	1.30458	-0.819873	-0.752329	-0.0675441
ydiA	b1703	1.26397	-0.820201	-0.743244	-0.0769579
rhlB	b3780	1.61441	-0.821186	-0.825768	0.00458225
pgk	b2926	2.75158	-0.821514	-0.835374	0.0138602
yfiA	b2597	2.74443	-0.821841	-0.835247	0.0134064
b1248	b1248	1.24247	-0.823474	-0.73922	-0.0842541
cspB	b1557	1.72783	-0.823474	-0.842902	0.019428
qor	b4051	1.59615	-0.8238	-0.823477	-0.00032319
gapA	b1779	3.37665	-0.8238	-0.834997	0.0111965
hfq	b4172	3.17985	-0.824776	-0.836769	0.0119929
sucA	b0726	2.20002	-0.826399	-0.843281	0.0168825
manA	b1613	1.34477	-0.827369	-0.764986	-0.0623828
purL	b2557	1.59594	-0.827692	-0.823449	-0.00424324
yaiN	b0357	2.26258	-0.829947	-0.838967	0.00902026
ribF	b0025	1.12123	-0.830589	-0.718678	-0.111911
yjeB	b4178	1.52892	-0.830909	-0.813478	-0.0174317
b0174	b0174	1.32362	-0.83123	-0.758049	-0.0731802
yajC	b0407	3.18703	-0.83155	-0.836695	0.00514512
deaD	b3162	1.86097	-0.833466	-0.860784	0.0273186
tufA	b3339	3.52507	-0.833784	-0.83408	0.000295293
pstB	b3725	2.33225	-0.834103	-0.836476	0.00237374
yfiF	b2581	1.25373	-0.834421	-0.741292	-0.0931283
pssA	b2585	1.97335	-0.835056	-0.862769	0.0277132
yhbY	b3180	2.13564	-0.836641	-0.851942	0.0153011
pps	b1702	2.06141	-0.837399	-0.861851	0.0244522
fklB	b4207	2.08417	-0.837904	-0.858911	0.0210071
mukB	b0924	1.57859	-0.838534	-0.821096	-0.0174387
b2530	b2530	2.91704	-0.838849	-0.83791	-0.0009395
atpA	b3734	2.56719	-0.839164	-0.834216	-0.00494773
rnpA	b3704	1.47881	-0.841985	-0.80252	-0.0394649
purB	b1131	2.00399	-0.841985	-0.863914	0.0219293
fusA	b3340	2.50019	-0.842297	-0.835593	-0.00670432
ispA	b0421	1.35568	-0.842609	-0.768594	-0.0740155
sfhB	b2594	1.32521	-0.842609	-0.758611	-0.0839984
yaeR	b0187	1.48804	-0.842921	-0.804705	-0.0382158
proA	b0243	1.70749	-0.843855	-0.839475	-0.00438009
smpB	b2620	1.16459	-0.844788	-0.725541	-0.119247
ddlA	b0381	1.40793	-0.845408	-0.784358	-0.0610502
tsf	b0170	2.86137	-0.845408	-0.837226	-0.00818252
rsxC	b1629	0.931153	-0.850033	-0.648107	-0.201926
fabR	b3963	1.36819	-0.85187	-0.772526	-0.0793439
lytB	b0029	1.48664	-0.852175	-0.804392	-0.0477828
menB	b2262	1.346	-0.852175	-0.765409	-0.0867663
murB	b3972	1.25926	-0.852175	-0.742388	-0.109787
dnaJ	b0015	1.83852	-0.852175	-0.858852	0.00667718
cysS	b0526	1.90309	-0.85309	-0.862351	0.00926133
ydfG	b1539	2.10286	-0.853698	-0.857034	0.00333557
wbbK	b2032	1.80822	-0.854002	-0.856032	0.0020296
yhbH	b3203	2.43709	-0.854913	-0.836068	-0.018845
guaC	b0104	1.82916	-0.854913	-0.858308	0.00339546
b0866	b0866	1.74844	-0.855216	-0.846541	-0.00867548
holC	b4259	1.49668	-0.856427	-0.806594	-0.0498331
fldA	b0684	2.5503	-0.857031	-0.834505	-0.022526
ubiG	b2232	1.26654	-0.857332	-0.743793	-0.113539
ygfB	b2909	1.63003	-0.857634	-0.827936	-0.0296977
dcp	b1538	1.51328	-0.858537	-0.810181	-0.048356
metG	b2114	1.90081	-0.858537	-0.862447	0.00391018
yciL	b1269	1.71327	-0.859138	-0.840404	-0.0187342
katE	b1732	2.17354	-0.860637	-0.84677	-0.0138679
pgi	b4025	2.22661	-0.860937	-0.841297	-0.0196394
hflK	b4174	1.82996	-0.861236	-0.858365	-0.00287103
folA	b0048	1.57901	-0.861534	-0.821162	-0.0403721
sspA	b3229	2.38201	-0.861534	-0.836423	-0.0251116
kdsA	b1215	1.97752	-0.861534	-0.862926	0.00139148
b1200	b1200	1.81001	-0.86362	-0.856242	-0.00737831
ndk	b2518	2.251	-0.86362	-0.83963	-0.0239902
ompR	b3405	1.90724	-0.863917	-0.862343	-0.0015743
def	b3287	1.71629	-0.864511	-0.84098	-0.0235307
fabA	b0954	2.78569	-0.864808	-0.835975	-0.0288328
murF	b0086	1.28142	-0.8654	-0.746784	-0.118616
ung	b2580	1.16098	-0.865696	-0.724962	-0.140734
yrfH	b3400	0.937217	-0.866878	-0.651151	-0.215727
yajG	b0434	0.980276	-0.868644	-0.673342	-0.195303
ubiH	b2907	1.10415	-0.868938	-0.715985	-0.152954
purA	b4177	2.49122	-0.868938	-0.835765	-0.0331733
yjdJ	b4127	1.99798	-0.870989	-0.863742	-0.00724718
pfkB	b1723	1.56365	-0.872156	-0.819193	-0.0529634
b3838	b3838	1.44738	-0.873611	-0.794714	-0.078897
gpsA	b3608	1.41554	-0.873902	-0.786427	-0.0874744
yojN	b2216	1.12772	-0.874192	-0.719744	-0.154448
yajQ	b0426	2.10804	-0.874192	-0.85608	-0.018112
yhbZ	b3183	1.56828	-0.874482	-0.819881	-0.0546011
lpxB	b0182	1.11488	-0.874772	-0.717659	-0.157113
ygaP	b2668	1.88438	-0.875929	-0.862195	-0.0137337
sdiA	b1916	1.06759	-0.876795	-0.707284	-0.169511
ybdB	b0597	1.9493	-0.878234	-0.862451	-0.0157834
groS	b4142	3.33247	-0.878234	-0.835334	-0.0429007
lig	b2411	1.34299	-0.878809	-0.764401	-0.114408
yaeH	b0163	2.17646	-0.879096	-0.846414	-0.0326817
glf	b2036	2.28535	-0.880528	-0.837549	-0.0429784
yabC	b0082	1.3014	-0.881385	-0.751406	-0.129978
rbfA	b3167	1.92261	-0.881385	-0.862505	-0.0188795
oxyR	b3961	1.89804	-0.88167	-0.862562	-0.0191081
nadE	b1740	1.49011	-0.88167	-0.805142	-0.0765275
cyoC	b0430	1.66995	-0.881955	-0.833776	-0.0481786
yrdC	b3282	1.01578	-0.883377	-0.688984	-0.194393
gatA	b2094	1.58596	-0.883945	-0.822024	-0.0619214
clpA	b0882	2.29595	-0.883945	-0.836875	-0.0470707
dnaK	b0014	3.38666	-0.884229	-0.834925	-0.0493036
ycfF	b1103	1.86437	-0.884795	-0.860805	-0.0239908
aspC	b0928	2.39455	-0.885361	-0.836453	-0.0489087
hlpA	b0178	1.3085	-0.886209	-0.753401	-0.132808
rfaD	b3619	2.16868	-0.888179	-0.847175	-0.041004
yihX	b3885	1.49554	-0.888741	-0.806373	-0.0823676
deoB	b4383	2.27137	-0.889862	-0.838141	-0.0517206
ybeX	b0658	1.64028	-0.890421	-0.829427	-0.0609937
hepA	b0059	1.41414	-0.89098	-0.786073	-0.104907
yiaE	b3553	1.73111	-0.89098	-0.843494	-0.0474858
yacG	b0101	1.34147	-0.891537	-0.763926	-0.127612
sohB	b1272	1.62685	-0.892095	-0.827454	-0.064641
metL	b3940	1.65663	-0.892095	-0.831774	-0.0603204
tpiA	b3919	2.88532	-0.893762	-0.837506	-0.0562562
hemE	b3997	1.60508	-0.894039	-0.824625	-0.0694141
ppa	b4226	2.59948	-0.894039	-0.833716	-0.0603226
yjeE	b4168	1.20935	-0.896251	-0.733025	-0.163226
ansA	b1767	1.47612	-0.896251	-0.801863	-0.0943875
alaS	b2697	1.93524	-0.896251	-0.862417	-0.0338331
pta	b2297	1.79569	-0.896526	-0.853935	-0.0425908
ftsX	b3462	1.45649	-0.897077	-0.796858	-0.100219
pepB	b2523	1.69854	-0.897627	-0.838062	-0.0595649
metK	b2942	2.54038	-0.897627	-0.834691	-0.0629364
fhuC	b0151	1.04474	-0.900094	-0.699095	-0.200998
lon	b0439	2.20099	-0.900367	-0.843203	-0.057164
putP	b1015	1.51104	-0.90064	-0.809638	-0.0910024
adk	b0474	2.8372	-0.901458	-0.836841	-0.0646175
ybiT	b0820	1.40741	-0.901731	-0.784198	-0.117533
pstC	b3727	2.24415	-0.902275	-0.840005	-0.0622697
gshA	b2688	1.39679	-0.903361	-0.781174	-0.122187
yjeQ	b4161	1.29321	-0.903361	-0.749648	-0.153713
fba	b2925	2.83018	-0.904716	-0.836726	-0.067989
aroB	b3389	1.49241	-0.905256	-0.805704	-0.0995519
yjgA	b4234	1.72147	-0.906066	-0.841742	-0.0643239
ribB	b3041	2.25155	-0.906066	-0.8396	-0.0664655
clpP	b0437	2.63759	-0.907949	-0.833767	-0.0741813
ileS	b0026	1.80659	-0.908485	-0.855834	-0.0526515
nagC	b0676	1.57636	-0.908753	-0.820835	-0.0879184
polA	b3863	1.60964	-0.909823	-0.825106	-0.0847171
cyaY	b3807	1.71818	-0.911424	-0.841336	-0.070088
tig	b0436	2.86315	-0.913284	-0.837253	-0.0760305
fadR	b1187	1.45876	-0.9154	-0.797363	-0.118037
yebC	b1864	2.20975	-0.916717	-0.842568	-0.0741495
rpoZ	b3649	2.81842	-0.917768	-0.836532	-0.0812358
yhbJ	b3205	1.59304	-0.919862	-0.823076	-0.0967863
entF	b0586	1.50887	-0.920645	-0.809158	-0.111487
rfbD	b2040	1.69937	-0.920906	-0.838189	-0.0827167
feoA	b3408	2.17892	-0.920906	-0.846131	-0.0747746
yafC	b0208	1.2697	-0.922466	-0.744487	-0.177978
yleB	b0662	1.26764	-0.922725	-0.744012	-0.178714
dut	b3640	2.0789	-0.92557	-0.859598	-0.0659721
cyoD	b0429	2.05724	-0.926085	-0.862252	-0.0638335
rpsV	b1480	3.49466	-0.928652	-0.834248	-0.0944039
panC	b0133	1.72678	-0.930185	-0.842625	-0.0875593
yjfH	b4180	1.36986	-0.931204	-0.773062	-0.158142
gcpE	b2515	1.59488	-0.931204	-0.823299	-0.107904
fruR	b0080	1.45838	-0.931204	-0.797279	-0.133924
tmk	b1098	1.13053	-0.931458	-0.720168	-0.21129
atpD	b3732	2.83623	-0.931966	-0.836825	-0.0951411
yibL	b3602	1.58303	-0.93222	-0.821642	-0.110579
dcd	b2065	1.8984	-0.93374	-0.862547	-0.0711928
fabI	b1288	2.53432	-0.935003	-0.834809	-0.100194
ppiB	b0525	2.58531	-0.935255	-0.833922	-0.101333
yciI	b1251	1.97211	-0.935507	-0.862725	-0.0727828
yrfI	b3401	1.91324	-0.935759	-0.862373	-0.0733856
prfC	b4375	1.53097	-0.935759	-0.813823	-0.121936
uvrC	b1913	0.999218	-0.936514	-0.682206	-0.254307
dapB	b0031	1.70214	-0.937016	-0.838657	-0.0983596
fmt	b3288	1.40971	-0.937518	-0.784888	-0.15263
rho	b3783	3.33548	-0.941511	-0.83531	-0.106202
cysB	b1275	1.66341	-0.941511	-0.832793	-0.108719
ycfB	b1133	1.77883	-0.943247	-0.851594	-0.0916536
cadA	b4131	0.619198	-0.945715	-0.481954	-0.46376
manY	b1818	2.29505	-0.945961	-0.836911	-0.10905
yhbC	b3170	1.65274	-0.946207	-0.831225	-0.114982
uvrD	b3813	1.31042	-0.946452	-0.753935	-0.192517
yadR	b0156	2.29959	-0.946943	-0.836703	-0.11024
pepN	b0932	2.12606	-0.946943	-0.853725	-0.0932184
pstS	b3728	1.58644	-0.947434	-0.822099	-0.125335
seqA	b0687	1.69882	-0.947434	-0.8381	-0.109333
nuoC	b2286	1.51125	-0.952066	-0.809692	-0.142373
rcsB	b2217	2.56663	-0.952792	-0.834225	-0.118568
leuS	b0642	1.9846	-0.954001	-0.863194	-0.0908074
sspB	b3228	1.65775	-0.954966	-0.831961	-0.123004
atpH	b3735	1.95917	-0.955207	-0.862497	-0.0927096
secA	b0098	1.85321	-0.955928	-0.860532	-0.0953962
glnB	b2553	1.92025	-0.959757	-0.862564	-0.0971924
baeR	b2079	1.08987	-0.960233	-0.713355	-0.246878
ackA	b2296	2.30465	-0.960946	-0.836648	-0.124298
eno	b2779	2.75382	-0.962132	-0.835413	-0.126719
cydC	b0886	1.21664	-0.963552	-0.734237	-0.229315
lepA	b2569	1.80677	-0.963788	-0.855855	-0.107932
gltB	b3212	2.24255	-0.964731	-0.840093	-0.124638
spoT	b3650	1.46246	-0.965437	-0.798282	-0.167155
fabH	b1091	1.92816	-0.966142	-0.862418	-0.103723
gloA	b1651	1.99442	-0.966142	-0.863594	-0.102547
plsX	b1090	1.26055	-0.968249	-0.742581	-0.225669
ybeL	b0643	1.83587	-0.968249	-0.858723	-0.109527
atpG	b3733	1.82325	-0.969416	-0.857824	-0.111592
basR	b4113	1.81556	-0.975432	-0.856927	-0.118505
deoD	b4384	2.57424	-0.975662	-0.834091	-0.14157
ytfP	b4222	1.46909	-0.977266	-0.800093	-0.177173
nadC	b0109	1.59237	-0.977266	-0.822996	-0.154271
b0420	b0420	1.77593	-0.977266	-0.851172	-0.126094
pepQ	b3847	1.69781	-0.979321	-0.837962	-0.141358
gmk	b3648	1.59405	-0.979548	-0.823198	-0.156351
glyA	b2551	3.21496	-0.980685	-0.836409	-0.144276
ftsA	b0094	1.77028	-0.980685	-0.850181	-0.130504
corA	b3816	1.49104	-0.981819	-0.805391	-0.176428
aceF	b0115	2.92975	-0.983852	-0.838027	-0.145824
yceD	b1088	1.6325	-0.984752	-0.82825	-0.156502
yrbA	b3190	2.01094	-0.984752	-0.863968	-0.120785
hupA	b4000	2.97353	-0.984977	-0.838232	-0.146745
lpxD	b0179	1.98361	-0.988559	-0.86315	-0.125409
glgP	b3428	1.7573	-0.990339	-0.847837	-0.142501
aspS	b1866	2.26077	-0.990339	-0.839063	-0.151276
nusA	b3169	2.66578	-0.991758	-0.834101	-0.157656
ydaA	b1333	1.94133	-0.994097	-0.862249	-0.131848
murE	b0085	1.50136	-0.994317	-0.807589	-0.186728
yibO	b3612	2.0098	-0.997605	-0.863954	-0.133651
b2299	b2299	1.58963	-0.998041	-0.822588	-0.175454
glnS	b0680	1.82798	-0.998477	-0.858221	-0.140256
hisS	b2514	1.87907	-0.999783	-0.861933	-0.13785
yggX	b2962	2.27339	-1.00065	-0.838016	-0.162635
infA	b0884	2.80465	-1.0103	-0.836301	-0.173999
map	b0168	2.09681	-1.01115	-0.857805	-0.153342
yihI	b3866	1.97984	-1.01178	-0.863015	-0.148767
yhgI	b3414	2.4932	-1.01199	-0.835712	-0.176282
trpS	b3384	2.09742	-1.01242	-0.857777	-0.154638
pykA	b1854	2.07502	-1.01557	-0.860139	-0.15543
yihK	b3871	1.95248	-1.01891	-0.86243	-0.156478
fur	b0683	2.28603	-1.02222	-0.837488	-0.184734
gpp	b3779	1.45995	-1.02674	-0.797625	-0.229113
msbA	b0914	1.38553	-1.02938	-0.777815	-0.251568
arcB	b3210	1.7463	-1.03262	-0.84615	-0.186468
murG	b0090	1.09307	-1.03282	-0.713879	-0.318941
asnC	b3743	1.89437	-1.03282	-0.862534	-0.170286
topA	b1274	1.77934	-1.03322	-0.851679	-0.181544
kdsB	b0918	1.55526	-1.03543	-0.817996	-0.217434
pepD	b0237	2.21874	-1.03941	-0.841997	-0.197417
yrdA	b3279	1.99436	-1.0408	-0.863591	-0.177209
pgm	b0688	1.99391	-1.04336	-0.863565	-0.179797
yhfG	b3362	1.48827	-1.05077	-0.80475	-0.246016
yebJ	b1831	2.22137	-1.05115	-0.841843	-0.20931
dps	b0812	0.93887	-1.05671	-0.652062	-0.404652
nuoG	b2283	1.59751	-1.0569	-0.823651	-0.233254
lpxM	b1855	1.3973	-1.05786	-0.781308	-0.276548
nuoE	b2285	1.84744	-1.06032	-0.859706	-0.200614
hflB	b3178	1.92003	-1.07004	-0.862546	-0.207492
valS	b4258	2.01677	-1.07791	-0.863992	-0.213921
nuoA	b2288	2.04091	-1.09691	-0.863158	-0.233752
tldD	b3244	1.95271	-1.15229	-0.86243	-0.289859

## Sheet: Figure 1D
Pathways	Pathways ID	Intersected genes	pvalue (deviating noise)	pvalue (standard noise)	qvalue (deviating noise)	qvalue (standard noise)
"The directed movement of a motile cell or organism, or the directed growth of a cell guided by a specific chemical concentration gradient. Movement may be towards a higher concentration (positive chemotaxis) or towards a lower concentration (negative chemotaxis)." [ISBN:0198506732]	6935	7	0.0554755	1.62e-05	0.298379	0.00237849
"The process of restoring DNA after damage. Genomes are subject to damage by chemical and physical agents in the environment (e.g. UV and ionizing radiations, chemical mutagens, fungal and bacterial toxins, etc.) and by free radicals or alkylating agents endogenously generated in metabolism. DNA is also damaged because of errors during its replication. A variety of different DNA repair pathways h…	6281	33	0.0609666	0.00030938	0.317335	0.0227666
"Any process in which a new genotype is formed by reassortment of genes resulting in gene combinations different from those that were present in the parents. In eukaryotes genetic recombination can occur by chromosome assortment, intrachromosomal recombination, or nonreciprocal interchromosomal recombination. Interchromosomal recombination occurs by crossing over. In bacteria it may occur by gene…	6310	13	0.0160793	0.000449989	0.25945	0.0220758
"A metabolic process that results in the removal or addition of one or more electrons to or from a substance, with or without the concomitant removal or addition of a proton or protons." [GOC:dhl, GOC:ecd, GOC:jh2, GOC:jid, GOC:mlg, GOC:rph]	55114	90	4.68e-07	0.0251674	7.56e-05	0.154335

## Sheet: Figure 1E
Gene name	Median targets relative noise	pvalue	TF targets	Identified TF targets
cra	0.571812	2.57e-05	139	6
lexA	-0.394034	8.99e-05	59	17
arcA	-0.0186459	0.000220323	501	24
gadW	0.698422	0.000408311	15	4
csgD	0.571812	0.000780814	28	6
gadX	0.196335	0.000798648	34	8
lrp	-0.14847	0.000798648	247	8
rcdA	0.571812	0.000888474	9	4
narL	-0.198028	0.000925308	123	26
mraZ	-0.526912	0.00119636	17	4
evgA	0.763079	0.00152252	19	3
hypT	0.750846	0.00152252	13	3
hns	0.111938	0.00155828	188	33
flhD;flhC	-0.415529	0.00197248	82	4
cysB	-0.307117	0.00197694	32	5
narP	-0.531805	0.00223649	50	3
rcsB	-0.498375	0.00266164	25	6
rutR	0.60009	0.00289815	17	3
nrdR	0.600881	0.00322669	9	4
rstA	0.565131	0.00383603	10	5
mqsA	0.565131	0.00518276	8	3
adiY	0.297486	0.00557258	8	4
gatR_1;gatR_2	0.433098	0.00557258	6	4
dnaA	0.491971	0.00598673	12	5
soxS	-0.0700352	0.00660137	47	4
fhlA	-0.0792233	0.00689461	30	8
argR	-0.0627165	0.00882348	141	3
cueR	-0.256895	0.00882348	7	3
hupA;hupB	-0.363198	0.00882348	9	3
lrhA	0.0995225	0.00882348	4	3
malT	-0.0345541	0.00882348	10	3
metJ	-0.20038	0.00882348	15	3
nikR	0.363741	0.00882348	6	3
yjjQ	-0.0443191	0.00882348	10	3
fliZ	0.302667	0.0104163	21	9
argP	0.207052	0.0117531	14	4
basR	0.499626	0.0117531	13	4
cusR	0.0966637	0.0117531	12	4
hdfR	0.0276017	0.0117531	5	4
nac	-0.0380438	0.0117531	21	4
rcsA;rcsB	0.332327	0.0117531	16	4
rob	0.0672013	0.0117531	26	4
tyrR	-0.101963	0.0117531	12	4
yedW	0.0966637	0.0117531	12	4
pdhR	-0.160046	0.014401	41	13
ntrC	0.493602	0.0146769	49	5
torR	0.0842639	0.0146769	12	5
nagC	-0.235157	0.0175949	37	6
oxyR	-0.0249469	0.0175949	44	6
purR	-0.0186759	0.0175949	36	6
fnr	-0.0451064	0.0198823	495	48
fadR	-0.0957804	0.0202339	23	9
ompR	0.0995225	0.0205072	21	7
marA	0.301776	0.0263144	38	9
modE	-0.171812	0.0263144	46	9
cpxR	-0.415205	0.0290278	70	13
gadE	-0.00870087	0.0292094	34	10
phoP	-0.183048	0.0292094	56	10
fis	0.210357	0.0297218	224	44
nsrR	0.211612	0.0355538	83	14
phoB	0.150863	0.046459	60	16
crp	0.0995225	0.053096	637	81
fur	0.11222	0.0578445	162	20
ihfA;ihfB	0.00788539	0.0590536	226	53

## Sheet: Figure 1F
Protein Name	Acetate	Fructose	Galactose	Glucose	Glycerol	Pyruvate	Succinate	Reaction Name	Acetate	Fructose	Galactose	Glucose	Glycerol	Pyruvate	Succinate	Proportionality	intercept	pvalue
pgi	2918.38	4632.23	3460.6	4600.99	4494.29	2571.66	3150.27	PGI	3.42326	6.19793	1.36849	5.69997	3.4494	0.898173	5.59032	0.00150084	-1.73383	0.141973
pfkA	833.561	1988.01	1165.16	1448.21	1269.07	809.32	832.718	PFK-FBP	1.88624	2.461	1.54745	7.05848	1.5	0.587012	2.6916	0.00177354	0.418533	0.425956
pfkB	804.704	1151.2	1110.45	938.964	843.919	779.487	1156.64	PFK-FBP	1.88624	2.461	1.54745	7.05848	1.5	0.587012	2.6916	0.00205862	0.537611	0.726834
fbp	1858.95	898.59	968.14	943.889	1085.29	2429.12	1821.23	PFK-FBP	1.88624	2.461	1.54745	7.05848	1.5	0.587012	2.6916	-0.00160558	4.82798	0.300244
fbaA	11352.1	24512.6	11297.5	20048.9	15623.6	13942.8	12513.2	FBA	1.88624	5.867	1.54745	7.05848	1.4957	0.587012	2.6916	0.000401889	-3.2556	0.0263385
tpiA	7717.22	9342.24	7398.66	7438.31	7456.27	6821.55	6249.54	TPI	1.88624	5.867	1.54745	7.05848	8.6403	0.587012	2.6916	0.00123938	-5.24209	0.400047
gapA	20252.2	62761.8	16649	47083.4	32564.9	21071.7	24432	Middle_EMP	2.26387	13.4646	3.30852	15.7104	8.01288	1.12931	3.41515	0.000310028	-3.19918	0.00486616
pgk	29801.7	46061.4	29925.9	40039	34333	28150.1	27811.4	Middle_EMP	2.26387	13.4646	3.30852	15.7104	8.01288	1.12931	3.41515	0.000769722	-19.2063	0.00329359
pgm	1344.39	1277.51	992.626	1344.33	1510.96	1628.31	1158.71	Low_EMP	2.73659	12.5985	3.04153	14.5577	7.25876	1.78914	4.27385	0.000100886	6.4746	0.992903
eno	19246.6	52588.8	26022.8	36149.6	26523.5	19565.1	23506.7	Low_EMP	2.73659	12.5985	3.04153	14.5577	7.25876	1.78914	4.27385	0.000362326	-3.93065	0.0181489
pykA	1421.26	2177.74	1973.6	1902.16	2282.3	2180.64	1821.47	PYK-PPS	1.6532	0.669037	3.35734	2.48731	5.50726	3.45038	3.73004	0.00206686	-1.08339	0.391654
ppsA	2608.57	606.982	1760.69	1157.69	1850.95	4183.75	3507.27	PYK-PPS	1.6532	0.669037	3.35734	2.48731	5.50726	3.45038	3.73004	0.000463978	1.94019	0.402844
aceE	2445.23	9413.6	3263.11	5814.61	4066.87	15791	4738.75	PDH	0.0654627	9.06883	2.9427	11.2985	4.09774	21.0174	7.75208	0.00137378	-0.901444	0.00225581
aceF	3566.5	11238.3	4887.54	9057.41	5649.34	21929.5	6890.52	PDH	0.0654627	9.06883	2.9427	11.2985	4.09774	21.0174	7.75208	0.00106018	-1.54015	0.00057347
lpdA	9067.02	14093.5	9013.06	12595.6	10310.2	24278.7	14317.7	PDH	0.0654627	9.06883	2.9427	11.2985	4.09774	21.0174	7.75208	0.00123957	-8.55359	0.000999711
edd	30.8151	NaN	24.926	81.3912	41.6949	34.9858	25.8837	ED	0.821594	8.32807e-10	0.172972	1.08699	0.0145804	2.67142e-09	0.655464	0.0114335	0.00183837	0.281171
eda	2352.46	3578.98	2036.9	3635.08	2179.92	2549.31	2725.66	ED	0.821594	8.32807e-10	0.172972	1.08699	0.0145804	2.67142e-09	0.655464	0.000225481	-0.220812	0.483123
zwf	624.93	1519.35	1197.86	1233.79	1171.38	997.873	870.694	PPP_ED_branch	3.40831	6.17128	0.591654	3.91928	3.42609	0.876802	5.56329	0.00144767	1.84734	0.672535
pgl	2923.55	2487.94	4656.65	1801.83	3349.02	1775.32	2455.14	PPP_ED_branch	3.40831	6.17128	0.591654	3.91928	3.42609	0.876802	5.56329	-0.000786798	5.6085	0.410642
gnd	5501.21	10317.9	4800.58	14100.4	8331.46	7002.12	8024.25	Early_PPP	2.58672	6.17128	0.418682	2.83228	3.41151	0.876802	4.90782	0.000299873	0.541303	0.298147
rpiA	2367.12	2279.17	1956.01	2758.26	2446.16	2577.54	2175.15	RPI	1.02932	2.39854	0.227903	1.42744	1.42638	0.538926	1.97412	0.000274039	0.640674	0.839992
rpiB	20.4553	14.1543	30.6358	34.5241	39.9565	32.0019	28.3045	RPI	1.02932	2.39854	0.227903	1.42744	1.42638	0.538926	1.97412	-0.0361569	2.32217	0.357714
rpe	147.253	NaN	132.267	524.083	243.77	260.027	257.502	RPE	1.5574	3.77274	0.190779	1.40485	1.98513	0.337875	2.9337	0.00125844	1.0734	0.744741
talA	1326.72	987.812	2589.38	1446.18	1363.87	849.324	1109.2	Non-ox_PPP	0.839147	1.98381	0.13221	0.820202	1.08075	0.247744	1.56385	-0.000602809	1.78548	0.230987
talB	6722.07	12511.6	7721.8	10629	11296.6	11221.5	9613.88	Non-ox_PPP	0.839147	1.98381	0.13221	0.820202	1.08075	0.247744	1.56385	0.00014708	-0.512314	0.29909
tktA	2661.14	3669.14	1625.12	3883.25	3392.17	3674.54	3720.72	TKT2	0.718249	1.78893	0.0585691	0.584644	0.90438	0.0901313	1.36985	0.000379363	-0.438391	0.267921
tktB	962.344	666.595	1489.49	753.547	922.512	629.022	852.737	TKT2	0.718249	1.78893	0.0585691	0.584644	0.90438	0.0901313	1.36985	-0.00094151	1.63199	0.336233
ppc	1349	5125.91	1663.1	3632.67	2185.48	1535.61	1479.21	PPC	1.77415	3.54567	0.377386	2.45333	1.37647	2.48945	2.01611	0.000482266	0.835434	0.0836324
pckA	7096.87	2422.07	5397.38	1147.23	5291.53	8611.17	8367.24	PPCK	3.11428	0.35892	0.848949	0.540874	1.00352e-07	1.1648	2.97179	0.000281798	-0.257525	0.120915
gltA	34014	20066.9	18129.8	9671.4	17601.3	37155.9	19403.3	Early_TCA	8.83402	4.56833	1.52096	2.97797	2.46484	8.08192	3.1554	0.000261172	-1.30723	0.0067591
acnA	1601	675.298	1308.63	595.353	808.12	785.355	1179.34	Early_TCA	8.83402	4.56833	1.52096	2.97797	2.46484	8.08192	3.1554	0.00197561	2.55241	0.574348
acnB	22844	8782.37	12875.3	7595.54	10792.2	16395.2	19547.1	Early_TCA	8.83402	4.56833	1.52096	2.97797	2.46484	8.08192	3.1554	0.000301967	0.251354	0.151792
icd	30054.2	23699.1	21773.1	33670.2	24591.2	35444.7	28120.5	ICDH	4.69642	4.56612	0.496177	2.97797	2.46484	7.97932	3.03895	0.000312297	-5.05901	0.0857079
lpdA	9067.02	14093.5	9013.06	12595.6	10310.2	24278.7	14317.7	Int_TCA	4.26716	3.87489	0.236073	2.13807	1.84046	7.41565	2.35198	0.000351316	-1.54079	0.0283261
sucA	4194.85	3460.31	1630.38	1705.89	2752.34	4196	3418.16	Int_TCA	4.26716	3.87489	0.236073	2.13807	1.84046	7.41565	2.35198	0.00176321	-2.21917	0.0248024
sucB	10292	6295.76	3454	5252.02	5557.81	9947.54	7196.56	Int_TCA	4.26716	3.87489	0.236073	2.13807	1.84046	7.41565	2.35198	0.000786295	-2.23064	0.0142446
sdhA	6360.06	3371.22	2734.07	2082.56	3117.91	4984.22	4172.19	SUCDH3	8.40476	3.87711	1.26086	2.13807	1.84046	7.51826	18.3704	0.00217937	-2.14938	0.225116
sdhB	7106.48	4131.69	3076.52	2481.46	3332.15	5224.65	5865.06	SUCDH3	8.40476	3.87711	1.26086	2.13807	1.84046	7.51826	18.3704	0.00265291	-5.62979	0.061192
sdhC	2050.62	2006.24	810.495	860.106	1052.61	1980.85	1964.37	SUCDH3	8.40476	3.87711	1.26086	2.13807	1.84046	7.51826	18.3704	0.00685109	-4.29572	0.101848
sdhD	33.2536	48.8237	16.2755	29.3636	29.9611	47.8717	40.9344	SUCDH3	8.40476	3.87711	1.26086	2.13807	1.84046	7.51826	18.3704	0.237476	-2.16056	0.306729
fumA	4783.21	2749.46	2087.67	1351.51	2522.6	3289.44	4416.1	FUM	8.40476	3.87711	1.26086	2.13807	1.84046	7.51826	17.2304	0.00371615	-5.21605	0.0284887
fumB	1.8677	NaN	1.47572	15.3272	4.66827	2.3642	12.9167	FUM	8.40476	3.87711	1.26086	2.13807	1.84046	7.51826	17.2304	0.279948	4.59688	0.592802
fumC	957.664	670.128	2031.95	498.221	566.806	612.088	942.542	FUM	8.40476	3.87711	1.26086	2.13807	1.84046	7.51826	17.2304	-0.00103791	6.96963	0.835835
mdh	119781	75762.6	49851.8	53137.6	65977.4	129097	71565.1	MDH+MQO	10.6713	2.22771	2.28512	2.13807	1.84046	7.4278	4.9507	9.5261e-05	-3.18538	0.00941528
mqo	46.7303	130.79	27.9035	146.362	11.9973	222.348	28.8201	MDH+MQO	10.6713	2.22771	2.28512	2.13807	1.84046	7.4278	4.9507	0.00560057	4.01387	0.780049
maeA	611.749	511.648	283.818	528.315	481.06	479.946	519.096	ME	1.87104	1.65161	0.000523765	9.55724e-08	1.00346e-07	0.193061	12.3962	0.0108723	-3.00332	0.602926
maeB	1503.52	1245.42	986.433	468.822	1133.68	1257.09	1454.89	ME	1.87104	1.65161	0.000523765	9.55724e-08	1.00346e-07	0.193061	12.3962	0.00633204	-4.97994	0.266599
aceB	20350	4841.56	16308	4392.57	8308.3	4700.31	9007.99	Glx_Cycle	4.1376	0.00221044	1.02479	9.65404e-10	1.01361e-09	0.102601	0.116452	0.000212576	-1.29316	0.0105708
aceA	242737	33322.8	195985	28173.3	74908.1	48723.2	121542	Glx_Cycle	4.1376	0.00221044	1.02479	9.65404e-10	1.01361e-09	0.102601	0.116452	1.52777e-05	-0.857745	0.0176453
glcB	2376.66	443.387	1282.51	282.325	766.679	288.828	900.129	Glx_Cycle	4.1376	0.00221044	1.02479	9.65404e-10	1.01361e-09	0.102601	0.116452	0.00193685	-0.985283	0.00166098

## Sheet: Figure 2A-E
Colony_id	Growth-rate	Lag-time	Respiratory_activity	Condition
1	129742	6.84981	0.0265541	LB
2	78430.7	8.06949	0.0389355	LB
3	200629	6.6799	0.0654739	LB
4	125237	7.4235	0.0580833	LB
5	234953	6.61528	0.077614	LB
6	125019	7.9838	0.0608108	LB
7	179574	8.03683	0.0584975	LB
8	120500	9.26082	0.0456016	LB
9	215046	6.44217	0.080827	LB
10	171275	8.29097	0.0577408	LB
11	375522	8.71363	0.0533757	LB
12	172518	7.25144	0.0623628	LB
13	162224	6.67449	0.0655189	LB
14	219856	7.34881	0.0773582	LB
15	136640	6.0701	0.0673734	LB
16	309236	8.97013	0.0543175	LB
17	115614	9.86768	0.0281906	LB
18	175112	8.76724	0.0448581	LB
19	193605	8.81512	0.050553	LB
20	282288	8.03215	0.0690691	LB
21	141576	6.03167	0.069548	LB
22	102490	8.12319	0.0398476	LB
23	133844	7.49096	0.0626717	LB
24	201294	7.21724	0.070686	LB
25	123664	9.15156	0.0564936	LB
26	173233	9.50329	0.0318582	LB
27	156261	6.90124	0.0716823	LB
28	179877	7.30597	0.0692914	LB
29	65539.2	11.6854	0.0192644	LB
30	11380.3	8.75812	0.00710172	LB
31	195997	7.09765	0.0799117	LB
32	58519.1	7.36926	0.019639	LB
33	192555	8.21199	0.0641998	LB
34	131017	7.28325	0.0444908	LB
35	147914	7.42557	0.0598706	LB
36	226861	9.81135	0.0354089	LB
37	242518	9.00443	0.0514115	LB
38	142195	6.76703	0.0595137	LB
39	59502.2	10.6379	0.00566092	LB
40	150068	8.07263	0.0315524	LB
41	137914	9.37065	0.0366956	LB
42	217513	7.21493	0.0710685	LB
43	188449	7.91755	0.0674455	LB
44	24346.5	9.28358	0.0122892	LB
45	348488	7.76551	0.0645064	LB
46	36271.1	13.7866	0.00600013	LB
47	207206	8.04783	0.0597466	LB
48	200244	7.30728	0.0674323	LB
49	207466	8.31457	0.0608856	LB
50	156263	7.25778	0.0694184	LB
51	252108	8.2537	0.0387581	LB
52	22081.2	11.4711	0.0102873	LB
53	175595	7.20166	0.0744514	LB
54	228566	7.35377	0.0742869	LB
55	256890	6.97292	0.0699837	LB
56	276729	8.93394	0.0251379	LB
57	203821	7.75117	0.0556135	LB
58	151117	8.02153	0.0561664	LB
59	141343	6.4096	0.0586424	LB
60	339079	7.40058	0.0720842	LB
61	131693	7.97594	0.0526717	LB
62	240553	7.63811	0.0527269	LB
63	170091	7.26696	0.072505	LB
64	180330	7.25936	0.0826309	LB
65	106855	11.2939	0.0278731	LB
66	251415	7.2962	0.0715807	LB
67	275047	7.91032	0.0617252	LB
68	243842	7.54374	0.0678587	LB
69	333760	8.51309	0.0661418	LB
70	85624.2	7.92351	0.0424512	LB
71	161064	6.52714	0.0673771	LB
72	124252	7.43067	0.0573171	LB
73	345433	7.13917	0.0777242	LB
74	246455	8.12393	0.0552979	LB
75	143618	6.80056	0.0695579	LB
76	99686.5	7.75724	0.0605728	LB
77	146520	8.58834	0.0390143	LB
78	144474	9.33494	0.0373957	LB
79	125404	8.30328	0.0309226	LB
80	340150	7.84105	0.0679081	LB
81	253075	9.18317	0.0569728	LB
82	96940	10.3218	0.028716	LB
83	283883	7.4126	0.057493	LB
84	35640.2	20.1516	0.004616	LB
85	80362.4	7.09944	0.0552093	LB
86	144540	7.35439	0.067347	LB
87	294173	7.45011	0.0721783	LB
88	134989	6.45643	0.0738855	LB
89	164998	8.89416	0.0349437	LB
90	92162.9	9.18916	0.0367281	LB
91	192874	7.56421	0.0590522	LB
92	208542	7.52968	0.0679165	LB
93	140210	8.1855	0.0438373	LB
94	152050	7.91067	0.0653375	LB
95	299115	7.81057	0.0733385	LB
96	16194.1	29.1819	0.00219155	LB
97	201781	7.81193	0.0536002	LB
98	302218	8.11646	0.0555119	LB
99	121383	9.57757	0.0300314	LB
100	111262	8.67173	0.0488093	LB
101	205600	6.99388	0.0744028	LB
102	299607	7.94404	0.0678704	LB
103	253845	7.35475	0.0741856	LB
104	128331	7.5267	0.0282683	LB
105	41526.8	11.7065	0.00815899	LB
106	348351	8.7587	0.0433249	LB
107	120982	8.09106	0.0580109	LB
108	269201	8.71544	0.0555353	LB
109	333840	7.72917	0.0560356	LB
110	208161	8.71738	0.0491503	LB
111	199740	8.06395	0.0526751	LB
112	218765	7.62725	0.0818264	LB
113	156521	8.43198	0.0523886	LB
114	172193	8.72892	0.0349142	LB
115	280195	7.8782	0.0912514	LB
116	164649	7.83523	0.0557561	LB
117	103880	7.37582	0.0542873	LB
118	158393	8.87694	0.0341816	LB
119	203022	7.40716	0.0777952	LB
120	71702.5	12.1662	0.0187106	LB
121	33510.5	12.3852	0.017192	LB
122	204842	7.90279	0.0619528	LB
123	290051	7.62076	0.0773557	LB
124	40833.3	7.69275	0.0351186	LB
125	106769	7.84784	0.0611243	LB
126	216711	6.47663	0.0738276	LB
127	115268	7.41861	0.0581429	LB
128	158109	7.971	0.051611	LB
129	237205	7.5874	0.068711	LB
130	265758	7.92316	0.0635783	LB
131	228120	8.41905	0.0527446	LB
132	155487	9.13398	0.0301824	LB
133	190990	6.76759	0.0675943	LB
134	220979	7.1569	0.0722968	LB
135	213227	8.1926	0.0657993	LB
136	178742	7.67652	0.0508233	LB
137	230745	8.48424	0.0524286	LB
138	85105.9	7.31596	0.0523064	LB
139	180628	7.73801	0.0600546	LB
140	203186	6.42899	0.0680537	LB
141	206263	7.37534	0.0738613	LB
142	317996	7.65667	0.0796863	LB
143	234599	8.53971	0.0494391	LB
144	319137	7.9852	0.0737518	LB
145	232764	7.1638	0.079398	LB
146	172799	8.19661	0.0471188	LB
147	96696.3	11.9671	0.00960988	LB
148	37610.7	9.82285	0.0215899	LB
149	305015	8.72554	0.0453628	LB
150	266513	8.04471	0.0590155	LB
151	128289	8.50338	0.0444809	LB
152	276658	7.67248	0.0773106	LB
153	261962	7.87906	0.074156	LB
154	153124	6.72794	0.0752772	LB
155	402171	8.60154	0.0599855	LB
156	190665	7.78119	0.0534554	LB
157	158235	8.38819	0.0569052	LB
158	92944.6	7.72701	0.0471316	LB
159	230905	6.98924	0.0641894	LB
160	153801	7.51987	0.0648142	LB
161	214112	8.63878	0.0516375	LB
162	288059	7.94359	0.0600025	LB
163	127590	9.82157	0.0406279	LB
164	136754	8.26851	0.0509231	LB
165	261245	7.52129	0.0695879	LB
166	157614	8.1078	0.0749995	LB
167	101410	8.09065	0.0620064	LB
168	153381	7.72171	0.0608766	LB
169	216082	7.81919	0.0444805	LB
170	181695	7.24343	0.0802866	LB
171	138933	8.91069	0.041368	LB
172	294909	7.93191	0.0571299	LB
173	286451	8.47627	0.0535951	LB
174	344919	7.85943	0.0663425	LB
175	351823	7.27673	0.0655947	LB
176	193424	7.36268	0.0709428	LB
177	224283	8.40211	0.0564367	LB
178	160010	10.28	0.0307077	LB
179	80779.8	8.84286	0.0587802	LB
180	58307.3	9.31091	0.0548617	LB
181	220669	7.9224	0.0616435	LB
182	267557	9.31022	0.0594205	LB
183	215580	8.28711	0.0573125	LB
184	157987	7.06174	0.0719916	LB
185	291517	8.21411	0.0567755	LB
186	120418	6.48572	0.0643753	LB
187	354504	8.39813	0.0692339	LB
188	220483	8.70812	0.0462707	LB
189	184024	7.15602	0.0720256	LB
190	327968	7.64061	0.0701523	LB
191	121594	7.67169	0.0528634	LB
192	230722	8.47489	0.053727	LB
193	181977	6.51672	0.0756339	LB
194	292890	8.15597	0.0630333	LB
195	403899	8.05685	0.0686354	LB
196	226809	7.1859	0.0706883	LB
197	175954	7.80999	0.0630781	LB
198	388144	9.12021	0.0489081	LB
199	278458	8.52777	0.0601857	LB
200	242001	8.55612	0.0537396	LB
201	225682	7.67304	0.0668886	LB
202	154872	8.33982	0.0680995	LB
203	228520	8.75962	0.0396644	LB
204	221264	7.47646	0.0581143	LB
205	199094	7.46744	0.0638355	LB
206	279130	8.09185	0.0594314	LB
207	205085	7.21828	0.0787985	LB
208	98499.5	7.6966	0.0211816	LB
209	79200.9	8.09117	0.0224749	LB
210	150107	8.34228	0.048826	LB
211	246807	8.86105	0.0479773	LB
212	387358	8.1726	0.0581222	LB
213	249588	7.69843	0.0755221	LB
214	217314	7.8338	0.0688941	LB
215	435474	8.39862	0.0718045	LB
216	138630	7.18549	0.0662701	LB
217	312089	7.59219	0.0763026	LB
218	68622.9	9.2992	0.0330036	LB
219	189952	8.56356	0.0434218	LB
220	14026	12.4584	0.00529619	LB
221	174334	7.33458	0.0673823	LB
222	154297	9.51151	0.0410749	LB
223	135735	8.64246	0.039161	LB
224	150062	6.64035	0.0779871	LB
225	203998	7.66571	0.0736863	LB
226	196161	7.57038	0.0599343	LB
227	212620	7.15847	0.0686515	LB
228	301868	8.64289	0.0498843	LB
229	285759	8.862	0.0295485	LB
230	272201	8.18407	0.0614249	LB
231	150579	6.26431	0.0761684	LB
232	330732	8.08376	0.0557264	LB
233	264095	7.10873	0.0745177	LB
234	34428.6	11.3511	0.0222328	LB
235	181682	7.85598	0.0524906	LB
236	292492	7.1978	0.067882	LB
237	67441.8	10.4019	0.0103682	LB
238	197727	8.55936	0.0381247	LB
239	360292	9.12585	0.0580671	LB
240	230890	7.87688	0.0771421	LB
241	367786	8.41788	0.0579997	LB
242	68420.5	6.42753	0.0416023	LB
243	340222	8.58314	0.0693577	LB
244	166076	8.13454	0.0640642	LB
245	310154	7.53152	0.0744376	LB
246	204037	7.81018	0.0688915	LB
247	232041	7.61756	0.0818771	LB
248	116060	8.44046	0.0432898	LB
249	425944	8.56643	0.0662744	LB
250	206084	7.73015	0.0628119	LB
251	157797	8.30539	0.0672049	LB
252	182366	8.31769	0.0589151	LB
253	143881	8.7278	0.0542257	LB
254	42411.6	9.6467	0.0266921	LB
255	2569.17	23.5527	0.00638168	LB
256	186231	7.17023	0.059046	LB
257	151626	7.74312	0.0552199	LB
258	500102	8.77918	0.0569681	LB
259	197415	7.77118	0.0457508	LB
260	146137	9.93029	0.0223214	LB
261	293171	9.92396	0.0221448	LB
262	32392.8	15.4429	0.00788274	LB
263	64605.6	14.2883	0.0061934	LB
264	137297	7.99127	0.0558384	LB
265	295933	7.67891	0.0631633	LB
266	96061.3	8.90975	0.0539442	LB
267	353322	8.164	0.0794786	LB
268	138229	8.01073	0.0792189	LB
269	74055.5	7.93802	0.0612686	LB
270	133569	8.05165	0.0589997	LB
271	365864	8.43252	0.058086	LB
272	166162	6.62275	0.0764625	LB
273	74587.4	8.74018	0.0275973	LB
274	172430	9.32756	0.0507429	LB
275	578006	9.32463	0.0541605	LB
276	167777	7.7109	0.06929	LB
277	221507	7.10517	0.0731131	LB
278	109156	7.956	0.0612059	LB
279	272479	7.87363	0.0616696	LB
280	270740	7.8422	0.0770583	LB
281	162465	7.8922	0.0591842	LB
282	157358	7.37049	0.0717312	LB
283	205730	6.69738	0.0745195	LB
284	208485	7.13124	0.0625487	LB
285	465649	8.60636	0.0769732	LB
286	167346	6.64317	0.0628585	LB
287	119751	9.49941	0.0333262	LB
288	178588	8.70689	0.0362965	LB
289	299500	8.09654	0.0693638	LB
290	181693	7.37989	0.075976	LB
291	367180	8.28183	0.0652763	LB
292	293277	7.64192	0.069595	LB
293	110832	6.56573	0.0751705	LB
294	175151	8.27636	0.0692561	LB
295	285732	8.23923	0.0568513	LB
296	119856	7.5058	0.064573	LB
297	272358	8.73664	0.0597574	LB
298	145307	8.39689	0.0482058	LB
299	144770	9.44944	0.0452972	LB
300	227024	7.35822	0.0659277	LB
301	364389	8.31427	0.0615952	LB
302	190693	6.47989	0.0855259	LB
303	101539	8.31459	0.0551721	LB
304	168677	8.47088	0.0484352	LB
305	158395	9.65122	0.0368765	LB
306	146014	6.29207	0.0532812	LB
307	433627	8.07435	0.0699622	LB
308	277231	8.44244	0.0656745	LB
309	205254	7.73201	0.0605411	LB
310	93725.6	7.22613	0.0774546	LB
311	248971	8.88709	0.0436369	LB
312	80170.6	8.15814	0.0637826	LB
313	128391	8.89259	0.0466387	LB
314	185982	9.1814	0.0498875	LB
315	136581	7.54137	0.0438486	LB
316	62597.7	11.6864	0.0301888	LB
317	122243	6.50272	0.0389366	LB
318	265168	6.87866	0.0612674	LB
319	170195	8.36349	0.0451259	LB
320	50867.7	7.2373	0.0709284	LB
321	222460	7.57467	0.0604018	LB
322	196425	7.24021	0.0654778	LB
323	178036	7.87712	0.0564682	LB
324	239949	8.00903	0.0701872	LB
325	138893	8.14755	0.0565299	LB
326	284213	9.03	0.0341816	LB
327	96543.9	10.3369	0.0206011	LB
328	111024	6.91225	0.0582411	LB
329	305692	7.69907	0.0589454	LB
330	103665	8.01008	0.0532387	LB
331	99366.5	6.96738	0.0670382	LB
332	67802	9.81053	0.0552862	LB
333	334586	9.02266	0.0458867	LB
334	99131.7	5.83185	0.0560429	LB
335	99615	9.05086	0.0496997	LB
336	166086	7.44529	0.0549399	LB
337	258389	8.46338	0.0543874	LB
338	174160	7.91953	0.0582125	LB
339	86663.4	5.55972	0.0800413	LB
340	96817.8	9.4213	0.0283415	LB
341	56511.2	13.2074	0.0120444	LB
342	240631	7.75692	0.0587363	LB
343	178050	7.49595	0.0646321	LB
344	433643	9.06866	0.057185	LB
345	123404	6.96447	0.0712206	LB
346	248433	8.07296	0.0588317	LB
347	169957	7.59844	0.0602359	LB
348	175237	8.48441	0.0433581	LB
349	297224	7.6711	0.0719194	LB
350	10270.7	4.81059	0.0483424	LB
351	100315	9.41415	0.0284768	LB
352	226379	8.69551	0.0414421	LB
353	98067.1	6.59991	0.0508905	LB
354	354011	8.4076	0.0626748	LB
355	179422	7.89445	0.0681939	LB
356	247088	6.671	0.075175	LB
357	164455	8.40952	0.0603919	LB
358	199010	6.47291	0.0819656	LB
359	244786	8.66444	0.0582516	LB
360	188610	7.87081	0.0727333	LB
361	144693	8.21229	0.0424345	LB
362	195552	8.45933	0.0157844	LB
363	177111	7.62529	0.0700512	LB
364	284454	7.52784	0.0697811	LB
365	125772	7.18616	0.0724376	LB
366	106341	6.70242	0.0731568	LB
367	368510	9.11302	0.0426046	LB
368	157263	6.8222	0.0728395	LB
369	203692	8.48301	0.0490281	LB
370	89896.2	9.57581	0.0270984	LB
371	321680	7.85582	0.0744433	LB
372	251665	7.38484	0.077041	LB
373	56039.5	8.00764	0.0135337	LB
374	171078	7.35515	0.0710437	LB
375	188412	7.61706	0.0675408	LB
376	214052	7.71085	0.069974	LB
377	347259	8.12834	0.0753634	LB
378	184146	7.42136	0.0613954	LB
379	158044	7.63564	0.0618789	LB
380	200906	8.01787	0.068222	LB
381	378101	8.70333	0.0515603	LB
382	321252	8.46712	0.0674262	LB
383	131276	6.46949	0.0745727	LB
384	123227	10.295	0.028907	LB
385	318483	8.26832	0.0602707	LB
386	258753	7.68655	0.0704016	LB
387	266564	8.9808	0.114615	LB
388	126544	6.0344	0.0818367	LB
389	237214	8.16286	0.0546953	LB
390	253202	8.10364	0.0550507	LB
391	248728	7.43323	0.0745814	LB
392	120934	6.09353	0.0720545	LB
393	112032	6.74289	0.0461316	LB
394	257446	8.10107	0.0697307	LB
395	50469.7	9.57612	0.0105459	LB
396	139802	6.40439	0.0758933	LB
397	321611	8.06276	0.0639792	LB
398	351609	8.35209	0.0513257	LB
399	145912	8.23666	0.0441091	LB
400	223837	7.21291	0.0797926	LB
401	122868	8.11858	0.0554376	LB
402	196286	8.37126	0.0622477	LB
403	147584	8.81421	0.0749811	LB
404	125777	10.29	0.0496813	LB
405	309881	8.41999	0.0690759	LB
406	286164	8.62872	0.0484679	LB
407	234874	7.19651	0.0752373	LB
408	79901.5	8.8666	0.0429249	LB
409	181084	7.9841	0.0646652	LB
410	345929	9.00204	0.0446224	LB
411	157010	7.53104	0.0767075	LB
412	276138	7.68548	0.07136	LB
413	213232	8.29569	0.0686768	LB
414	281587	8.39089	0.0514523	LB
415	92779.1	5.86708	0.0706394	LB
416	7895.86	31.884	0.00894566	LB
417	269952	8.05562	0.06971	LB
418	281141	7.85165	0.056022	LB
419	81395.5	7.76438	0.0469156	LB
420	175456	7.88514	0.0568318	LB
421	169082	8.46961	0.0533835	LB
422	118831	7.66545	0.0711671	LB
423	303107	9.17687	0.0393246	LB
424	124298	6.84493	0.0738888	LB
425	202843	8.07078	0.0736984	LB
426	231249	8.65563	0.0502842	LB
427	150771	7.75262	0.0442226	LB
428	4026.54	4.92598	0.0141264	LB
429	352099	8.30178	0.0702502	LB
430	203278	8.42376	0.0493413	LB
431	123241	6.15522	0.0818986	LB
432	323406	8.44578	0.0601682	LB
433	233982	7.90573	0.0637198	LB
434	228664	8.01149	0.0719789	LB
435	327474	8.00407	0.0757147	LB
436	195687	7.95965	0.0595643	LB
437	179179	7.37894	0.0652812	LB
438	334934	9.07224	0.0473365	LB
439	143625	7.20514	0.0603986	LB
440	100751	7.07867	0.0495956	LB
441	193199	8.48376	0.066128	LB
442	113250	8.58369	0.053473	LB
443	82223.7	8.73934	0.030619	LB
444	221538	8.01928	0.0597952	LB
445	293469	8.19994	0.0737846	LB
446	327973	7.36143	0.0805099	LB
447	252526	7.60927	0.0755623	LB
448	265816	7.58008	0.0699607	LB
449	222250	7.98791	0.0695002	LB
450	160491	6.8522	0.0572461	LB
451	218741	7.76972	0.0710025	LB
452	121562	9.27692	0.0289613	LB
453	232615	7.70884	0.0582964	LB
454	186002	8.45076	0.0595456	LB
455	119565	7.85323	0.0590364	LB
456	137359	7.15751	0.0668285	LB
457	64776	8.11551	0.0457407	LB
458	304849	8.17936	0.0566966	LB
459	164054	6.81663	0.0800371	LB
460	247533	7.09708	0.0473727	LB
461	222017	7.49197	0.0635096	LB
462	184075	8.70284	0.0416815	LB
463	123967	5.95675	0.0746142	LB
464	158662	7.94208	0.0547309	LB
465	96746.8	8.2049	0.0633893	LB
466	141375	9.71726	0.0502851	LB
467	145795	6.61956	0.078478	LB
468	219224	7.01262	0.0702218	LB
469	107323	9.2047	0.0388833	LB
470	154492	7.2509	0.0796295	LB
471	209708	7.49421	0.0596951	LB
472	238463	8.01537	0.0685063	LB
473	104269	7.77663	0.0498081	LB
474	137597	7.36315	0.0584737	LB
475	52849.9	8.61201	0.0599119	LB
476	164660	7.51331	0.0652507	LB
477	134106	7.29383	0.0697773	LB
478	277183	8.16761	0.0671291	LB
479	221721	8.41992	0.0540044	LB
480	288084	9.13655	0.0559736	LB
481	182757	7.60667	0.0601675	LB
482	159486	7.1313	0.0589146	LB
483	214427	8.25052	0.0570477	LB
484	150462	8.86972	0.0410533	LB
485	229262	8.19981	0.064261	LB
486	180860	7.48943	0.0672245	LB
487	75241.8	10.8361	0.0336876	LB
488	281692	8.85603	0.0563019	LB
489	128252	9.02974	0.0504766	LB
490	247766	8.16764	0.0668974	LB
491	151672	7.32696	0.0778701	LB
492	165551	6.64081	0.0745027	LB
493	201001	7.71431	0.0640501	LB
494	261734	9.08338	0.0427536	LB
495	274224	7.7356	0.070452	LB
496	126209	8.27996	0.0536424	LB
497	204819	7.67353	0.0678461	LB
498	219302	7.85453	0.0720803	LB
499	100290	6.32861	0.0868322	LB
500	163657	8.10177	0.050854	LB
501	141966	9.42216	0.0364703	LB
502	284643	8.34228	0.0559519	LB
503	280286	8.31506	0.0444518	LB
504	164242	7.67354	0.0597036	LB
505	347764	7.95565	0.0756079	LB
506	206697	8.75495	0.0583081	LB
507	172241	7.38138	0.0734486	LB
508	71782.9	6.2754	0.0836783	LB
509	135641	8.22233	0.0587681	LB
510	134876	6.03124	0.0656294	LB
511	33218.4	6.91744	0.0456769	LB
512	130246	8.40121	0.046108	LB
513	200492	7.59643	0.0654049	LB
514	147749	7.07878	0.0600296	LB
515	222858	8.6282	0.0560748	LB
516	190009	8.30193	0.0565566	LB
517	278535	8.40162	0.0582404	LB
518	338425	7.94247	0.064579	LB
519	370466	8.59013	0.0587801	LB
520	229027	7.22427	0.075338	LB
521	341260	8.1776	0.0622164	LB
522	160539	7.61733	0.055766	LB
523	323194	8.65008	0.0545196	LB
524	323220	7.78914	0.0753638	LB
525	150892	6.42107	0.0834272	LB
526	244175	7.87444	0.0516222	LB
527	284211	8.40894	0.0582068	LB
528	139145	8.97227	0.0362554	LB
529	250970	8.63335	0.0581318	LB
530	68590.6	10.7422	0.0123913	LB
531	155745	6.60316	0.0734939	LB
532	200346	7.94015	0.0634486	LB
533	322820	8.10612	0.059921	LB
534	81330.6	6.45805	0.0753422	LB
535	349371	7.44351	0.0662407	LB
536	250921	7.77608	0.0698971	LB
537	280726	8.03712	0.059486	LB
538	263102	7.62074	0.0608996	LB
539	152101	8.60618	0.0520043	LB
540	110315	6.65769	0.0643885	LB
541	243038	7.90329	0.0643176	LB
542	176606	6.3461	0.0811552	LB
543	131532	9.88714	0.0486439	LB
544	116585	6.30752	0.0651226	LB
545	285765	8.10499	0.0762866	LB
546	224562	7.59306	0.0772505	LB
547	188771	7.65431	0.0565135	LB
548	260067	8.28819	0.0642871	LB
549	465546	8.80805	0.0692325	LB
550	254101	7.79873	0.0626004	LB
551	221843	7.55221	0.0691615	LB
552	155433	7.75583	0.0502695	LB
553	211492	7.91098	0.0687867	LB
554	251589	8.75829	0.0564672	LB
555	276465	7.76133	0.0603875	LB
556	271672	7.85174	0.0744276	LB
557	203853	8.99009	0.0459784	LB
558	306121	7.82079	0.0549184	LB
559	351017	8.11181	0.0637832	LB
560	302639	9.34741	0.0426976	LB
561	279164	7.96737	0.0804154	LB
562	395350	8.60924	0.0661576	LB
563	58451.9	11.0339	0.0187928	LB
564	178575	7.09238	0.0622922	LB
565	106289	6.45227	0.0661176	LB
566	236064	8.09323	0.0782687	LB
567	180646	7.581	0.0690009	LB
568	199993	7.32226	0.0807573	LB
569	408975	9.20716	0.0595891	LB
570	157728	7.98213	0.0544594	LB
571	247264	8.05084	0.0628137	LB
572	113292	6.66657	0.0757512	LB
573	147948	7.32458	0.0712091	LB
574	140364	9.41039	0.0483454	LB
575	272106	7.38642	0.0747678	LB
576	378336	8.3785	0.066694	LB
577	342089	7.5033	0.0698405	LB
578	125495	7.52304	0.064546	LB
579	205061	6.37741	0.0791339	LB
580	103773	6.6666	0.0480014	LB
581	308307	7.78336	0.0719566	LB
582	303701	8.36022	0.0563264	LB
583	175635	7.55764	0.0633176	LB
584	289007	7.69942	0.0788401	LB
585	201830	7.35232	0.0716928	LB
586	175512	7.79613	0.0567766	LB
587	217377	7.79999	0.079927	LB
588	118542	7.4481	0.0551247	LB
589	98804.8	7.16716	0.0620809	LB
590	142062	7.41174	0.0664095	LB
591	375986	8.16326	0.0657687	LB
592	291827	7.71474	0.0730108	LB
593	211029	7.56088	0.0415313	LB
594	87444.9	6.63844	0.0730471	LB
595	296108	7.98802	0.0701928	LB
596	90890.4	7.22975	0.0683999	LB
597	107593	6.94849	0.0679228	LB
598	231032	7.2524	0.0718448	LB
599	224419	7.21886	0.0595236	LB
600	68101	7.30231	0.0624718	LB
601	151423	7.16176	0.0641604	LB
602	232973	7.97886	0.0620121	LB
603	153533	7.59369	0.0625906	LB
604	151558	8.81139	0.0482552	LB
605	107090	7.68639	0.0587123	LB
606	170627	7.65469	0.0718669	LB
607	70701.2	7.55137	0.0626243	LB
608	409468	9.45466	0.0483751	LB
609	116746	6.83915	0.0624978	LB
610	267119	7.87888	0.0664262	LB
611	280797	8.34295	0.0658913	LB
612	387077	9.31242	0.0414778	LB
613	326810	7.98834	0.0820584	LB
614	401911	9.25588	0.0436717	LB
615	265871	7.5737	0.0749871	LB
616	134163	8.29481	0.0511187	LB
617	502530	8.72801	0.074661	LB
618	313087	8.19669	0.065447	LB
619	298791	8.06557	0.0707484	LB
620	202929	8.25873	0.0539355	LB
621	221623	7.01138	0.0627043	LB
622	157109	8.38766	0.0490039	LB
623	181869	7.71381	0.0654374	LB
624	534593	9.0723	0.0615842	LB
625	405814	8.00625	0.0638714	LB
626	12301.1	13.1201	0.0132333	LB
627	202516	8.13471	0.0634116	LB
628	298277	7.79904	0.0759575	LB
629	252857	8.6669	0.0616254	LB
630	477549	8.67476	0.0606368	LB
631	143309	7.90051	0.0467236	LB
632	275696	7.41465	0.077102	LB
633	155954	10.5324	0.0419165	LB
634	269840	7.27582	0.0607921	LB
635	434042	8.87808	0.0652153	LB
636	173440	8.02151	0.0455693	LB
637	124673	8.39379	0.00541371	LB
638	299221	8.91119	0.0608422	LB
639	310066	8.22331	0.0462768	LB
640	235427	7.71278	0.0542739	LB
641	162503	6.84525	0.0700527	LB
642	112983	7.4702	0.057461	LB
643	291337	8.28418	0.0517325	LB
644	137678	9.58794	0.0287456	LB
645	313016	7.91931	0.0662813	LB
646	363515	8.51878	0.0507898	LB
647	281134	7.8845	0.0750344	LB
648	41258.1	11.7699	0.0133515	LB
649	177681	8.40318	0.0484547	LB
650	170822	8.03635	0.0976634	LB
651	168831	7.22586	0.0693736	LB
652	285482	8.58994	0.0404858	LB
653	251631	7.3631	0.0791411	LB
654	174053	6.58949	0.0838416	LB
655	257395	8.17654	0.0501276	LB
656	155842	7.16292	0.0599938	LB
657	245470	7.43472	0.0598559	LB
658	210620	7.80298	0.0670162	LB
659	412443	9.01889	0.0539675	LB
660	216422	6.03343	0.0813441	LB
661	407833	8.46035	0.0585621	LB
662	232185	8.41951	0.0589838	LB
663	358963	7.81107	0.0799393	LB
664	220837	7.23178	0.068613	LB
665	122993	7.52501	0.0526451	LB
666	178258	7.70144	0.0762323	LB
667	122304	9.12264	0.0457348	LB
668	441944	8.35596	0.0852289	LB
669	112373	9.12835	0.0716768	LB
670	317641	8.85583	0.06154	LB
671	395754	7.87305	0.102506	LB
672	177581	7.45484	0.070143	LB
673	463365	9.26569	0.0634795	LB
674	235739	7.25274	0.0752892	LB
675	580876	8.3838	0.08314	LB
676	197158	6.88349	0.0690193	LB
677	271850	8.00729	0.074302	LB
678	162182	7.22128	0.0741917	LB
679	265150	8.19787	0.0907776	LB
680	308351	8.22281	0.0679782	LB
681	351312	7.74505	0.0662323	LB
682	295658	7.83598	0.0823988	LB
683	402793	7.88583	0.115071	LB
684	461774	8.98223	0.0647239	LB
685	314031	8.0602	0.0677361	LB
686	291598	8.8142	0.0436846	LB
687	386405	8.83644	0.0948793	LB
688	183088	7.20247	0.0984113	LB
689	105422	11.4304	0.0243491	LB
690	454381	8.88146	0.0796323	LB
691	362795	7.49112	0.0833402	LB
692	270360	8.19094	0.106632	LB
693	296047	7.63809	0.0547265	LB
694	197563	7.66777	0.118325	LB
695	251149	7.4355	0.0804759	LB
696	293779	7.77565	0.0913724	LB
697	192913	9.56753	0.0591012	LB
698	299160	8.43432	0.0726551	LB
699	398900	7.83619	0.0735371	LB
700	95710.4	5.89959	0.0660044	LB
701	346756	8.06047	0.0586752	LB
702	164421	9.15504	0.0462612	LB
703	233391	8.22932	0.0632217	LB
704	397247	7.2502	0.0898683	LB
705	350717	8.24638	0.0828009	LB
706	110645	7.98276	0.080375	LB
707	161772	7.02271	0.0912197	LB
708	329567	8.20274	0.0769803	LB
709	369410	7.87997	0.0795279	LB
710	108412	9.27821	0.0275461	LB
711	258931	6.71768	0.104854	LB
712	395809	8.08659	0.0907507	LB
713	394528	7.69957	0.0764967	LB
714	255499	7.9222	0.0861836	LB
715	296444	7.19723	0.0923744	LB
716	92382.4	6.90423	0.0873917	LB
717	157969	9.98242	0.0306936	LB
718	236640	8.88477	0.0553324	LB
719	224064	8.24332	0.0461267	LB
720	65315.2	7.63459	0.0218259	LB
721	246353	8.04098	0.088727	LB
722	409832	8.7957	0.104421	LB
723	368352	7.53794	0.0751243	LB
724	438239	8.41543	0.106337	LB
725	115275	7.05809	0.068122	LB
726	303731	7.40726	0.0952979	LB
727	98184.5	11.0578	0.0376586	LB
728	105390	7.69975	0.0798892	LB
729	44892.3	10.5487	0.0416443	LB
730	428075	8.98874	0.0624877	LB
731	90148.3	11.3591	0.00857091	LB
732	265861	7.93924	0.0881304	LB
733	156607	7.70523	0.0668129	LB
734	128047	6.38538	0.0884809	LB
735	69789.9	6.45689	0.0779118	LB
736	299685	7.06588	0.0837542	LB
737	439109	8.44723	0.0890455	LB
738	203919	8.98486	0.050695	LB
739	173100	8.47039	0.0725552	LB
740	714282	8.76465	0.0862847	LB
741	648855	8.509	0.0984146	LB
742	220265	7.94803	0.0332416	LB
743	44249.8	10.668	0.0283598	LB
744	493367	8.06272	0.0885502	LB
745	1685.49	7.68211	0	LB
746	119730	9.45619	0.0747191	LB
747	74411.7	7.1717	0.0199367	LB
748	128112	10.1749	0.0370168	LB
749	150798	5.9109	0.0756354	LB
750	71327	9.32301	0.0341666	LB
751	203492	7.35729	0.06243	LB
752	111040	9.48721	0.0338584	LB
753	44530.9	8.47031	0.0357514	LB
754	109912	5.69948	0.0737345	LB
755	89693.1	7.14893	0.0574481	LB
756	148008	7.29107	0.0678747	LB
757	182090	8.64404	0.0353499	LB
758	10187.3	12.9178	0.00776039	LB
759	252058	8.09134	0.0613466	LB
760	197691	8.77749	0.0427611	LB
761	133855	6.39621	0.060756	LB
762	172773	7.39334	0.0698569	LB
763	149481	6.02549	0.0656301	LB
764	247014	7.33891	0.0709552	LB
765	188668	7.28628	0.0702255	LB
766	58602.7	9.75208	0.00719397	LB
767	160005	9.16081	0.0449293	LB
768	167717	8.29257	0.0222654	LB
769	322642	7.87664	0.0690339	LB
770	127470	7.97823	0.0426053	LB
771	302803	9.56162	0.038869	LB
772	384896	8.27922	0.0568737	LB
773	262604	7.82106	0.086718	LB
774	228856	7.95996	0.0677435	LB
775	149160	8.93944	0.0499826	LB
776	156211	8.47364	0.0682952	LB
777	144826	8.64312	0.047028	LB
778	54141	8.73155	0.0265778	LB
779	187358	8.02926	0.0531522	LB
780	407733	8.30765	0.0448197	LB
781	289760	8.67553	0.057951	LB
782	117715	7.98258	0.0497903	LB
783	129010	8.1165	0.0287249	LB
784	233183	7.59929	0.0622729	LB
785	186406	8.93497	0.0392626	LB
786	196381	8.72158	0.0430548	LB
787	274053	8.87713	0.0654244	LB
788	252411	9.01963	0.0603238	LB
789	141615	10.6751	0.0360364	LB
790	243244	8.22167	0.0568838	LB
791	181084	7.80646	0.0621347	LB
792	301830	7.68392	0.0571271	LB
793	167894	8.06245	0.06356	LB
794	381974	9.17848	0.0575713	LB
795	189113	8.55235	0.0536576	LB
796	181124	7.69584	0.0571948	LB
797	129193	8.71028	0.036596	LB
798	127256	7.5043	0.0579124	LB
799	45212.3	4.68982	0.0710882	LB
800	139265	8.28007	0.040253	LB
801	163440	8.23447	0.0591013	LB
802	397161	8.68774	0.0627797	LB
803	283037	8.02047	0.0588747	LB
804	279921	8.23953	0.0642903	LB
805	162925	7.57153	0.058397	LB
806	197532	8.30115	0.0523409	LB
807	127677	9.00792	0.0449904	LB
808	34158.3	7.64246	0.0680761	LB
809	259745	7.38065	0.0718626	LB
810	203260	7.5862	0.072473	LB
811	139699	8.18815	0.0510434	LB
812	41560.9	9.20875	0.0125443	LB
813	91964.8	7.74573	0.0630649	LB
814	181775	9.14363	0.0457339	LB
815	148655	8.00419	0.038241	LB
816	144163	8.36156	0.0506691	LB
817	198824	8.15257	0.0523505	LB
818	226381	9.50114	0.0393671	LB
819	361373	8.71607	0.0836838	LB
820	195095	7.74786	0.061675	LB
821	134347	8.56301	0.0409987	LB
822	136512	8.73051	0.0392977	LB
823	144871	7.97669	0.0681694	LB
824	280500	9.01053	0.0310806	LB
825	333637	8.15422	0.0642263	LB
826	314740	9.27659	0.0344168	LB
827	263505	7.77061	0.0630158	LB
828	213948	8.67112	0.0492459	LB
829	47506.3	7.58743	0.053838	LB
830	213314	7.89006	0.0828874	LB
831	337643	9.10446	0.0610356	LB
832	59577.3	9.15649	0.0328688	LB
833	57466.1	9.56147	0.024	LB
834	302070	8.23739	0.0539492	LB
835	327810	8.7428	0.0535466	LB
836	298424	9.38242	0.0496961	LB
837	320257	7.90897	0.0616132	LB
838	59777.5	8.12737	0.0374581	LB
839	224584	7.93469	0.0714861	LB
840	235169	8.25435	0.0553752	LB
841	196074	7.99155	0.0645454	LB
842	168479	8.44093	0.0428837	LB
843	389173	8.70612	0.0569631	LB
844	97503	9.8437	0.0180267	LB
845	369534	8.52646	0.0520092	LB
846	182037	8.31303	0.0610418	LB
847	402338	8.13401	0.0555793	LB
848	272612	8.06175	0.0642078	LB
849	136607	8.54253	0.0327087	LB
850	310094	8.69453	0.0424712	LB
851	178164	8.1002	0.0475382	LB
852	219728	8.83964	0.0495955	LB
853	105259	7.36162	0.0402867	LB
854	28771.5	10.138	0.0285721	LB
855	66847.6	9.3375	0.0232197	LB
856	168200	8.64738	0.0458906	LB
857	317436	7.52281	0.0810213	LB
858	255589	8.31136	0.0513092	LB
859	174698	8.88103	0.052909	LB
860	221863	8.66709	0.053772	LB
861	220508	7.67033	0.0560397	LB
862	161223	8.08046	0.0454988	LB
863	127357	8.95177	0.0384706	LB
864	314389	8.29588	0.0734883	LB
865	295296	8.70615	0.0428147	LB
866	47249.5	7.61234	0.0301953	LB
867	104512	8.9836	0.026278	LB
868	311343	8.64512	0.0533553	LB
869	197926	7.6495	0.0729869	LB
870	315987	9.478	0.0413904	LB
871	315532	8.03725	0.0712675	LB
872	190415	8.9127	0.0467234	LB
873	356642	9.08113	0.0538957	LB
874	389827	8.42841	0.0543771	LB
875	174586	8.83417	0.0568755	LB
876	173022	8.64387	0.0466245	LB
877	67610	11.0653	0.0138778	LB
878	269854	8.39685	0.055679	LB
879	253733	8.58151	0.0281033	LB
880	264856	8.85876	0.0489873	LB
881	127172	8.3134	0.0670493	LB
882	270672	7.94441	0.0624224	LB
883	374542	8.01243	0.0579382	LB
884	332944	8.11841	0.0592186	LB
885	292696	8.7558	0.054333	LB
886	128147	8.73976	0.0433503	LB
887	136574	8.35387	0.0535808	LB
888	246176	8.36953	0.0708689	LB
889	283900	8.46014	0.0509462	LB
890	206573	8.59019	0.0646995	LB
891	193492	8.25561	0.0614867	LB
892	341248	8.75201	0.0510395	LB
893	174071	8.35182	0.0516441	LB
894	145543	7.98962	0.0502048	LB
895	172894	8.56336	0.0434401	LB
896	218442	9.26839	0.0564313	LB
897	223263	8.31514	0.063409	LB
898	349860	8.89072	0.0719777	LB
899	133420	8.88434	0.0342213	LB
900	162737	8.22306	0.0416163	LB
901	200706	8.21196	0.0690726	LB
902	435873	8.67356	0.0747779	LB
903	224583	7.85966	0.0659334	LB
904	268217	8.19589	0.0533977	LB
905	130491	8.61235	0.0543913	LB
906	183050	8.59627	0.0512413	LB
907	320973	8.29158	0.0716235	LB
908	145654	7.62476	0.0941933	LB
909	288820	9.11434	0.0319099	LB
910	187095	7.71724	0.0644268	LB
911	97469.9	9.53771	0.015735	LB
912	154002	8.40533	0.0684043	LB
913	265657	7.94804	0.0566347	LB
914	237919	8.24422	0.0558585	LB
915	258314	8.72488	0.0553719	LB
916	173769	8.82384	0.0585852	LB
917	448568	9.24094	0.0537208	LB
918	363217	8.11541	0.0668012	LB
919	342892	8.94281	0.0435566	LB
920	149794	7.98325	0.0544298	LB
921	190132	8.89159	0.0305509	LB
922	174469	8.49038	0.0625324	LB
923	228952	8.14322	0.0534028	LB
924	223460	9.02129	0.0497801	LB
925	233928	7.39816	0.0645964	LB
926	142281	7.41575	0.0675325	LB
927	378150	8.41335	0.0693542	LB
928	428180	9.26195	0.0719552	LB
929	308771	8.195	0.0721111	LB
930	290974	8.01965	0.0600839	LB
931	160196	7.59268	0.0595516	LB
932	206684	7.50359	0.0676425	LB
933	44814.9	9.79928	0.016953	LB
934	433974	8.32126	0.0615458	LB
935	185886	8.62603	0.0345477	LB
936	202994	8.58297	0.0722853	LB
937	172355	8.33014	0.0506514	LB
938	181472	8.84836	0.036689	LB
939	295154	8.0318	0.079007	LB
940	182272	7.8109	0.0667065	LB
941	231092	7.97497	0.0658249	LB
942	278284	9.19314	0.0469939	LB
943	141671	8.44867	0.0516921	LB
944	168517	8.33556	0.0376282	LB
945	212455	8.95976	0.0487359	LB
946	77321.8	7.12112	0.071929	LB
947	201823	7.51251	0.0681574	LB
948	311418	9.05194	0.0417736	LB
949	404297	8.8299	0.0632749	LB
950	48681.1	9.03287	0.0379869	LB
951	303252	8.92659	0.0450866	LB
952	197353	9.14259	0.0358801	LB
953	191656	7.40743	0.0835189	LB
954	325929	8.31967	0.0603065	LB
955	225783	8.09473	0.0493453	LB
956	301336	8.20271	0.0451435	LB
957	109026	8.49739	0.0492042	LB
958	344211	7.90906	0.061331	LB
959	108547	7.82959	0.0708622	LB
960	40840.5	11.5516	0.00890031	LB
961	228198	7.96069	0.0655272	LB
962	486367	9.13599	0.0588607	LB
963	303995	8.2672	0.0495497	LB
964	275082	8.7287	0.0708576	LB
965	300340	8.44769	0.0685442	LB
966	291369	9.07165	0.0484593	LB
967	202280	8.25179	0.0582111	LB
968	141939	8.71561	0.0421012	LB
969	161963	8.01328	0.0584031	LB
970	200550	7.39239	0.0777674	LB
971	277460	8.06457	0.0604992	LB
972	204007	8.02128	0.0648253	LB
973	307624	8.39876	0.0583373	LB
974	177000	7.71335	0.0687288	LB
975	220974	7.47932	0.0806019	LB
976	260711	8.83789	0.0530393	LB
977	82421	8.48425	0.0492552	LB
978	423546	9.03448	0.0547188	LB
979	266324	7.76451	0.0618151	LB
980	258334	7.39964	0.0716037	LB
981	186266	8.50629	0.0567997	LB
982	213638	7.67712	0.0566081	LB
983	38690.2	9.83152	0.031646	LB
984	376765	8.69452	0.0694561	LB
985	438405	8.8907	0.055115	LB
986	325635	8.33885	0.0621769	LB
987	318864	7.90439	0.0601343	LB
988	95498.8	9.09671	0.0265786	LB
989	152589	8.12013	0.0343422	LB
990	146251	7.42703	0.0786123	LB
991	361450	8.93874	0.0718867	LB
992	269485	8.92192	0.0498243	LB
993	251166	8.50894	0.0559863	LB
994	271158	8.10064	0.0559312	LB
995	107602	8.26268	0.0546643	LB
996	324384	8.37554	0.0769403	LB
997	36163	5.18013	0.0702607	LB
998	288627	8.66294	0.046796	LB
999	250817	8.26317	0.0592767	LB
1000	263119	8.69792	0.0486201	LB
1001	201287	8.28794	0.0533459	LB
1002	279721	9.01084	0.0610358	LB
1003	373111	9.54489	0.0383766	LB
1004	220944	7.84128	0.0669133	LB
1005	229286	8.6413	0.0577371	LB
1006	128865	7.88551	0.0655209	LB
1007	339972	8.54878	0.0657058	LB
1008	322916	8.17734	0.0746056	LB
1009	247592	8.33819	0.0752945	LB
1010	207197	9.32844	0.0491322	LB
1011	224859	7.54817	0.054813	LB
1012	285380	8.67596	0.0495709	LB
1013	180858	8.54432	0.0405805	LB
1014	242184	7.70341	0.0638621	LB
1015	289931	8.01898	0.0623522	LB
1016	99186.5	10.0255	0.0313474	LB
1017	227888	8.67303	0.0465537	LB
1018	212426	8.06046	0.0510657	LB
1019	193367	8.31161	0.0603309	LB
1020	225669	9.42089	0.0264829	LB
1021	144519	8.23623	0.0597478	LB
1022	129126	8.56621	0.0415588	LB
1023	188900	8.6697	0.0477775	LB
1024	68317.4	10.8789	0.0336869	LB
1025	168869	8.55133	0.0499986	LB
1026	207317	7.89885	0.0675932	LB
1027	145266	8.01416	0.0693312	LB
1028	136336	8.03545	0.0355334	LB
1029	349535	8.27656	0.0749028	LB
1030	12807.5	8.88655	0.0184834	LB
1031	312070	9.12821	0.0520734	LB
1032	287873	9.04408	0.0470378	LB
1033	307427	8.02005	0.0535687	LB
1034	190328	7.89137	0.0687935	LB
1035	162053	8.07911	0.0584433	LB
1036	246268	8.49895	0.0679905	LB
1037	398573	8.81651	0.0623102	LB
1038	330276	8.99719	0.0408743	LB
1039	75213.9	7.6291	0.0601058	LB
1040	139517	8.79814	0.0410311	LB
1041	119145	7.41597	0.0534809	LB
1042	349997	8.57029	0.0786814	LB
1043	205137	9.1496	0.0507619	LB
1044	155313	7.75363	0.0422681	LB
1045	89210.5	8.16303	0.0721293	LB
1046	270330	7.90363	0.0657485	LB
1047	214941	8.79846	0.0530483	LB
1048	233337	7.38196	0.0720014	LB
1049	209804	8.61342	0.03671	LB
1050	180280	8.73814	0.0396665	LB
1051	142468	8.95723	0.0390948	LB
1052	91115.5	7.93717	0.0701256	LB
1053	156474	8.05391	0.0964463	LB
1054	275820	8.0074	0.0934709	LB
1055	25831.8	9.99166	0.0120919	LB
1056	265848	9.83428	0.033045	LB
1057	341751	8.7221	0.054978	LB
1058	167774	7.69661	0.061334	LB
1059	202736	8.97041	0.0479641	LB
1060	166877	7.3058	0.0681103	LB
1061	434917	9.03432	0.0565298	LB
1062	217162	8.42724	0.0510663	LB
1063	234139	7.7414	0.0609926	LB
1064	417991	8.65464	0.0426526	LB
1065	172364	8.58906	0.0513072	LB
1066	320505	9.24843	0.0467699	LB
1067	327202	7.91658	0.0709301	LB
1068	145931	8.41706	0.0642799	LB
1069	341283	8.76752	0.0640002	LB
1070	235561	8.64679	0.0606197	LB
1071	221858	8.3723	0.0764038	LB
1072	256338	9.18056	0.0620609	LB
1073	367174	8.45071	0.0703054	LB
1074	212497	8.50332	0.0536118	LB
1075	151145	8.69427	0.0553249	LB
1076	263139	9.16159	0.055749	LB
1077	207964	7.37871	0.0723291	LB
1078	212345	9.0434	0.0632737	LB
1079	204778	7.11298	0.0774679	LB
1080	178594	9.10043	0.029218	LB
1081	223919	8.8432	0.0522995	LB
1082	160633	8.57577	0.0544449	LB
1083	241836	9.30068	0.0327718	LB
1084	128708	8.85782	0.0529542	LB
1085	257744	8.30418	0.0640435	LB
1086	238128	9.07364	0.0658918	LB
1087	140742	8.36697	0.0488129	LB
1088	228633	8.76059	0.0425226	LB
1089	184298	8.73185	0.0459184	LB
1090	253849	8.38233	0.0590252	LB
1091	291922	8.10013	0.0622244	LB
1092	109119	7.83033	0.129492	LB
1093	130447	8.6612	0.0475937	LB
1094	479333	8.88848	0.0555966	LB
1095	118706	6.84555	0.0803718	LB
1096	226457	8.03175	0.0519749	LB
1097	241309	7.97042	0.0559888	LB
1098	63074.8	9.1987	0.0373739	LB
1099	252566	7.54427	0.0610946	LB
1100	138899	8.43974	0.0435574	LB
1101	387183	7.69835	0.0673403	LB
1102	268753	7.92368	0.0782756	LB
1103	418510	8.7122	0.0602354	LB
1104	325248	8.13813	0.0756924	LB
1105	265693	8.19383	0.0657116	LB
1106	242624	8.69718	0.0358563	LB
1107	264943	8.7533	0.0589591	LB
1108	207619	8.59178	0.0739878	LB
1109	218255	8.63734	0.0426585	LB
1110	98618.4	8.76022	0.0407625	LB
1111	269082	9.31514	0.0381064	LB
1112	246555	7.92647	0.0489145	LB
1113	289635	8.25859	0.0422936	LB
1114	199809	7.93021	0.0615308	LB
1115	152704	11.8162	0.023748	LB
1116	146392	8.84407	0.0542874	LB
1117	169956	8.54962	0.0496288	LB
1118	135898	8.33643	0.0558947	LB
1119	289249	8.58318	0.0520858	LB
1120	158632	8.04872	0.0602713	LB
1121	161761	9.28866	0.0374415	LB
1122	157471	7.65968	0.0667206	LB
1123	198796	8.03568	0.064764	LB
1124	137303	7.6194	0.0713444	LB
1125	179089	8.45086	0.0667542	LB
1126	296221	8.01353	0.0971231	LB
1127	217054	9.23107	0.0480944	LB
1128	205875	9.06073	0.0572555	LB
1129	108201	8.73164	0.0540975	LB
1130	336588	8.78563	0.0577334	LB
1131	440206	9.03982	0.0503052	LB
1132	157078	8.51382	0.0443807	LB
1133	259085	9.24932	0.0440112	LB
1134	203067	7.95264	0.0601011	LB
1135	246270	9.06276	0.0351596	LB
1136	106541	8.84336	0.0496433	LB
1137	110646	8.52345	0.0449579	LB
1138	163906	9.00378	0.0451732	LB
1139	149526	8.45621	0.0598647	LB
1140	250728	7.13027	0.0780299	LB
1141	160812	8.3092	0.0639182	LB
1142	118691	8.38231	0.0544488	LB
1143	278898	8.72425	0.0509074	LB
1144	88005.3	5.91822	0.111132	LB
1145	201143	8.69584	0.0536462	LB
1146	223098	8.28113	0.0630694	LB
1147	229935	8.32666	0.0838457	LB
1148	133439	8.52491	0.0548155	LB
1149	130910	8.2957	0.0652189	LB
1150	136136	7.75433	0.0670258	LB
1151	187829	8.09394	0.0578787	LB
1152	254220	9.21729	0.0529394	LB
1153	146718	7.39774	0.0701457	LB
1154	96193.1	8.95402	0.0367458	LB
1155	243259	8.24562	0.0545106	LB
1156	160874	7.4799	0.0803443	LB
1157	125845	8.39149	0.0544882	LB
1158	240332	8.51004	0.0396532	LB
1159	261179	9.00515	0.0364616	LB
1160	182409	7.48393	0.0641797	LB
1161	214929	8.11539	0.0432614	LB
1162	153100	8.72397	0.0475069	LB
1163	160193	8.73388	0.0496442	LB
1164	75213.9	7.8977	0.0606628	LB
1165	226400	8.7167	0.054086	LB
1166	62894.5	7.70189	0.060664	LB
1167	124542	8.24373	0.0585569	LB
1168	393005	8.1864	0.0709159	LB
1169	90442	7.50225	0.0812814	LB
1170	266224	9.23005	0.04344	LB
1171	302779	8.06947	0.0845514	LB
1172	100705	8.8254	0.0520028	LB
1173	303999	8.91442	0.0392773	LB
1174	292174	7.74042	0.0829334	LB
1175	238447	7.64387	0.0736692	LB
1176	102703	9.2317	0.0355428	LB
1177	259642	8.73902	0.0686174	LB
1178	159638	8.80489	0.0478404	LB
1179	431039	8.83157	0.0461391	LB
1180	170077	7.69617	0.070349	LB
1181	176792	7.62191	0.0698499	LB
1182	221165	8.7877	0.0574173	LB
1183	142213	10.2848	0.0294969	LB
1184	178221	7.51854	0.0825838	LB
1185	210204	8.22779	0.0769592	LB
1186	116157	7.59753	0.0702048	LB
1187	232847	8.29292	0.0443421	LB
1188	175449	7.69502	0.077477	LB
1189	89510.6	7.81871	0.0681131	LB
1190	181607	7.78464	0.0502656	LB
1191	227636	8.9925	0.0408031	LB
1192	235205	7.82824	0.0766364	LB
1193	133719	7.56247	0.0642057	LB
1194	433976	9.03491	0.0514527	LB
1195	134249	7.81319	0.0730943	LB
1196	205204	7.79994	0.0654157	LB
1197	132076	7.13114	0.0738359	LB
1198	224417	8.23675	0.0612646	LB
1199	293341	7.35815	0.0779664	LB
1200	129937	8.18957	0.052571	LB
1201	170559	7.71437	0.0680615	LB
1202	140552	7.62623	0.065206	LB
1203	151175	9.12143	0.0472023	LB
1204	181534	9.41632	0.0437121	LB
1205	161836	7.62112	0.0704582	LB
1206	194930	8.52425	0.0488021	LB
1207	275463	8.64926	0.0577524	LB
1208	108512	9.27882	0.0363715	LB
1209	84726	9.02714	0.0219463	LB
1210	241746	9.02768	0.0509173	LB
1211	79967	13.809	0.00498871	LB
1212	352992	8.20294	0.0638431	LB
1213	245934	7.89709	0.058999	LB
1214	186110	8.24456	0.0630832	LB
1215	188974	7.96533	0.0559543	LB
1216	244705	8.18553	0.0446275	LB
1217	225064	7.97148	0.0644205	LB
1218	144964	8.06418	0.0554386	LB
1219	125109	10.7092	0.0429857	LB
1220	142187	7.82593	0.0591453	LB
1221	61237	8.56896	0.0409937	LB
1222	187890	7.97797	0.0549201	LB
1223	272804	8.10823	0.052106	LB
1224	179691	8.11551	0.053931	LB
1225	263027	8.93058	0.0499907	LB
1226	364118	8.40177	0.0502355	LB
1227	53517.2	7.92393	0.0494109	LB
1228	332346	7.93298	0.0828948	LB
1229	189548	8.44491	0.0596916	LB
1230	263891	8.87174	0.0585359	LB
1231	189676	7.96287	0.044953	LB
1232	147546	8.55881	0.0573047	LB
1233	226385	9.02835	0.0496391	LB
1234	391559	8.42311	0.0607014	LB
1235	106611	7.92421	0.0626309	LB
1236	191570	8.3897	0.0548733	LB
1237	247368	8.00628	0.0637676	LB
1238	202098	7.85359	0.0733625	LB
1239	77669.7	8.87971	0.0484071	LB
1240	48439.2	12.8119	0.00810237	LB
1241	163561	7.86044	0.0419403	LB
1242	174121	10.0267	0.0466502	LB
1243	261078	8.25359	0.0777451	LB
1244	267533	8.28062	0.0764274	LB
1245	243835	7.95602	0.081916	LB
1246	63647.2	7.8533	0.0563315	LB
1247	124562	8.44433	0.0608644	LB
1248	311323	8.18218	0.115596	LB
1249	81603	8.1927	0.0525664	LB
1250	149191	8.59983	0.0562722	LB
1251	314278	8.55807	0.0533189	LB
1252	218353	8.35843	0.0481155	LB
1253	181036	8.86138	0.0582845	LB
1254	309095	7.17945	0.0744184	LB
1255	214117	8.12051	0.0597749	LB
1256	380115	8.47082	0.0704711	LB
1257	208583	8.01277	0.0463851	LB
1258	175622	8.87718	0.0640866	LB
1259	246595	7.48892	0.0619176	LB
1260	377826	9.10045	0.0540578	LB
1261	163245	8.06321	0.0728403	LB
1262	334513	8.54247	0.0679247	LB
1263	303170	9.00612	0.0715679	LB
1264	232688	8.21358	0.048966	LB
1265	184990	8.5238	0.0585724	LB
1266	240159	8.30649	0.0590956	LB
1267	310105	9.6138	0.0471878	LB
1268	203396	8.52283	0.0602761	LB
1269	154460	8.71212	0.0620888	LB
1270	274475	8.12264	0.0500862	LB
1271	44738.3	9.12251	0.0321223	LB
1272	188855	8.53066	0.0563793	LB
1273	310408	8.10378	0.0562372	LB
1274	331878	7.9577	0.0810135	LB
1275	152903	7.67055	0.0673908	LB
1276	147507	7.71256	0.0664557	LB
1277	275442	9.5998	0.0350199	LB
1278	170629	7.63507	0.0734108	LB
1279	193761	13.2275	0.00616568	LB
1280	335183	8.81413	0.0534557	LB
1281	374995	8.6725	0.0512854	LB
1282	65176	9.81049	0.0359061	LB
1283	129429	8.73269	0.0540368	LB
1284	238710	8.36588	0.0640835	LB
1285	68239.6	9.86307	0.0279201	LB
1286	475135	9.03131	0.0479173	LB
1287	414512	8.62464	0.0708352	LB
1288	282409	8.09361	0.0498234	LB
1289	224154	9.02008	0.0445356	LB
1290	282344	8.41282	0.0578788	LB
1291	221980	7.89524	0.056301	LB
1292	388716	8.79976	0.0726602	LB
1293	155827	7.50037	0.0668898	LB
1294	157569	8.19677	0.0596947	LB
1295	281231	8.43271	0.0618913	LB
1296	51384.9	10.7419	0.00558696	LB
1297	118627	12.3188	0.0196605	LB
1298	132888	7.62775	0.0699293	LB
1299	237175	8.77761	0.0420361	LB
1300	288882	9.28433	0.0365144	LB
1301	361313	8.48569	0.0542283	LB
1302	274053	7.43583	0.0722923	LB
1303	317027	8.56678	0.0461466	LB
1304	161781	8.25105	0.0527374	LB
1305	183581	7.51058	0.0681272	LB
1306	341036	8.94678	0.0438384	LB
1307	91642.5	9.92924	0.0117066	LB
1308	187781	8.47561	0.0560636	LB
1309	142155	8.54127	0.0588488	LB
1310	198409	8.31525	0.0537567	LB
1311	362840	7.95165	0.0734734	LB
1312	378530	8.33975	0.0629146	LB
1313	210272	7.96963	0.0713382	LB
1314	277988	8.39941	0.0718216	LB
1315	113104	9.57004	0.0365288	LB
1316	279206	8.50448	0.0569929	LB
1317	438667	7.92279	0.0698997	LB
1318	165427	9.62493	0.0131911	LB
1319	133020	8.5892	0.0480457	LB
1320	209212	9.34713	0.0362486	LB
1321	327025	8.51549	0.0610009	LB
1322	209224	7.93066	0.0880475	LB
1323	93171.6	8.52344	0.0665445	LB
1324	216707	7.60548	0.08242	LB
1325	275973	8.75519	0.062961	LB
1326	345439	8.91504	0.0580077	LB
1327	179177	8.42905	0.0515291	LB
1328	328783	8.12172	0.0576073	LB
1329	240114	8.36716	0.0623449	LB
1330	545332	8.32739	0.0725695	LB
1331	198133	8.46833	0.0528601	LB
1332	181498	7.86515	0.0734255	LB
1333	174365	9.00656	0.0487753	LB
1334	234660	8.7916	0.0470828	LB
1335	164078	8.39874	0.0543558	LB
1336	245554	7.96771	0.0578446	LB
1337	230799	9.17022	0.0507943	LB
1338	125078	7.93346	0.0597867	LB
1339	155280	8.41356	0.0591528	LB
1340	295366	8.45603	0.058674	LB
1341	99279.9	9.32343	0.0341331	LB
1342	203089	8.83542	0.0399216	LB
1343	280361	7.49699	0.074932	LB
1344	307410	8.24842	0.0541198	LB
1345	263497	8.9002	0.0532122	LB
1346	175576	8.70896	0.0588839	LB
1347	252404	8.13999	0.0697445	LB
1348	252055	8.16715	0.0691672	LB
1349	274513	7.52613	0.0705588	LB
1350	61460.1	10.0047	0.0247748	LB
1351	254277	8.04922	0.0723914	LB
1352	142637	8.5164	0.0394087	LB
1353	226767	8.02445	0.0477015	LB
1354	226808	9.01006	0.0441327	LB
1355	202554	8.99058	0.0626273	LB
1356	146916	8.33893	0.0858728	LB
1357	300049	7.76122	0.0774891	LB
1358	140321	7.21868	0.0745527	LB
1359	260719	8.94882	0.0542669	LB
1360	250929	8.71661	0.0561148	LB
1361	311905	7.83861	0.0644823	LB
1362	255690	7.99687	0.0562189	LB
1363	140054	7.51079	0.061095	LB
1364	264648	8.0905	0.0513457	LB
1365	242672	8.11909	0.0455318	LB
1366	334437	8.29258	0.0669228	LB
1367	129040	7.46124	0.068137	LB
1368	251983	8.87478	0.0469308	LB
1369	189456	8.49196	0.0472399	LB
1370	233067	7.70056	0.0719968	LB
1371	155656	9.12665	0.0460303	LB
1372	185166	8.64234	0.0540127	LB
1373	275851	8.92026	0.0599491	LB
1374	64773.4	8.09353	0.0472454	LB
1375	189828	7.87346	0.059518	LB
1376	198026	8.56075	0.0581404	LB
1377	108207	9.00081	0.0459321	LB
1378	249318	8.0812	0.0656245	LB
1379	292449	9.12033	0.0538035	LB
1380	178242	7.64243	0.0615761	LB
1381	211909	8.18522	0.0480711	LB
1382	343114	9.27654	0.0389644	LB
1383	152941	13.2593	0.0139299	LB
1384	188914	7.69273	0.0826577	LB
1385	137893	7.93615	0.0498006	LB
1386	131297	9.05287	0.0476362	LB
1387	161741	8.52372	0.047817	LB
1388	234253	9.02624	0.0458273	LB
1389	181442	7.48318	0.062033	LB
1390	297748	8.2042	0.0572355	LB
1391	108018	8.60121	0.0623705	LB
1392	342671	8.46822	0.0617121	LB
1393	270693	11.3206	0.0293774	LB
1394	231731	8.65032	0.0560099	LB
1395	252841	7.49121	0.0693489	LB
1396	199242	8.78216	0.0429255	LB
1397	177121	8.7736	0.0602952	LB
1398	100566	8.31832	0.0506747	LB
1399	216658	7.2383	0.0862154	LB
1400	171543	8.1462	0.0729074	LB
1401	168771	8.77668	0.058309	LB
1402	347540	8.47471	0.0587284	LB
1403	251086	9.30061	0.0453131	LB
1404	182899	8.39264	0.0566665	LB
1405	214962	8.0072	0.076353	LB
1406	187751	8.32278	0.0531638	LB
1407	170208	8.16388	0.0614358	LB
1408	202123	8.15281	0.057901	LB
1409	190403	8.57209	0.0633173	LB
1410	76020.7	8.18865	0.0445082	LB
1411	86213	8.93376	0.0474524	LB
1412	127997	8.40056	0.0538269	LB
1413	283950	8.21052	0.0543193	LB
1414	49642.1	7.68759	0.0446195	LB
1415	316275	8.62692	0.0555234	LB
1416	114784	9.73126	0.0228437	LB
1417	137981	9.04546	0.0403245	LB
1418	297849	8.18124	0.0611067	LB
1419	350670	8.60749	0.058655	LB
1420	177250	10.1202	0.0303444	LB
1421	261989	8.23704	0.0758717	LB
1422	152402	6.76868	0.0612387	LB
1423	203403	7.81171	0.0943976	LB
1424	201377	8.16948	0.109837	LB
1425	137694	7.5807	0.0487421	LB
1426	464924	8.48677	0.0601204	LB
1427	302251	9.0489	0.0592433	LB
1428	266938	8.65645	0.0516964	LB
1429	64453.8	9.09439	0.0260087	LB
1430	157501	8.59265	0.0476619	LB
1431	122889	14.0673	0.0115107	LB
1432	32019.6	12.3019	0.0181533	LB
1433	372193	8.55905	0.0648556	LB
1434	314194	7.67491	0.070766	LB
1435	164577	8.85953	0.0491791	LB
1436	240416	7.69923	0.0684742	LB
1437	233244	7.7364	0.0635539	LB
1438	146510	8.92297	0.0483602	LB
1439	399185	8.41408	0.0519138	LB
1440	129265	7.57257	0.0516923	LB
1441	351801	8.41489	0.0666201	LB
1442	257856	8.49062	0.0628361	LB
1443	196023	8.51997	0.0646123	LB
1444	197031	7.76273	0.102941	LB
1445	367721	8.20425	0.06827	LB
1446	322348	7.98474	0.0483832	LB
1447	228118	7.68586	0.0709457	LB
1448	260313	7.48167	0.0625714	LB
1449	212801	8.65584	0.0668846	LB
1450	375536	8.56177	0.0643807	LB
1451	114356	7.95027	0.0742269	LB
1452	168039	7.77059	0.0485293	LB
1453	177545	7.21377	0.0658122	LB
1454	159937	7.86776	0.0604065	LB
1455	485682	8.12247	0.0644367	LB
1456	83273.5	7.72908	0.0482859	LB
1457	308301	7.69335	0.0862712	LB
1458	155961	7.09756	0.061759	LB
1459	279793	8.78305	0.058956	LB
1460	323395	7.61477	0.062979	LB
1461	338114	8.58871	0.0412871	LB
1462	190630	8.12974	0.0780275	LB
1463	154870	7.80023	0.0482354	LB
1464	272000	8.30479	0.0673808	LB
1465	294756	7.85107	0.110489	LB
1466	308785	8.0505	0.0604979	LB
1467	114646	8.66266	0.048206	LB
1468	171641	8.3647	0.0457044	LB
1469	69078.8	7.05775	0.0701158	LB
1470	104673	8.0141	0.071701	LB
1471	212485	7.81947	0.0596106	LB
1472	130471	8.83445	0.0714744	LB
1473	167489	7.37233	0.0722939	LB
1474	60761.8	11.7248	0.0139271	LB
1475	222851	8.78504	0.0489581	LB
1476	541371	8.812	0.0675376	LB
1477	132294	5.34106	0.0630335	LB
1478	363040	8.28493	0.0748634	LB
1479	203079	8.7336	0.048451	LB
1480	196841	7.61532	0.0819814	LB
1481	180161	8.06242	0.0511984	LB
1482	336721	8.54392	0.0717863	LB
1483	311701	8.90448	0.0769142	LB
1484	189997	7.96283	0.0509968	LB
1485	196589	8.44098	0.0493035	LB
1486	227038	8.2722	0.0566961	LB
1487	110828	8.7197	0.0420784	LB
1488	167451	8.92393	0.036216	LB
1489	276481	8.95934	0.0414335	LB
1490	198632	7.206	0.0985626	LB
1491	110697	8.87472	0.047758	LB
1492	273845	7.29442	0.0828784	LB
1493	299327	8.6347	0.0673646	LB
1494	283542	7.67676	0.0638692	LB
1495	277273	8.75218	0.0642227	LB
1496	282706	8.44506	0.0427126	LB
1497	166812	8.27509	0.0662064	LB
1498	357020	9.21555	0.0596152	LB
1499	219642	7.91775	0.0713367	LB
1500	196089	8.10236	0.070122	LB
1501	240175	8.57206	0.0730664	LB
1502	207064	7.9702	0.0615992	LB
1503	260458	7.15676	0.080203	LB
1504	280551	8.35657	0.0603804	LB
1505	88851.8	9.14685	0.0440739	LB
1506	109551	8.27128	0.0545484	LB
1507	171940	8.59772	0.0500962	LB
1508	229763	8.09039	0.0508608	LB
1509	184492	7.19283	0.0706474	LB
1510	147885	7.35961	0.083209	LB
1511	259179	9.4678	0.0426366	LB
1512	375401	9.05635	0.0572289	LB
1513	116779	16.8272	0.00415918	LB
1514	161706	9.13878	0.0574629	LB
1515	324705	8.39693	0.070422	LB
1516	327297	8.59732	0.0914075	LB
1517	154261	7.37413	0.0725278	LB
1518	233604	7.76372	0.0623573	LB
1519	190779	8.14031	0.0552789	LB
1520	177626	7.12089	0.0708578	LB
1521	394137	9.49764	0.042669	LB
1522	262054	8.17007	0.0553583	LB
1523	121387	7.02824	0.0655498	LB
1524	115580	10.8147	0.0324898	LB
1525	328014	8.55362	0.0701964	LB
1526	303862	8.36036	0.0639303	LB
1527	125306	7.60096	0.0724484	LB
1528	256388	8.9602	0.0582525	LB
1529	188911	8.96783	0.0341344	LB
1530	156928	7.47149	0.077337	LB
1531	311753	8.88786	0.0547297	LB
1532	109929	7.98983	0.0691263	LB
1533	258306	8.19996	0.0558544	LB
1534	163144	8.71859	0.0446502	LB
1535	98038.7	7.97338	0.0647436	LB
1536	248425	6.88165	0.0639423	LB
1537	258502	8.10038	0.0566436	LB
1538	182961	8.38066	0.0511172	LB
1539	208915	7.96938	0.0724807	LB
1540	86345.2	7.60159	0.0466296	LB
1541	58412	12.0113	0.00663373	LB
1542	203763	8.79314	0.0480081	LB
1543	227247	8.10651	0.0527857	LB
1544	205377	8.72887	0.045799	LB
1545	220991	8.0818	0.0701764	LB
1546	404714	8.58838	0.0931227	LB
1547	217136	8.63011	0.0479411	LB
1548	262503	7.47871	0.0662878	LB
1549	178221	8.15827	0.0663467	LB
1550	3419.69	9.17887	0.0920342	LB
1551	153020	7.31383	0.0726623	LB
1552	324438	8.7571	0.0431807	LB
1553	175114	7.83454	0.0555634	LB
1554	259809	8.27425	0.0575232	LB
1555	78589.6	6.99597	0.10876	LB
1556	201467	7.29116	0.0740453	LB
1557	266442	8.77732	0.0445034	LB
1558	215348	7.67931	0.0619858	LB
1559	108268	7.67226	0.0615474	LB
1560	127542	8.26524	0.0591445	LB
1561	108405	7.38607	0.0717072	LB
1562	117854	8.17124	0.0677679	LB
1563	302183	8.99579	0.0590118	LB
1564	299532	8.32679	0.0549146	LB
1565	228020	7.76271	0.0598174	LB
1566	180275	7.15135	0.0691639	LB
1567	450718	7.95848	0.0626925	LB
1568	278772	8.10184	0.0720933	LB
1569	106800	7.89431	0.0665017	LB
1570	107469	8.70252	0.0428689	LB
1571	236881	7.64111	0.0727013	LB
1572	77777.8	7.85991	0.0615794	LB
1573	171729	8.34868	0.0570952	LB
1574	64316.9	12.0888	0.0342388	LB
1575	371401	7.50326	0.0745047	LB
1576	246824	7.5965	0.0696584	LB
1577	202204	8.17949	0.0456699	LB
1578	152598	8.9112	0.0511412	LB
1579	330644	7.2125	0.0845157	LB
1580	112145	14.4016	0.0124586	LB
1581	307928	8.09124	0.0681235	LB
1582	249694	8.61147	0.0517353	LB
1583	127413	8.26614	0.0656475	LB
1584	94163.1	8.4584	0.0550828	LB
1585	108636	9.7836	0.0291681	LB
1586	123079	7.95868	0.0682388	LB
1587	151536	8.4646	0.0571373	LB
1588	183339	8.55586	0.054164	LB
1589	159183	8.63246	0.0538139	LB
1590	463034	8.57753	0.0473692	LB
1591	319956	9.08989	0.0472722	LB
1592	129467	8.67016	0.050489	LB
1593	232136	8.77269	0.043009	LB
1594	174853	7.88973	0.0734191	LB
1595	212198	8.97525	0.0498838	LB
1596	320767	8.43651	0.0678271	LB
1597	165179	8.22208	0.0626005	LB
1598	164733	8.05061	0.113058	LB
1599	191639	8.68078	0.0528168	LB
1600	225101	8.21716	0.067206	LB
1601	241393	7.58209	0.0697772	LB
1602	348461	8.20071	0.0756821	LB
1603	199228	10.4084	0.033969	LB
1604	220640	8.33487	0.0812556	LB
1605	232561	7.89151	0.0443035	LB
1606	198438	7.86379	0.0710791	LB
1607	117024	7.97607	0.0551154	LB
1608	246066	8.79381	0.0456753	LB
1609	232734	8.11124	0.0631496	LB
1610	205082	7.80478	0.065683	LB
1611	187576	8.0482	0.0753662	LB
1612	136440	8.33254	0.0661529	LB
1613	122156	8.57725	0.0942819	LB
1614	27728.1	8.80755	0.0345402	LB
1615	286814	7.65145	0.0783433	LB
1616	214948	8.18448	0.069675	LB
1617	223563	7.54551	0.0760619	LB
1618	150297	7.76876	0.0527935	LB
1619	307538	8.13349	0.0869045	LB
1620	375048	7.46189	0.0778104	LB
1621	339046	8.3134	0.058205	LB
1622	329913	8.21015	0.0574468	LB
1623	107536	8.75108	0.0544566	LB
1624	181650	7.34859	0.066647	LB
1625	223978	7.70584	0.0628642	LB
1626	303337	7.2826	0.0723871	LB
1627	401818	8.62463	0.0536823	LB
1628	266967	7.43543	0.0700167	LB
1629	314992	8.77824	0.0510923	LB
1630	174561	8.38483	0.0563728	LB
1631	90318.5	7.20254	0.079074	LB
1632	200128	6.99522	0.0868871	LB
1633	210554	8.23467	0.0532206	LB
1634	321274	9.31855	0.0471323	LB
1635	278592	7.80366	0.0956642	LB
1636	393173	8.35012	0.0753226	LB
1637	217302	7.44645	0.078559	LB
1638	125549	6.78068	0.0670699	LB
1639	170077	7.94539	0.0689826	LB
1640	167162	8.52787	0.0400048	LB
1641	202167	8.5126	0.0590037	LB
1642	350742	7.8604	0.0928743	LB
1643	254579	8.13313	0.0651605	LB
1644	277316	7.02313	0.0854714	LB
1645	198617	8.75385	0.0591874	LB
1646	261257	9.02188	0.0486809	LB
1647	169923	8.46237	0.0531155	LB
1648	202187	8.25911	0.0523745	LB
1649	138536	7.20183	0.0618591	LB
1650	296968	8.62092	0.0861807	LB
1651	81751.9	8.41916	0.0270363	LB
1652	387489	8.7632	0.0542644	LB
1653	213524	7.45198	0.102317	LB
1654	141734	8.41806	0.0493411	LB
1655	245541	8.36713	0.0574468	LB
1656	292408	8.58472	0.0529948	LB
1657	266574	7.71766	0.0760112	LB
1658	300163	8.04337	0.0732681	LB
1659	278650	8.15333	0.083676	LB
1660	124253	10.8606	0.0249631	LB
1661	277389	8.88541	0.0706962	LB
1662	269032	7.87979	0.0506798	LB
1663	231901	7.72342	0.0498211	LB
1664	282385	7.69114	0.0878094	LB
1665	334743	8.85716	0.0458481	LB
1666	182725	7.49349	0.0686775	LB
1667	185491	7.46679	0.0717281	LB
1668	245676	7.73399	0.0613662	LB
1669	341057	8.57434	0.073917	LB
1670	459758	8.79653	0.0917005	LB
1671	269508	8.06266	0.0713286	LB
1672	315856	8.32049	0.0638359	LB
1673	311047	8.37731	0.079016	LB
1674	103166	9.00454	0.0347061	LB
1675	312147	7.78898	0.0807853	LB
1676	454021	8.87714	0.111864	LB
1677	243063	8.81926	0.0410204	LB
1678	215186	8.47618	0.0579486	LB
1679	382125	7.5024	0.0980772	LB
1680	287847	8.59782	0.057774	LB
1681	305930	7.93956	0.0997707	LB
1682	296177	8.09767	0.0652402	LB
1683	329695	8.40241	0.10651	LB
1684	271542	7.84643	0.083312	LB
1685	216966	7.61355	0.0545054	LB
1686	504162	8.08579	0.100572	LB
1687	187514	8.36319	0.0994541	LB
1688	281012	7.29833	0.0796276	LB
1689	472397	8.53104	0.0809678	LB
1690	465528	7.68266	0.0954933	LB
1691	291736	8.29375	0.0836975	LB
1692	205159	8.41791	0.0684603	LB
1693	278600	8.38335	0.064256	LB
1694	177461	8.06091	0.0809615	LB
1695	232426	7.77153	0.0725612	LB
1696	122639	8.18703	0.0499856	LB
1697	295162	8.21959	0.0686297	LB
1698	276352	8.19824	0.0835343	LB
1699	557140	8.43039	0.0921384	LB
1700	460712	7.81614	0.0955438	LB
1701	189500	8.02255	0.064971	LB
1702	347750	8.35473	0.101905	LB
1703	129725	8.63032	0.0437206	LB
1704	638540	8.22623	0.0873694	LB
1705	294040	8.58696	0.0444586	LB
1706	168544	12.3003	0.0174708	LB
1707	145108	8.59299	0.040842	LB
1708	139791	8.70647	0.106817	LB
1709	289046	7.96468	0.0916182	LB
1710	399717	8.77202	0.0576552	LB
1711	385864	8.38896	0.0920143	LB
1712	446668	9.32602	0.0438254	LB
1713	304294	7.63578	0.105766	LB
1714	356960	8.69689	0.079982	LB
1715	207809	7.19033	0.109337	LB
1716	108953	11.5017	0.0283269	LB
1717	261600	7.56844	0.104584	LB
1718	199604	8.83401	0.0589347	LB
1719	257503	8.03873	0.117951	LB
1720	214712	8.25342	0.0959047	LB
1721	318967	7.7062	0.0939046	LB
1722	286619	7.93614	0.0696677	LB
1723	264458	7.54198	0.0972508	LB
1724	382323	8.47501	0.101651	LB
1725	214272	8.58991	0.0986695	LB
1726	203912	8.56562	0.0926802	LB
1727	282178	9.53003	0.0794422	LB
1728	326193	7.75974	0.100204	LB
1729	144260	8.55871	0.0515364	LB
1730	188397	7.96579	0.0945438	LB
1731	328501	7.75042	0.0993904	LB
1732	267698	8.42042	0.0602385	LB
1733	318499	7.69108	0.0994353	LB
1734	4165.19	14.1397	0.0165934	LB
1735	233925	6.88552	0.107808	LB
1736	30959.1	13.6723	0.00762965	LB
1737	229173	7.00217	0.090574	LB
1738	274346	8.41546	0.0648321	LB
1739	100822	9.90169	0.0465629	LB
1740	282171	8.1691	0.0616134	LB
1741	124927	11.127	0.0431284	LB
1742	351987	8.33124	0.104533	LB
1743	153612	7.69948	0.0890403	LB
1744	271945	7.93377	0.0629918	LB
1745	161323	7.00669	0.0637617	LB
1746	261308	8.01791	0.0810882	LB
1747	73403.7	9.65071	0.0749118	LB
1748	103189	10.5948	0.088959	LB
1749	48393.2	10.7358	0.047786	LB
1750	280338	8.68631	0.062418	LB
1751	418601	9.67303	0.0340412	LB
1752	143878	8.15552	0.0309095	LB
1753	122737	9.16813	0.0304428	LB
1754	203230	8.50999	0.0433619	LB
1755	205884	8.52068	0.0624738	LB
1756	283331	7.68334	0.0643053	LB
1757	246046	8.18032	0.0593233	LB
1758	280498	8.87389	0.0388036	LB
1759	202002	8.39087	0.0544439	LB
1760	415886	8.42891	0.0658302	LB
1761	240830	8.14176	0.0617966	LB
1762	232812	8.87138	0.0431561	LB
1763	124606	9.93004	0.0147451	LB
1764	98172.7	8.66319	0.0402858	LB
1765	160627	7.83302	0.062532	LB
1766	146201	8.34055	0.0539798	LB
1767	311178	8.5544	0.0648615	LB
1768	276866	8.71552	0.0556991	LB
1769	513301	8.35254	0.0657874	LB
1770	234301	8.45372	0.0560136	LB
1771	95373.5	8.73602	0.0432963	LB
1772	488260	8.93481	0.0540414	LB
1773	333162	8.01646	0.0714093	LB
1774	135626	8.14366	0.0464864	LB
1775	265866	8.23349	0.0545379	LB
1776	134429	9.11185	0.0303214	LB
1777	377016	8.27896	0.0715183	LB
1778	194201	7.2419	0.0776909	LB
1779	385591	7.96725	0.0669557	LB
1780	332533	7.8305	0.0575149	LB
1781	191480	8.3217	0.0538365	LB
1782	68390.4	8.59583	0.0355005	LB
1783	279938	7.8432	0.0621454	LB
1784	354615	8.48068	0.0515608	LB
1785	221814	8.50392	0.046084	LB
1786	233654	8.52892	0.0437726	LB
1787	141017	8.13753	0.0536457	LB
1788	358087	8.20527	0.058775	LB
1789	411380	8.89383	0.070868	LB
1790	187825	7.82618	0.0741174	LB
1791	572925	8.33814	0.0561859	LB
1792	263995	7.72263	0.0658537	LB
1793	158075	8.07632	0.0421234	LB
1794	323534	7.77686	0.0555158	LB
1795	156528	8.4235	0.0326253	LB
1796	231602	7.86003	0.0486297	LB
1797	96841.5	9.14401	0.0355442	LB
1798	224095	8.63316	0.0612932	LB
1799	331240	8.81261	0.0708067	LB
1800	353970	8.84132	0.0547412	LB
1801	256860	8.60598	0.0700282	LB
1802	208723	8.2656	0.0410528	LB
1803	153655	8.56718	0.031674	LB
1804	439887	8.84753	0.0474818	LB
1805	207798	8.3487	0.0643626	LB
1806	648419	8.85832	0.0573271	LB
1807	141419	8.45119	0.0419865	LB
1808	149254	7.62219	0.0497368	LB
1809	187762	7.51765	0.0756988	LB
1810	439762	8.70989	0.0602256	LB
1811	75503.8	12.1866	0.0142725	LB
1812	459306	8.32066	0.0696778	LB
1813	358243	8.26185	0.0752358	LB
1814	223937	7.7275	0.0562606	LB
1815	116772	9.11847	0.0283965	LB
1816	188856	8.00923	0.0617751	LB
1817	319107	8.05953	0.0666083	LB
1818	69682	11.2866	0.0062104	LB
1819	185832	8.287	0.0604631	LB
1820	278101	8.70352	0.0507515	LB
1821	256982	8.77188	0.0462902	LB
1822	240839	8.37281	0.0641029	LB
1823	203032	8.06847	0.0858279	LB
1824	158081	8.59369	0.0355909	LB
1825	171189	7.73711	0.0619381	LB
1826	132687	7.88942	0.0635664	LB
1827	306219	8.78352	0.0450344	LB
1828	185440	7.65449	0.0816751	LB
1829	206429	8.81354	0.0296716	LB
1830	349062	7.92715	0.0563205	LB
1831	180966	7.49443	0.0818663	LB
1832	262212	8.41604	0.0582082	LB
1833	265299	7.52054	0.0748475	LB
1834	180355	8.34316	0.0593658	LB
1835	122111	8.09113	0.0573922	LB
1836	271540	7.44969	0.0765757	LB
1837	175348	8.24892	0.0455657	LB
1838	107247	9.21783	0.0324905	LB
1839	278856	8.60221	0.0628613	LB
1840	160443	8.22411	0.05327	LB
1841	360051	8.00101	0.0570234	LB
1842	341075	7.74445	0.0639887	LB
1843	259958	7.47357	0.0555584	LB
1844	267401	8.07459	0.0713049	LB
1845	297660	7.91179	0.0528745	LB
1846	275115	7.57333	0.0570108	LB
1847	227335	7.89005	0.0704631	LB
1848	284331	8.65728	0.0381433	LB
1849	279315	8.51479	0.0510276	LB
1850	203366	7.98681	0.045743	LB
1851	214563	8.90666	0.0382715	LB
1852	340463	7.31952	0.0880533	LB
1853	258741	6.75822	0.0847503	LB
1854	73779.4	12.0532	0.00479619	LB
1855	240203	8.1112	0.0475006	LB
1856	357892	8.49383	0.0539393	LB
1857	263310	8.13259	0.044388	LB
1858	258133	7.58912	0.0637717	LB
1859	235938	8.35316	0.0522577	LB
1860	412443	7.81335	0.0605985	LB
1861	259703	7.50326	0.0774767	LB
1862	209938	9.20702	0.0185093	LB
1863	301592	8.63345	0.0538263	LB
1864	295058	7.77238	0.0709584	LB
1865	277965	7.80849	0.0741438	LB
1866	186120	8.63794	0.0475879	LB
1867	232042	8.05261	0.0589157	LB
1868	293526	8.35917	0.0474297	LB
1869	174422	7.9363	0.0471102	LB
1870	263807	8.20393	0.0585901	LB
1871	262612	7.84883	0.068376	LB
1872	216117	7.60799	0.0517156	LB
1873	285882	8.38253	0.0455483	LB
1874	229527	7.89924	0.0726794	LB
1875	349132	8.10515	0.0495197	LB
1876	210163	8.01265	0.069087	LB
1877	259517	8.15579	0.0741972	LB
1878	308506	7.64252	0.0593511	LB
1879	67447.8	7.81549	0.0593908	LB
1880	206433	8.66772	0.0556475	LB
1881	274978	8.14636	0.0595302	LB
1882	295526	8.56836	0.080291	LB
1883	58782.2	6.52641	0.0700773	LB
1884	320533	7.72968	0.064078	LB
1885	370691	9.35431	0.0512238	LB
1886	249939	8.49722	0.04719	LB
1887	215468	7.95679	0.056035	LB
1888	304780	8.1231	0.0579271	LB
1889	199435	7.28223	0.076995	LB
1890	237682	8.36695	0.0448665	LB
1891	31892	9.9658	0.0347322	LB
1892	252933	8.49899	0.0550619	LB
1893	216937	8.27724	0.0665301	LB
1894	25429.1	8.13117	0.035644	LB
1895	57281.8	7.56192	0.0350132	LB
1896	197929	7.97281	0.0617217	LB
1897	259860	8.42173	0.0520503	LB
1898	265932	8.27511	0.0665785	LB
1899	272018	7.63003	0.0625085	LB
1900	324922	9.20129	0.0308241	LB
1901	31800.3	6.03576	0.0473002	LB
1902	418703	9.28084	0.0615972	LB
1903	250849	7.51007	0.0637668	LB
1904	306743	7.8047	0.071724	LB
1905	122721	8.49878	0.050331	LB
1906	202742	7.81457	0.0637724	LB
1907	192915	7.30002	0.0685509	LB
1908	174307	8.08272	0.0629399	LB
1909	308719	7.84562	0.0697726	LB
1910	247008	8.00713	0.0610754	LB
1911	296686	8.21368	0.0555738	LB
1912	162810	8.02219	0.0565965	LB
1913	258777	8.44571	0.0500289	LB
1914	324681	8.36165	0.070774	LB
1915	261073	7.63108	0.0663002	LB
1916	192845	7.75267	0.0727153	LB
1917	338268	8.20718	0.0514583	LB
1918	173477	8.7218	0.0476648	LB
1919	282391	8.45404	0.04858	LB
1920	396650	8.8524	0.0720844	LB
1921	251080	8.00243	0.0542186	LB
1922	149382	8.85119	0.0360895	LB
1923	298314	8.40649	0.0613177	LB
1924	260250	8.09629	0.0568381	LB
1925	170613	8.51958	0.0613024	LB
1926	87332.8	14.0594	0.00776562	LB
1927	211690	8.39473	0.064342	LB
1928	208403	7.53173	0.0726236	LB
1929	284928	8.35993	0.0583332	LB
1930	229001	8.54017	0.0587481	LB
1931	224448	8.10387	0.0452235	LB
1932	359592	8.14142	0.0573001	LB
1933	267707	7.698	0.0759032	LB
1934	185620	8.00746	0.058636	LB
1935	189163	8.16605	0.0472835	LB
1936	237276	8.8963	0.0521686	LB
1937	177052	8.43767	0.0558279	LB
1938	246267	8.48904	0.0493922	LB
1939	112346	9.03123	0.0392233	LB
1940	249528	8.75215	0.0474738	LB
1941	292722	7.46945	0.0654794	LB
1942	239771	7.73942	0.0498212	LB
1943	322813	8.08561	0.074315	LB
1944	313874	8.02367	0.0571388	LB
1945	160484	8.00821	0.0580076	LB
1946	402645	8.77786	0.0693454	LB
1947	232744	7.56917	0.0729155	LB
1948	273939	7.8639	0.0755633	LB
1949	249034	8.91961	0.0324077	LB
1950	227762	8.74568	0.0476954	LB
1951	196020	8.04759	0.0471661	LB
1952	212038	7.79166	0.0714177	LB
1953	179906	8.53453	0.0508035	LB
1954	308640	8.39131	0.0562541	LB
1955	335439	8.41418	0.0559602	LB
1956	214196	7.25297	0.0683831	LB
1957	313897	7.87352	0.0579941	LB
1958	193310	8.11609	0.0578692	LB
1959	216687	8.80975	0.042843	LB
1960	338069	8.52199	0.0526089	LB
1961	332647	7.71969	0.0613808	LB
1962	252694	7.98622	0.0594449	LB
1963	631769	9.45164	0.0568345	LB
1964	132510	7.63889	0.0694282	LB
1965	152959	8.37112	0.0573623	LB
1966	93284	11.1138	0.0295049	LB
1967	466476	8.59047	0.0783055	LB
1968	241629	8.13069	0.0577307	LB
1969	296567	7.53763	0.0612564	LB
1970	302723	8.78307	0.0663883	LB
1971	329427	7.97148	0.0590052	LB
1972	269767	7.22996	0.0791556	LB
1973	190662	8.57657	0.0427575	LB
1974	257136	8.61892	0.0432532	LB
1975	283371	8.00299	0.0709491	LB
1976	308714	7.9604	0.0628421	LB
1977	319505	8.35294	0.0497253	LB
1978	284968	7.89821	0.0659309	LB
1979	135733	8.03271	0.0766172	LB
1980	206567	8.76784	0.0423938	LB
1981	265978	8.47637	0.0597748	LB
1982	366290	7.89165	0.0630207	LB
1983	170933	8.26422	0.0593852	LB
1984	143460	10.1589	0.0222446	LB
1985	106042	7.29735	0.0740991	LB
1986	241382	8.35604	0.0513366	LB
1987	413894	8.30813	0.0583543	LB
1988	189324	8.78701	0.0311658	LB
1989	245850	8.00546	0.0546493	LB
1990	199950	8.00582	0.0604835	LB
1991	249796	7.78256	0.0505909	LB
1992	206037	9.39917	0.0562067	LB
1993	163315	8.03072	0.0624396	LB
1994	396144	8.32385	0.0747934	LB
1995	224677	7.97305	0.0552614	LB
1996	231263	7.93445	0.0581589	LB
1997	153151	8.59736	0.0463154	LB
1998	400603	8.94936	0.050019	LB
1999	191414	8.09235	0.0583903	LB
[truncated: 3,486 more rows]

## Sheet: Figure 2F-H
respiratory activity			lag time			growth rate
wt	Δcra	cra+	wt	Δcra	cra+	wt	Δcra	cra+
21.354	19.906	17.6347	13.3485	16.3816	11.3744	55.916	54.7933	55.4033
23.9865	20.6533	14.3604	15.6229	17.3358	11.7516	48.7814	53.8349	58.3928
19.7338	19.6575	17.2417	14.7972	17.4353	12.2115	47.7734	50.8123	60.9184
22.1617	21.6385	17.2499	15.2721	14.7788	11.3438	52.7739	51.5078	52.141
17.1388	20.9103	16.4773	15.6696	15.1766	11.2743	52.7294	50.7896	50.5579
22.0504	22.3624	17.9201	13.943	15.0695	11.2674	55.6429	49.4344	56.9799
20.1284	20.4329	16.8925	16.0066	15.3193	12.293	52.145	56.1739	63.0263
19.9508	23.0722	18.4472	15.5712	16.3283	11.1281	47.2154	49.9312	54.6702
19.4596	22.4649	17.923	13.6023	15.3985	11.6613	56.9897	51.3545	49.861
19.3445	20.956	18.9415	12.8288	17.5105	11.7236	52.3507	49.2167	48.5261
17.8729	20.7479	18.6004	13.7978	15.9845	10.9643	49.4268	53.799	50.7139
18.0227	21.0682	16.9849	14.606	16.9547	11.1236	50.8268	51.4787	59.5444
21.1146	21.0806	19.6297	15.8769	19.4677	12.0939	50.1361	53.8534	52.7288
19.3622	20.1174	20.4272	17.2947	16.934	11.3197	48.0891	53.8211	50.5288
19.1763	19.3793	17.5488	14.8028	18.3999	11.8377	51.9576	53.4033	58.0179
19.3547	21.1338	16.3378	16.1307	16.6281	12.3656	51.6045	54.8716	54.8707
20.4975	21.5181	16.8504	14.0363	18.2658	12.2337	48.4242	51.0996	53.962
21.8458	21.3541	11.8378	16.5723	14.8745	9.99795	50.595	50.7279	57.2314
20.9775	20.7761	17.5051	14.9827	15.5732	11.4078	50.6032	52.936	52.5746
16.9789	23.3469	13.6372	12.5169	14.3961	11.0318	53.9376	55.0627	55.7235
18.3331	21.5895	16.8472	13.9115	18.1303	10.9278	50.7454	52.9303	57.518
18.5427	20.5641	17.9264	18.2596	16.3069	12.1586	49.8598	50.82	53.1748
17.2776	21.4843	18.0421	14.9048	14.3371	11.3522	52.3629	55.1934	54.7801
21.5632	19.6936	15.5378	18.6556	16.0398	12.821	51.5935	53.9003	48.5356
18.1356	19.6801	18.0936	15.0393	15.8487	12.0239	50.4755	53.093	55.1789
21.3306	22.8296	18.2377	17.317	19.3203	11.4094	46.3248	53.9741	48.6786
19.3153	20.0431	17.5312	16.6031	15.721	10.8129	47.6608	57.1736	53.2701
22.4117	23.2121	19.9326	14.599	17.0501	11.3581	49.983	53.3596	53.6678
19.8951	20.0074	18.1994	15.0032	15.8651	11.0532	51.8399	50.2094	51.5657
18.8451	20.2655	17.2479	18.3065	17.0038	10.8629	51.3536	50.39	48.2173
19.973	22.058	18.4284	16.595	16.7247	11.7299	60.0076	53.7237	49.1649
21.002	21.0461	16.4887	17.096	16.8178	11.108	53.278	49.8666	56.0372
21.9201	19.401	14.1452	16.826	16.8338	10.4802	47.586	51.3669	54.2209
21.7134	21.0851	17.2468	16.6553	14.5418	11.0486	47.0277	52.5446	56.4563
19.5256	20.9549	14.2575	12.8338	15.0457	11.199	48.0601	51.7453	51.8647
21.987	21.8991	15.6111	17.6265	16.7845	10.7822	53.3385	48.8316	57.7948
20.534	21.8939	13.8664	15.7983	15.1423	12.281	49.7353	50.9468	54.2171
20.6821	20.9057	17.1062	16.8392	16.8242	11.8605	47.0397	52.8836	49.0638
18.8972	21.08	12.9791	15.1876	15.8045	11.4804	50.4341	50.4205	53.1321
21.0907	21.6726	17.6404	15.2603	14.4787	11.3808	50.5034	54.7933	64.4764
19.1981	23.0178	18.8435	14.9307	17.0615	11.467	47.9368	54.4389	62.0243
20.8639	18.8606	17.4973	17.4615	17.3911	10.8519	49.896	54.4965	56.0194
20.3567	20.4011	16.5252	15.711	16.7801	11.2804	59.6662	51.1959	54.5328
19.8119	20.0425	15.3457	16.1464	17.1382	11.4855	52.5602	55.5719	56.5162
20.4612	22.304	17.1194	15.8725	17.9412	11.6295	52.3395	54.1809	59.5224
18.3536	20.6324	19.5413	13.5646	16.0209	10.5259	47.0358	52.2167	54.5583
19.5229	20.7883	18.8617	16.8788	13.6784	12.3196	48.0715	50.4194	54.5508
22.14	21.4892	16.8342	18.0739	16.145	10.9005	58.9013	53.0944	49.8758
18.1083	19.7753	19.7493	12.7962	14.8773	11.4895	46.7775	50.7164	55.5006
19.8301	21.8828	19.7648	16.1566	16.7902	11.0416	53.0927	54.2654	59.9471
21.5897	21.7626	16.7715	15.3991	17.0853	12.4862	49.9525	49.6002	53.8625
21.791	20.6309	16.2443	17.1152	15.4055	10.5503	48.558	50.6337	58.6829
18.8736	18.8476	19.0671	13.9459	19.207	11.3773	50.228	53.7434	55.0819
19.1214	20.0918	17.1197	17.1949	18.5426	10.5545	47.5922	57.6249	51.1361
20.1822	21.2144	18.3253	15.9495	16.7411	11.207	52.2308	51.0928	55.999
20.6577	22.7767	16.4132	13.9473	15.8928	11.6562	46.9962	50.1154	53.7857
19.9395	21.737	15.8967	16.8201	16.3932	10.6308	47.1732	55.9194	60.9573
17.9765	20.9956	16.0437	14.8514	17.4224	12.1326	49.7829	51.7749	59.4844
20.6558	23.2968	17.1365	13.6572	18.9606	11.223	51.4895	50.6478	48.6132
19.9364	20.7509	17.1641	16.3623	15.1134	10.8302	48.7508	54.3616	54.3231
21.8794	20.4057	19.4609	14.9335	16.7993	12.1191	50.1286	54.8332	56.6528
20.987	23.5978	18.5263	12.5655	18.0871	12.6839	49.174	54.6824	56.2673
18.4579	23.9093	19.0101	14.2897	14.2793	11.443	49.0181	51.4559	60.0628
19.8527	19.6732	18.1783	17.3755	14.9989	11.3578	47.6708	55.5012	54.4312
22.3993	20.0811	18.1884	15.3084	15.5882	11.6683	55.4864	52.3182	58.2846
21.339	22.668	18.1846	14.1105	14.2736	10.9511	49.0851	51.2708	54.1327
20.1303	20.4827	17.082	14.5674	16.4935	11.0928	54.2906	51.2044	57.1404
22.296	18.936	17.4242	16.0106	17.1945	12.9683	50.0869	53.0514	52.6145
21.0512	18.4318	17.9661	14.9369	17.4789	12.2942	48.8978	53.9167	53.2535
17.1682	18.9127	16.2265	16.4214	17.253	11.3585	49.702	54.2075	45.4198
20.974	21.261	17.6408	14.8653	16.7919	10.1224	52.6294	51.0001	46.4725
23.4484	20.4152	19.6905	17.6745	16.442	10.9054	53.4661	52.1959	52.0967
18.4481	20.0664	16.521	16.0593	17.5754	11.6345	56.4553	54.071	59.8623
20.903	21.6731	17.0471	14.5283	16.4485	11.796	50.9492	53.1082	52.8483
21.1797	20.5458	15.5937	16.6704	14.6392	10.8997	49.3726	51.8119	56.3449
23.435	21.3115	16.29	19.7489	13.9639	11.746	51.8503	54.4899	51.9094
20.0198	19.8249	15.5252	14.5197	14.8307	11.5006	51.9628	55.5773	60.2703
19.3007	22.91	17.3944	16.1596	18.3196	11.6913	49.5385	50.0026	49.7249
22.089	18.6394	16.2347	18.4668	14.9792	10.0582	52.846	46.3155	60.8198
19.1728	21.6469	15.241	18.5079	17.3334	10.972	58.0665	54.7638	50.7339
21.5021	20.8192	17.3823	17.4251	17.9308	10.7724	48.8961	50.6411	55.6108
19.4498	21.2024	15.8805	14.9091	18.2921	12.1893	48.7826	53.0618	57.0386
22.1549	21.0639	14.8657	15.7727	15.0301	12.7996	54.6661	51.5292	54.1353
19.9904	20.2798	17.4707	18.396	16.0679	10.8637	47.2197	51.3205	53.4288
20.7891	19.9083	16.5605	14.9253	15.9711	11.6182	49.1384	55.0742	49.3698
20.4177	21.5407	17.5702	16.401	14.3236	11.6084	52.1198	54.8995	58.8042
21.9166	23.8667	19.956	16.739	16.7356	11.5432	52.4664	57.1976	53.7867
20.6978	20.6668	19.6979	15.9671	20.0901	12.2217	53.5703	51.3714	51.1637
20.5147	21.0798	18.1196	12.9497	17.326	11.9903	52.276	54.6251	58.707
20.495	20.5283	16.029	17.8511	17.1277	11.1493	47.6102	53.2183	56.988
22.5659	22.0684	17.6776	13.0057	14.878	12.0119	49.8697	51.1171	55.3091
20.5318	20.4263	14.9009	15.8197	18.8977	12.0851	51.253	50.1329	59.1642
19.7631	19.9249	18.6819	14.4361	15.7363	11.4004	48.1585	53.7333	51.927
22.3454	23.0972	17.5583	15.0289	15.5949	10.8764	49.2478	50.0432	49.6062
21.7261	20.1913	18.1589	17.5035	14.9897	11.7314	55.2737	52.3485	57.8491
20.8592	21.6014	17.8465	14.8878	17.0226	11.5502	51.3016	53.3346	59.2469
19.4943	22.4998	16.4398	14.2232	16.1234	11.4304	54.2985	50.2589	53.4436
18.0502	21.5267	14.606	17.8457	15.3393	12.3752	52.1384	55.9635	60.6052
21.0701	20.8671	14.8996	15.4766	17.1524	11.1163	59.5529	55.7757	55.232
19.1828	19.046	15.8277	15.1544	14.6785	12.1979	49.6491	54.3066	56.3086
21.2479	22.1745	14.5949	16.9018	15.3132	11.8205	50.4477	53.7634	60.9539
17.614	20.8943	18.1795	11.1046	19.1973	12.4389	48.8905	54.8275	60.4509
21.0905	22.3017	18.212	16.2454	14.8732	11.5127	55.6274	50.9026	53.655
20.2754	20.6769	17.7299	14.7328	15.568	11.4975	51.4054	58.6365	49.8073
19.2547	21.1841	15.9561	18.0498	17.7722	12.1243	50.1699	53.867	53.783
21.2703	21.5057	17.0918	13.4601	15.5759	12.256	57.397	54.1077	53.474
19.8059	21.1577	16.0718	14.3805	15.9411	11.3982	52.4285	54.1824	49.8412
18.4352	20.0635	14.7496	13.9675	14.7006	12.0216	53.0128	50.8052	52.3615
19.2125	21.8188	16.2904	18.2772	15.2993	10.9996	48.1041	52.379	56.4041
19.3043	21.1261	18.4343	15.1526	14.7087	11.4711	60.5507	54.4483	50.0304
19.5639	20.4268	17.0611	12.636	16.9487	11.8225	45.9933	50.6453	55.6386
20.4334	20.4991	16.681	16.0837	15.8192	12.4254	49.3126	51.6921	55.5415
18.9554	19.7892	16.5616	13.7959	17.0895	12.3389	49.6906	52.7453	58.07
22.3169	19.4149	17.085	20.712	14.4639	10.9281	56.2564	55.1751	60.6835
21.9678	20.3177	17.1769	20.0401	16.372	12.0103	50.1366	52.3433	56.094
19.1763	21.1977	18.7571	17.3198	15.3793	11.3502	50.0903	51.8556	50.5933
22.355	21.4311	18.1044	18.45	15.0197	10.8414	53.0654	52.9046	59.7426
20.2915	20.0999	20.3444	18.2975	15.2007	12.0627	51.8587	49.2904	56.8083
17.4031	18.2008	17.1352	13.2901	15.8378	11.1916	50.0344	52.5419	59.927
20.8393	22.1193	15.2635	14.7535	17.6611	11.6664	52.599	52.4671	50.75
19.7028	19.2551	17.9551	18.918	15.1742	11.4963	55.587	50.9945	50.1947
19.4069	20.7028	15.8943	13.6784	13.9931	10.9148	49.1874	53.0171	56.5779
23.1204	20.6949	16.7595	15.0744	14.2697	11.1184	47.9645	52.4546	56.1177
20.1507	18.4111	17.0921	13.4949	15.2141	11.1463	52.6512	52.0105	55.7816
20.5616	22.4851	17.2615	17.0857	16.8117	10.8142	48.8113	51.5078	56.2548
18.2384	19.5745	16.4146	17.4376	15.0001	11.635	52.3652	51.0622	54.6228
18.9585	23.5042	14.1868	15.0401	16.7867	10.675	54.1911	54.8075	50.3578
18.1603	20.2742	14.4663	13.5106	15.2132	11.9614	55.262	51.0677	51.6058
20.8121	22.3452	16.3259	13.05	16.6253	11.6981	53.3983	53.268	54.4832
19.4445	23.3757	19.9472	15.5596	16.8839	11.9939	52.7234	52.1697	56.8147
20.7027	20.4843	17.2761	15.4958	16.7031	12.377	49.4929	59.2242	47.1857
19.6412	20.5398	16.6858	20.4229	19.6182	12.3548	50.4704	50.8068	55.6793
21.9631	22.5749	18.4906	13.8291	15.3206	10.8434	51.7333	52.9699	49.9951
20.1791	21.5224	16.9424	13.6919	16.4587	11.4416	52.4593	49.1549	57.8785
21.0975	23.4621	16.2443	13.2898	15.869	10.773	45.7983	52.5373	56.6894
23.7324	20.9813	18.9172	19.2833	15.8303	12.5883	45.4369	55.1831	60.7053
19.832	21.9449	17.4012	18.9699	17.2395	11.2236	57.2645	48.5077	57.2969
19.0806	18.851	16.8856	14.3956	17.1862	10.7796	55.7083	52.775	48.0592
19.5624	19.35	14.8625	18.735	15.38	11.384	49.1995	53.4339	61.5985
21.1169	21.2285	15.4414	18.6703	16.5039	12.7523	54.5224	53.6206	58.7147
20.9378	21.1506	19.3912	16.7475	17.0133	11.2697	53.1547	49.4469	45.8469
18.9523	21.7456	18.2854	19.5977	14.8203	11.3201	50.5511	51.1524	59.345
23.0634	22.1468	16.7653	15.3963	19.5024	12.547	50.6706	49.951	49.5927
19.559	20.9731	17.5487	18.4425	15.0566	10.9953	49.9607	54.0989	54.7527
19.5755	18.7164	16.1588	11.5525	15.1794	10.7674	51.2771	53.5504	63.3122
21.3317	22.3076	16.0938	16.0415	17.5255	12.946	51.9029	53.7724	47.9036
23.9792	22.6724	15.7557	20.5061	17.116	11.7984	48.5582	50.2131	59.5041
20.5245	23.0195	17.4485	13.707	16.0618	10.6567	52.92	54.529	53.3693
22.0437	20.4336	16.4451	16.5491	15.6592	11.4491	49.878	55.8009	55.1883
19.333	21.9345	19.5083	13.9793	14.7811	12.4293	48.2035	49.2299	64.7482
20.5164	21.6107	14.4353	17.2283	17.0853	11.0515	45.598	54.2137	55.2281
19.5836	21.1132	14.7594	15.8555	16.1066	11.2953	48.9754	52.8393	52.2724
22.3204	19.8433	15.8809	13.6632	17.3995	11.6696	51.7369	54.188	45.3472
22.3938	23.4767	16.2987	14.2714	17.4579	11.2903	52.5871	50.7935	59.7896
19.8244	19.8011	14.3077	18.5872	18.3256	10.8414	51.7046	54.8504	53.7058
16.9299	22.0222	17.6181	15.6946	17.1339	12.2848	50.4634	53.1685	54.5624
19.2665	20.4463	16.2969	13.6491	15.909	10.2767	46.9026	50.1509	56.4256
21.265	20.0947	17.8566	18.7586	15.3011	11.5216	51.5748	52.7896	48.2373
19.7173	21.7656	19.578	15.0204	17.5561	11.757	50.5155	52.8462	57.9947
20.9683	21.1128	17.094	18.8082	17.5204	11.6903	50.1379	53.3891	49.5329
17.7547	19.9371	18.227	17.7097	17.9894	11.9629	53.6885	54.2462	47.5445
18.5928	21.4804	15.6717	13.251	16.2059	11.6231	49.6455	54.5112	53.6913
21.2993	18.6428	17.4596	16.4329	16.4127	10.5747	47.3281	51.0034	55.6774
20.6508	22.4445	18.2491	14.3343	16.1107	11.3611	52.8342	48.1282	59.3792
21.0381	21.4902	16.4434	13.4509	17.391	12.1151	56.9527	51.7319	51.8394
21.611	19.4851	18.017	14.3538	16.0698	11.7339	51.3521	54.8638	56.1542
19.9213	19.274	17.6186	14.5381	16.7512	11.7986	46.7035	52.3536	53.7457
21.2921	20.6505	18.4624	17.7918	16.574	11.1483	50.8506	54.8965	46.0531
17.9664	21.977	15.8694	11.8025	14.5643	12.1289	52.4292	53.12	58.6775
19.3231	19.3353	15.5429	13.4654	18.0322	11.0052	51.4832	50.7663	51.1169
19.4419	20.2729	14.2281	13.8849	13.2968	11.8125	50.0428	53.3279	49.6584
18.623	18.1997	18.5464	19.8135	18.3869	10.3021	49.4454	54.3081	54.6864
18.9517	19.8803	14.7792	17.1655	16.7684	11.319	53.5856	56.048	55.4249
18.904	21.1954	13.0549	12.6205	16.5788	11.3106	44.1335	50.8427	55.5462
19.3765	20.538	17.5219	14.8625	15.3332	11.8797	52.7424	50.2781	50.8365
24.5295	21.5217	17.1194	16.2077	15.4779	10.952	50.4333	50.1595	57.2112
21.8511	20.1525	16.9566	18.5277	17.2944	11.187	47.0643	51.4356	49.2221
20.18	21.8847	15.9896	14.6526	14.8256	11.8582	51.4471	52.7091	57.1299
21.5714	21.138	17.137	17.2933	15.0344	12.6466	50.7979	50.1231	56.2217
20.2801	18.9721	14.5939	13.4853	15.6615	11.1201	52.6461	53.2336	51.2695
17.7218	21.2826	15.1732	12.9167	20.3391	12.1856	48.3797	53.285	56.0579
17.3258	21.6457	19.3503	14.7607	18.7014	11.1094	48.5536	51.6265	48.6935
19.4395	20.4333	13.9384	13.8764	16.3179	11.919	48.2288	52.4527	56.4597
20.4464	20.1124	18.9123	14.9768	17.0899	11.0976	46.6943	51.5496	48.2865
21.7494	20.6716	19.743	18.9446	15.0959	12.9037	48.3168	53.3222	50.4002
18.4324	22.9218	15.7104	17.5256	18.3143	11.9653	49.3725	52.3114	45.9326
18.1543	21.7619	14.6013	15.7957	17.936	11.927	52.4952	51.0172	51.911
22.2227	22.4417	19.6225	14.9894	18.6806	12.221	46.5655	51.0246	57.8548
16.2072	19.7835	16.8883	18.6716	17.9568	12.0879	51.5061	51.736	61.3307
21.2142	19.7403	17.487	16.5328	15.9835	11.5691	55.4154	52.786	59.9591
19.8201	22.5995	15.3554	16.7438	15.6636	11.0163	50.9227	50.4417	56.2189
22.955	21.0231	14.8637	13.3466	16.6869	12.1704	48.3655	53.9555	54.4223
18.6758	20.5263	20.1007	16.0094	14.3739	11.6433	55.5722	51.3409	60.6533
18.3871	20.3441	19.1939	13.2765	15.1377	12.3765	51.1619	50.8083	54.1875
20.3949	21.8041	15.4712	16.1139	16.8253	11.2497	45.9528	49.6504	54.071
19.1205	19.1163	17.253	18.9643	14.9952	11.2771	52.4795	50.1767	53.309
18.8296	20.7285	17.1966	14.6631	15.0985	12.3748	48.5061	52.8138	56.3292
19.6989	20.0589	17.7466	19.2331	16.4662	11.1573	51.2338	55.162	59.7561
19.4485	20.5246	17.7775	14.7898	14.6362	10.9814	50.0658	52.5801	55.5344
18.7888	19.887	15.3884	18.9533	15.4852	11.4965	50.6066	52.4568	56.1351
21.3228	20.5429	18.7603	17.9581	20.0781	11.7233	51.1216	52.2356	49.4633
20.5458	21.2561	16.6825	16.2108	16.5309	11.1032	49.0867	52.1252	57.3143
21.9279	21.4653	18.483	18.5515	16.1255	11.9864	48.832	53.5882	57.6981
21.2882	19.3252	18.2187	16.3495	16.8786	11.2924	50.5224	52.4708	52.4898
20.1613	18.8036	14.0095	15.7757	16.2445	12.5353	51.9282	52.2055	55.1812
20.7612	22.0038	15.4681	14.9339	14.9976	11.5898	50.0429	50.7506	46.139
19.6769	21.7346	16.1104	17.81	16.3513	12.6113	54.0856	52.5803	52.2618
21.4818	20.314	16.0163	15.3931	16.5032	11.227	47.3177	51.9207	53.8568
19.386	20.4455	16.1284	13.8858	16.5962	11.7253	53.5307	56.2581	55.3662
20.0494	23.0403	16.2877	21.8376	14.6147	11.8743	52.5656	53.9214	61.7813
20.5695	23.1334	15.8085	14.972	18.0709	12.4009	53.4741	51.3216	62.8585
19.486	19.8705	20.1591	21.3723	17.8219	10.5946	49.2339	52.73	58.8903
20.0655	18.149	15.148	15.6779	15.4919	11.8745	48.1323	55.284	54.0399
20.4821	18.6685	16.569	17.1776	14.5295	12.5845	52.7975	51.3903	54.311
18.1733	21.2433	18.9928	15.2116	16.1777	10.8549	56.5856	51.2974	55.4893
20.7774	21.6687	20.2552	16.6693	16.9393	10.8364	52.3268	56.3541	54.6497
20.52	19.8897	16.7845	14.7137	15.315	10.9389	47.9632	58.766	53.7762
21.7313	21.6571	16.9983	15.7276	15.3886	11.1634	51.3528	54.3103	61.4392
20.5795	20.5436	16.0818	12.8895	15.4784	11.5696	47.4041	52.1071	50.3498
22.3899	20.5822	17.139	14.1168	16.0905	11.8571	58.0157	51.3856	59.9508
22.5503	21.7313	15.0582	17.5589	16.1	12.8934	50.219	51.0892	60.7058
20.6676	21.7163	15.8408	19.6732	18.2328	12.213	50.3316	54.2839	58.9081
21.9363	21.1521	15.457	15.2079	15.4189	11.3063	55.1402	51.4519	53.6974
20.7241	19.2349	16.359	12.931	16.4544	11.126	49.6248	52.7183	54.4111
19.7771	18.5384	20.2159	16.3534	18.4253	11.9441	48.2035	50.972	53.3382
19.6494	22.3371	15.7549	15.6821	17.9449	12.1142	52.0809	50.2253	55.1475
20.9721	20.8161	19.6183	14.3796	17.939	11.6456	51.4516	53.3117	55.7178
19.6646	19.392	16.7026	15.3678	15.3915	11.6801	51.3	51.2951	50.3678
21.211	19.7677	17.515	16.2551	16.094	11.26	49.5865	52.5477	52.0327
19.8436	21.2669	14.523	11.224	15.6787	11.4768	48.4908	50.3563	53.6697
20.0785	19.2939	15.3602	17.9016	17.1411	11.9777	53.6692	52.0407	51.2993
22.618	20.5656	16.2921	12.7299	17.4019	11.5183	50.9685	48.647	47.5531
17.757	19.8903	19.1147	15.9112	17.4661	11.2034	51.8966	52.8505	54.2062
18.2085	21.8509	14.2182	15.094	15.5419	11.0264	55.1841	53.4778	59.1628
19.6521	18.5522	18.9899	15.0103	18.7843	11.4938	45.5828	50.2576	50.8159
21.0406	21.4953	17.4925	20.2528	17.7746	11.3933	46.9653	57.0883	51.3521
19.8899	20.2369	17.8045	14.3877	15.7866	10.6685	50.2179	55.3878	49.3447
20.3686	18.8726	18.5078	17.4495	18.3184	11.8447	47.0627	50.9342	49.6609
19.1913	21.3897	14.8112	15.5367	12.8501	12.2698	53.8239	51.3867	51.0273
21.9613	21.0066	20.4252	15.766	15.2062	10.8714	48.5923	54.7799	48.6131
19.52	20.6099	17.3587	14.5186	16.4085	11.5217	47.2461	50.8823	56.8466
18.4702	19.8026	19.1613	13.6706	14.2027	11.3387	48.05	53.4822	58.1295
22.2271	20.5692	16.6241	19.8685	16.8488	11.5619	48.4276	53.8185	56.9444
20.4268	20.914	17.6149	15.1414	16.4259	10.942	53.0737	49.6356	52.6908
17.9002	20.78	15.0313	14.2958	15.7918	11.3435	49.2725	55.616	51.2062
23.687	20.7242	15.8063	18.6988	16.1147	11.1332	52.079	55.7284	52.7892
18.8991	20.6572	14.9883	18.9711	15.5602	10.2593	51.0745	49.2699	57.8467
22.8725	19.8358	17.2737	15.4303	14.1289	11.941	53.1755	54.7035	58.7544
21.5592	19.8385	15.5803	14.9375	17.8347	10.9273	48.7163	53.5126	45.6413
20.1367	22.2279	18.1465	13.8845	16.3391	11.5818	53.0867	49.7129	50.5301
18.6941	22.3027	15.3083	16.6852	20.3035	11.0098	49.2381	52.0894	48.7846
20.0762	21.7428	15.2523	16.576	17.044	11.97	55.5335	53.2022	54.3029
16.6644	21.8615	16.6904	19.2544	18.5649	11.9579	47.96	54.9149	55.5233
21.0802	20.9923	18.4684	14.0653	16.5035	11.8044	49.9512	52.8659	53.6822
18.4991	20.3081	17.6143	13.9228	16.0875	11.2982	50.3585	56.812	50.7301
21.4204	21.2027	15.7136	15.7587	15.4331	11.2129	48.5911	55.9372	51.3094
19.6356	21.4258	14.8736	15.6651	14.2102	11.036	50.9904	53.3499	57.6295
19.0294	19.5722	16.4023	16.749	14.056	11.197	50.2744	51.8553	51.1599
21.0373	21.5702	15.3263	13.2672	15.5791	11.3194	56.9219	53.1842	50.3731
21.1085	21.1444	15.6235	17.4015	15.0034	11.4702	50.0185	52.774	58.7265
19.503	21.0319	18.0639	16.7006	15.1533	11.5427	49.7455	57.8681	58.7811
21.9873	21.7452	18.2547	18.9869	16.9909	11.4953	47.369	54.305	53.9673
20.5215	19.9538	17.9119	20.0201	18.5146	10.283	47.7835	51.648	57.1603
21.4496	20.8964	20.2971	15.4621	18.2984	12.1014	54.7301	54.5566	53.4283
20.585	22.5921	15.1765	17.2931	16.6143	11.4301	53.402	48.9186	51.6225
19.5259	20.2503	17.2956	15.925	17.171	11.1497	51.7366	51.1586	59.6537
18.9512	20.9837	17.3661	15.0832	15.8806	10.7856	49.1866	54.0114	46.4074
19.5299	18.7156	20.3244	16.449	15.8437	11.8408	49.2071	49.791	56.0568
19.4308	22.0007	15.5501	14.6686	16.5056	10.9987	49.685	52.3356	58.703
18.7285	20.4515	15.2264	16.3587	16.088	11.3029	57.3609	52.6334	47.8651
19.4888	21.1643	18.1042	15.8706	14.8606	11.4181	50.7826	55.1119	58.2539
19.6942	21.4716	17.6312	15.0987	15.6915	11.5986	48.0333	50.4517	51.6102
19.2834	21.712	16.634	16.0683	17.6996	10.8578	49.6296	49.7652	54.2559
19.5655	22.2312	16.4384	16.1865	14.8673	12.9574	50.804	51.7819	46.4937
19.053	21.6739	14.2408	14.3227	19.5308	11.7407	49.346	53.7701	58.5904
21.6129	21.7535	14.7098	20.2792	15.737	11.5897	46.7775	52.557	55.6703
19.5082	23.2054	17.8442	16.5971	15.0865	12.0999	49.2754	56.9765	49.9552
20.6159	20.8009	16.5947	17.2737	16.8296	11.8502	54.1193	55.4105	53.0005
22.0165	19.5712	17.265	17.6208	17.0083	12.4469	54.8961	51.7365	54.1807
20.5392	20.7173	15.8701	14.0847	16.635	11.8238	47.7286	50.0938	57.9744
17.6635	23.9482	19.6163	13.8495	16.1745	12.0462	50.9833	50.985	45.8598
21.0719	22.552	17.1622	18.0033	17.134	10.6621	48.5715	52.1064	59.9368
18.4856	18.1626	20.6956	15.7557	18.0352	11.79	55.6384	53.9017	56.0616
19.4018	21.4971	16.9804	15.005	18.3424	10.6108	51.0868	51.7432	62.6715
20.3747	22.4149	15.2159	18.3142	19.0949	11.0813	48.8884	52.1482	55.447
19.5318	20.0288	16.7488	16.0434	16.3983	10.7562	50.5976	50.1163	57.2475
18.1608	20.8209	19.4382	13.1509	14.3483	13.0889	51.9392	54.4054	60.9864
18.4622	20.9315	16.6315	15.0382	16.2933	11.8532	50.8597	52.0052	51.9319
21.8993	18.6121	16.326	18.5865	14.5076	10.8242	49.8665	53.1636	47.424
19.0056	22.2737	19.4102	17.9322	15.4771	11.9434	49.5321	50.6761	52.5955
22.0955	20.2337	14.899	13.596	17.0938	12.0188	46.5026	51.1875	53.7838
19.7052	22.5614	17.6052	16.8995	19.1222	11.2961	48.5747	52.7334	57.9803
21.3201	21.0403	18.7821	15.4787	15.4859	11.4814	51.2613	56.2267	53.4416
18.9338	22.6608	16.966	17.3105	18.4399	10.0215	50.2626	53.73	47.3858
21.1176	20.3278	16.4925	16.0651	15.0676	11.3779	45.8806	52.3873	55.3887
20.6548	20.6527	16.6925	15.2081	16.3805	11.1907	50.2185	51.6713	54.4242
19.5349	20.2798	18.0937	16.7983	13.7389	11.6712	49.2064	50.9592	56.0064
18.7054	18.7201	19.5753	17.2061	17.9791	11.4498	52.6536	52.8248	55.1314
19.5333	19.4574	19.7947	14.7162	16.2817	10.2127	51.2008	55.3921	52.7641
18.4446	21.4837	15.8473	15.7123	16.7153	10.5314	54.8364	51.3761	50.4433
21.4571	20.7018	17.6353	14.8919	16.5945	10.7579	50.5934	54.1278	56.708
19.9953	19.8203	17.0036	14.7722	14.9377	10.9222	49.9151	57.1741	54.7187
20.1244	21.075	15.6756	15.358	15.4934	12.3411	50.4482	50.9549	54.9274
23.2149	20.1983	18.3443	16.9962	17.1319	11.9383	47.2988	51.936	53.0164
21.048	19.8718	18.9316	17.2837	15.3937	12.7969	47.9194	51.7211	52.6455
21.4167	20.5486	15.8851	13.944	18.2168	11.8434	57.3768	59.9629	49.9717
23.9704	21.0411	16.8886	16.3804	15.6184	12.8732	50.2907	53.595	62.05
21.153	22.0784	17.3475	12.535	16.3148	11.6756	51.2039	51.3864	49.4746
18.7619	21.5858	17.0758	19.8316	18.693	11.1521	51.5727	56.6685	54.1077
21.9649	19.7221	15.7631	19.0697	17.3272	11.9453	49.9594	51.662	61.8914
20.1412	22.0802	12.0176	15.8959	17.8597	11.6491	48.6212	51.6434	55.4964
18.6593	19.5305	16.0438	17.7168	18.1348	12.284	48.9269	52.7924	47.8209
19.954	20.5587	16.8928	16.831	16.2127	11.5449	49.2102	51.4968	63.0556
21.1792	22.8973	17.7072	17.6121	17.0136	11.835	54.4859	55.2473	61.9154
20.5428	20.2102	16.9474	13.0668	15.1346	11.2353	53.5964	52.1434	49.4572
19.109	21.8448	18.3513	17.0806	17.488	11.3745	59.2596	58.2345	50.0706
19.0433	21.8483	13.3788	17.3168	16.058	11.8473	49.1872	52.6655	48.2952
19.2604	20.2589	16.6876	15.021	17.931	10.7201	49.7314	51.6765	52.35
22.6149	19.7984	18.8686	16.5964	15.2971	10.9875	49.206	51.0088	53.7384
19.8695	19.6761	17.4873	12.5539	15.952	11.9565	52.7211	52.5006	53.8764
20.7852	22.4049	17.8655	16.3974	19.1432	11.4718	48.8933	56.554	51.749
18.9577	20.8322	17.0523	17.0754	14.6442	11.3206	52.6655	51.3113	56.6634
19.1203	22.0874	19.0426	14.2662	17.8885	12.36	51.0803	50.8341	57.2102
19.8067	20.513	18.2301	15.6032	15.42	10.7543	48.0482	48.2455	50.4642
17.8198	19.432	13.3752	12.1058	15.5079	10.8334	48.7821	52.2965	53.7411
20.1713	22.2845	15.7653	14.3476	13.5776	11.2535	48.5181	50.4849	61.7774
20.8905	21.5372	16.9518	15.2476	18.1655	11.6298	47.6143	52.3982	51.8949
20.962	19.0198	18.0386	18.3941	15.2714	11.973	48.8347	52.8645	49.2221
20.8476	20.8863	16.7677	17.2188	16.2692	11.9983	49.7687	55.5193	57.8258
20.6368	20.5397	17.1784	17.4692	16.3702	10.3805	47.7627	52.811	54.878
20.5092	20.4655	17.4441	14.5733	16.3257	11.2195	49.6994	54.3055	62.5304
20.7416	21.7027	17.2517	19.678	13.2656	11.6282	48.2746	52.4578	47.9256
20.2641	22.3116	16.1525	16.1791	14.6827	12.1016	49.9115	52.3277	60.5652
19.4925	21.9817	15.3995	13.7017	15.5385	11.391	49.6746	51.7493	50.7266
20.7742	18.5734	19.451	14.9959	17.0555	11.6449	49.3939	48.2666	49.1334
19.8855	19.09	14.3977	15.0512	15.8233	11.7742	54.2662	52.8889	49.0745
21.0641	22.5053	17.1299	16.7173	16.5506	11.172	52.6601	50.4196	56.2682
20.4423	20.8847	15.5505	14.834	16.1083	10.7985	49.6863	55.714	61.3851
20.8775	21.5311	18.0321	16.6444	17.8844	12.463	50.2676	53.9724	54.9805
21.8258	19.767	16.1257	14.3785	15.4238	11.2692	52.5805	55.2246	59.7014
18.0751	19.5178	16.7358	14.251	16.8642	11.727	59.0982	54.675	58.3375
17.7965	21.4272	18.0203	19.6751	15.9053	12.3259	52.4607	51.4092	59.4316
20.4182	21.2746	18.9443	16.2763	15.8738	11.8655	52.8806	55.9597	49.8554
18.6177	20.9388	17.3914	17.2821	17.476	11.235	61.1681	52.1013	47.7433
19.8218	20.5952	16.7252	15.541	16.6802	11.1644	48.9596	53.0253	55.6794
21.4992	20.7633	17.8395	17.2727	15.6995	12.4124	59.296	48.6521	53.705
22.431	19.7369	17.4301	16.2653	15.891	11.4918	46.7894	52.3542	51.1354
21.9709	19.3232	19.9883	15.7937	14.1754	11.7206	50.1863	56.6051	57.2628
19.1408	20.8816	16.2235	14.7855	14.9211	11.6451	51.2832	49.1172	56.4615
22.2542	21.2351	18.4839	17.1381	14.7708	12.1236	53.7771	55.0022	54.7676
20.5733	22.326	17.4601	13.4259	17.0135	11.9291	51.5739	52.9639	57.2122
20.9669	18.2984	16.8286	16.9471	16.2805	11.4894	47.5321	52.93	50.5319
18.05	23.0866	15.9862	18.1131	14.7551	11.8039	55.1838	54.9342	60.2134
18.845	20.041	19.0012	15.5369	16.2876	12.1331	49.5562	52.3797	60.4772
18.9388	19.5106	17.0215	14.4523	14.2494	11.2168	47.4574	51.6632	60.1323
21.5486	22.7156	17.5394	14.2864	14.9931	11.4837	45.1352	50.2935	58.6355
21.5296	20.5668	15.8917	13.1472	17.0919	11.6533	50.5772	50.0987	50.7693
19.795	20.581	15.2673	16.7651	14.6245	12.5802	52.4077	50.8861	57.6621
19.9497	19.8505	16.0414	14.381	16.5458	11.939	50.1032	52.6628	56.9331
19.6404	21.2502	16.5489	14.3816	17.5402	11.2164	48.9314	48.6759	54.4736
20.4741	21.6675	16.4919	19.7049	15.8377	11.2888	52.6139	52.7841	55.1738
20.1438	24.241	18.483	17.2698	18.0017	11.6924	45.7471	57.9224	53.9141
18.2817	20.3363	15.7401	17.6832	15.5568	10.9223	50.6131	51.5615	61.2809
19.1551	19.251	15.4196	16.2873	16.8895	11.242	50.0552	56.0528	61.0073
19.0707	18.9171	18.6467	17.1507	17.2898	10.4877	51.6647	50.1407	60.5727
20.6948	20.8373	16.1818	12.5552	18.346	11.2908	54.3055	58.701	48.8886
18.6814	21.8754	13.6765	16.8786	16.9071	11.2005	47.1963	56.9917	51.2258
20.4735	21.0413	15.1387	18.663	16.3959	11.6099	54.6745	55.0532	61.5195
20.5194	22.3562	18.9655	15.9695	16.4424	11.0575	54.7172	51.3345	49.2773
19.8985	19.8443	15.771	17.4604	16.9689	12.1974	51.7441	56.1041	56.8626
18.8713	21.687	16.0941	16.1449	17.3769	11.8077	52.2559	50.7186	53.3026
19.5187	19.8022	15.3566	19.8886	18.8968	11.197	57.9972	52.3965	56.8594
21.5822	20.282	18.1838	15.2413	17.762	10.5988	49.8941	53.2436	59.2281
20.5449	19.534	16.0117	14.5319	15.8982	10.8395	49.5829	55.2561	59.5703
22.137	21.0722	17.9207	17.2571	17.5632	11.636	45.4161	54.6785	47.6718
22.8305	21.2775	14.1735	12.9803	15.8726	12.634	52.38	54.9532	43.4803
18.1924	19.2763	15.128	18.9527	16.8993	11.1834	49.1909	54.9565	55.8914
20.5989	21.9009	16.2249	13.0347	15.7194	11.0594	50.8922	55.2702	52.7684
18.7014	20.6697	17.9145	17.9254	21.0242	11.2393	56.0238	53.8991	53.9475
18.6574	20.8407	17.8072	14.0315	14.0201	11.2312	49.9491	53.1189	60.7644
19.8584	21.4456	21.1037	15.1506	17.5316	11.1846	50.8495	53.0062	56.6776
22.0778	20.1695	19.7479	13.4564	15.9684	11.8036	47.5493	52.937	59.4902
19.1467	21.4212	19.573	15.8503	16.787	10.1839	46.0971	53.6962	50.5332
19.0954	20.1674	19.546	17.4767	16.0438	10.6793	46.8385	51.5033	49.8931
21.0198	23.01	17.2902	12.6514	17.1537	11.729	47.0283	50.8487	62.4466
20.6756	20.2582	19.3198	15.6487	15.7901	11.2114	47.778	54.6848	55.5361
16.8105	19.8823	17.3659	19.8395	14.2165	13.031	49.0651	52.8564	52.7762
21.8407	21.9051	19.3405	15.0197	16.5958	10.9019	48.4162	55.0201	56.1928
20.1993	21.1873	17.6119	17.6182	21.6505	12.2264	52.4731	53.4231	55.7695
18.4897	21.4894	17.4548	12.5814	17.9025	12.1196	52.2497	53.7277	59.5698
20.6926	22.0011	16.6994	17.1564	16.0707	10.8975	45.0644	52.8066	58.237
20.8017	23.4404	17.1676	16.1033	18.1248	12.0452	53.6297	56.2325	53.0096
20.18	22.1563	17.821	17.4208	17.5201	12.2163	50.8651	54.9783	55.4837
19.9434	20.6497	18.501	16.5735	17.9956	10.0271	48.0983	51.413	53.7505
20.7093	19.2207	18.0201	14.1242	19.1759	10.9092	48.1271	50.6923	58.4248
21.7949	20.3165	15.6086	16.612	15.2112	11.419	47.966	51.3025	56.0949
19.4339	21.5928	20.8913	12.5864	17.6764	10.6038	52.4827	55.0992	53.1572
21.417	22.0186	14.321	14.9704	16.2289	11.9564	52.2607	48.9735	56.7803
22.9041	21.3377	15.5208	14.7223	18.3342	11.9211	49.4184	53.9377	56.9142
19.102	20.6848	18.1348	20.2261	16.3418	11.4305	53.3414	51.8765	49.7185
20.7358	21.0022	17.6174	14.8194	17.7256	11.9377	50.1109	56.7714	54.7023
18.6674	20.5086	16.6494	14.6704	15.3089	11.4101	49.2466	51.0179	53.4567
21.4362	20.3051	16.0091	20.6213	16.5086	11.4691	49.5314	52.2242	47.2283
20.1133	23.8244	18.817	12.5453	15.0282	12.0511	50.2011	54.3791	52.7218
18.7761	20.5548	16.1485	13.2624	16.8172	12.8578	48.1346	57.0567	60.6863
20.4125	22.2679	19.241	16.2251	14.0533	11.5477	49.522	55.2886	52.2413
19.9401	21.8037	17.5578	16.2877	16.2675	12.2574	53.0849	54.7241	58.0131
19.9445	22.5642	14.3164	15.5485	16.5069	11.6296	45.9296	51.4998	56.3848
20.9511	20.2542	16.8846	16.6135	15.632	11.6973	47.257	51.4938	49.5939
20.3918	20.2533	16.5052	14.2867	14.6934	11.5002	49.2952	52.5335	59.0319
20.405	20.1387	16.8839	19.5959	18.076	12.1801	51.2078	51.0459	57.4684
20.7348	22.1305	17.3444	17.9127	16.3954	13.1449	50.0565	52.4536	52.9446
22.3141	20.4691	15.9596	15.3219	14.7503	11.0495	53.0825	49.0215	58.9425
20.0769	21.0091	15.3058	14.2726	15.9188	12.2004	45.2135	57.1817	54.1307
20.4391	19.679	17.2529	14.0292	14.746	11.2314	49.7477	54.7878	54.0701
19.2797	22.5707	16.5964	17.6464	17.221	11.2115	48.5622	50.7574	56.5845
19.1936	20.8506	18.6654	17.3846	17.0259	11.3559	48.2533	52.3514	58.0724
21.6914	22.545	15.3138	15.1593	17.3228	11.1525	45.2345	52.9275	58.837
22.4839	22.9162	17.967	12.1594	15.232	12.575	51.2948	52.5082	60.8356
21.4632	23.2144	17.9168	14.6632	17.3084	12.2793	51.725	54.5645	49.3835
20.7656	19.2103	13.7398	18.2548	16.5908	11.4551	52.3735	52.9711	56.1308
21.9117	20.2473	14.5355	16.2859	17.1371	10.7847	49.2441	57.0976	64.9074
19.1539	21.0824	19.981	16.9678	17.6072	12.0371	49.9112	50.9996	55.4373
18.0759	21.2858	15.5879	16.2069	19.9175	12.0882	49.6143	54.8049	50.8763
20.702	20.672	18.989	16.3418	15.6725	11.0433	53.4928	53.4647	51.712
18.9701	20.5766	17.1397	14.9698	17.3933	11.4057	50.6138	49.8401	55.4526
20.3298	20.9578	19.2468	14.2166	16.6267	11.917	50.5574	55.2022	59.6503
17.9522	20.5423	21.0668	15.2483	16.3215	11.5346	52.073	51.2702	62.1533
20.2735	19.2555	16.6957	17.5615	17.5743	11.8212	59.4799	48.8879	50.3831
20.8065	21.6964	16.0723	15.5486	15.9028	11.4249	50.5649	50.731	51.7962
20.5625	20.5319	16.4345	15.658	15.4732	11.0907	58.914	50.5598	63.9501
19.9598	20.7932	14.8561	16.303	16.9838	10.9704	53.1872	56.3059	49.9435
17.2026	20.9783	16.8788	16.7701	18.1396	12.1844	46.5863	52.7157	52.041
20.4268	20.7004	17.5171	15.2966	16.9901	11.7028	53.4774	50.8505	55.2849
18.2415	21.6227	18.4346	15.8086	18.2661	10.9394	47.7461	53.4916	50.8652
19.5605	22.1717	16.8155	15.4324	17.6381	12.2423	47.4545	53.2349	48.5444
19.8399	18.3061	16.6359	14.5568	15.2986	10.9112	57.9833	50.7098	65.2155
22.8367	20.9975	19.4722	16.9604	16.3038	11.3148	50.2779	52.1265	52.4511
18.2951	19.7941	16.9012	15.2456	17.6548	11.6233	47.6963	53.4481	47.3672
21.478	21.1003	18.4287	14.7882	14.7461	11.493	57.3216	53.9542	54.1179
18.8728	20.6354	16.3833	17.1261	14.7636	11.3492	44.4339	53.4464	54.1413
17.9881	19.3931	19.5137	20.4013	16.6853	11.5972	51.6799	54.5935	50.2917
19.0382	20.0783	19.5482	14.4672	17.1976	11.432	48.7222	55.9995	50.6354
20.0856	20.8721	17.3024	14.6807	14.1131	11.081	47.0997	51.4277	52.268
22.6814	20.5137	17.4639	16.6388	17.7762	9.63648	58.7065	54.3338	62.2787
20.647	21.6855	17.0035	17.2031	13.6961	10.9715	50.2155	50.3608	50.2233
18.9327	20.9474	18.1525	15.1023	17.7217	11.1021	46.4925	55.2527	58.0096
21.0044	21.3041	18.6449	14.3167	14.6291	12.7547	50.0784	52.5385	63.0081
18.1211	21.2843	19.4642	17.8228	17.5732	10.5039	53.6953	47.3409	58.1742
20.511	20.5591	17.83	16.7095	15.79	12.2766	52.5059	49.1267	51.5295
18.4587	21.94	18.6849	14.1149	18.0198	11.4624	51.4302	51.5416	54.6102
19.1021	19.4328	15.1144	16.3865	17.9922	11.0546	47.1234	51.7565	56.8886
19.4643	21.0174	18.0418	15.8741	18.1804	10.9399	53.5727	47.7225	61.5582
21.5821	22.2728	17.9134	14.1546	16.3629	10.7032	51.8276	52.3529	54.5361
19.4032	20.9349	15.4231	13.6723	14.3383	11.7235	52.8293	50.5295	47.7477
19.5864	21.6147	18.4296	15.35	17.3439	12.0353	48.7534	53.024	57.1953
17.8507	20.5675	14.7483	20.6234	15.376	12.1497	53.9389	53.851	51.3853
18.9394	17.9549	17.7432	18.1886	16.7749	11.4696	47.8702	49.7909	59.2633
20.1669	19.2005	18.6262	18.3413	16.3782	11.1936	51.7992	54.3402	54.2257
19.2263	21.7297	18.4235	13.4641	14.6733	11.5428	55.2155	53.5527	54.9458
18.4186	22.7253	17.4359	18.0452	18.6529	12.1756	50.1423	56.185	55.9174
17.6809	21.3955	15.9385	16.3333	16.2572	12.021	53.6521	53.0545	46.4465
19.0707	20.1855	16.9629	16.8541	16.2297	11.6242	52.8405	53.9149	49.6515
18.7932	21.7568	15.6137	15.2893	17.9857	12.1404	49.4231	50.1975	52.8107
18.8749	20.1088	15.1928	14.5536	16.236	10.232	51.9357	51.1049	54.3259
21.1422	20.3856	18.5927	17.5498	19.2426	11.5636	52.7492	54.5918	49.4608
18.97	20.6939	17.9761	17.0015	17.9676	11.8752	50.6929	53.2485	47.9171
18.678	20.7058	17.7373	15.1653	18.4357	12.6902	49.6791	53.8785	56.3796
19.4857	22.0663	17.6133	15.5696	16.4628	10.8522	51.1364	52.5782	59.7602
20.1368	21.1776	17.0826	16.1035	17.0277	12.2381	50.8993	53.3526	52.423
19.7418	23.5293	19.4765	16.4786	18.2571	11.7101	55.2568	53.531	53.3453
23.6815	22.828	17.4192	16.6532	20.1339	11.5546	48.0898	52.4197	58.6961
21.6593	20.151	14.5246	18.423	14.6047	12.0596	56.5189	53.6882	50.3536
20.5737	20.5691	13.5668	19.0468	18.372	11.3327	64.5154	51.508	59.6446
20.001	21.0639	17.2685	16.3606	14.8825	12.1006	50.7666	56.0307	47.9518
18.1407	21.8779	16.167	14.3671	16.7832	11.5478	52.4614	53.4499	55.0213
17.7601	18.8261	17.3164	16.4765	16.6187	11.7316	51.9525	51.3637	54.0874
20.01	20.7715	21.0851	14.7552	14.3371	11.4348	51.5644	53.104	57.4339
20.9682	19.4109	17.7551	15.2605	16.1094	11.6573	47.1403	49.9823	55.4579
20.2087	19.7767	14.6328	13.7145	17.7047	11.6316	53.8577	56.8667	51.2923
18.6777	20.0934	15.2496	14.9437	16.046	11.5754	47.7122	49.7979	59.8191
20.3306	22.1638	19.0195	15.9457	16.9517	10.6404	49.7014	52.9649	54.9679
19.8999	21.7686	15.5723	14.2288	16.5131	9.96662	54.5108	55.3784	57.3979
19.0514	23.1788	17.0275	18.3844	14.9633	11.5394	55.597	55.1775	51.7304
19.7618	20.5671	17.6099	17.4379	13.979	12.1361	50.8374	53.0258	48.6936
17.6798	23.5586	18.1961	18.2438	17.2272	11.2816	52.8153	54.4989	57.6692
20.3264	20.7704	17.9799	16.8705	17.3371	11.1717	54.608	49.8059	48.8107
22.2597	18.7883	18.7539	12.4927	16.892	11.9654	49.658	49.5904	58.8151
20.0886	21.6699	17.5637	13.6024	19.2996	11.7721	50.2452	54.4989	51.3402
21.9965	19.2781	17.4658	12.7187	16.5289	12.433	47.4743	57.573	53.7222
21.4075	21.0279	17.1049	14.2776	16.9508	11.4074	47.1433	56.2391	49.6395
21.0545	20.2876	16.705	16.9219	19.2643	12.1119	47.5401	49.9146	61.0397
18.572	18.1884	16.7057	16.8429	17.8698	11.1995	49.0475	51.4572	51.9294
18.9317	21.1407	17.872	14.6427	16.2121	11.2807	51.0658	55.8307	56.5922
17.8275	21.0703	15.907	16.1492	16.0334	12.0669	48.3585	47.5838	56.7757
19.3604	19.7501	19.0695	16.1074	18.221	11.198	54.7413	55.9877	57.6778
18.9325	22.2833	15.7088	15.094	18.9169	12.1909	50.165	56.1482	53.7178
22.2651	21.3442	16.6053	16.5955	14.3216	11.7906	50.0246	54.1888	52.2836
17.1731	20.8	16.8829	18.0699	17.8036	12.2211	54.2394	50.1238	51.1327
20.4974	21.81	13.9339	13.5552	18.345	11.5471	63.7499	53.0824	53.5905
18.3421	20.745	15.2857	16.969	16.3535	11.8236	55.0576	50.5683	55.2622
18.559	20.6283	18.197	13.3644	19.6545	11.0631	50.3724	51.8122	59.6705
21.8186	20.4187	18.6023	13.3672	17.0381	11.6521	44.0897	58.5916	58.2901
22.0436	20.5033	15.652	15.2989	15.5494	10.995	52.3872	50.0548	53.6165
21.0144	21.6787	15.8674	17.5353	18.3546	11.1705	53.6641	53.2763	56.3561
20.8166	21.6021	16.4517	16.5634	15.9256	12.2777	61.1171	56.4781	49.4317
19.1057	20.2103	14.8768	15.941	17.0265	11.3114	52.7077	58.6063	51.0526
21.1854	21.3533	18.5736	15.6453	16.2485	11.6423	56.4078	50.6718	56.2734
18.9097	21.1451	19.9524	15.433	15.2972	11.723	58.5494	55.3345	50.1163
22.2957	22.7164	17.8672	19.9776	20.0435	11.8769	50.1192	52.9102	50.547
18.851	20.0223	19.4248	18.1422	17.0495	11.3406	51.6058	56.0478	44.8082
18.9048	21.8408	16.5937	19.8741	19.4102	11.4883	51.9806	49.3694	52.2494
17.3199	20.4789	16.5628	14.4246	14.9189	11.0012	53.9828	53.57	54.4377
22.4833	21.3186	18.8399	13.5757	15.5808	11.5016	55.2088	55.4069	51.555
22.8467	19.8071	12.78	19.72	16.6992	12.1957	50.2164	53.5991	60.8424
20.998	20.8673	17.9624	17.3801	14.8142	12.2367	52.2018	48.5438	51.5111
19.3907	20.6945	16.4235	13.4558	16.4558	11.9414	57.5857	48.8487	57.3656
20.8263	20.71	16.6544	13.692	17.3469	12.277	51.7996	53.9403	59.4553
19.1955	20.5231	19.0284	14.8062	14.355	11.548	51.178	51.1902	64.7636
19.7703	21.5553	17.2852	14.4119	19.6373	11.672	47.9771	52.5228	56.7692
18.681	21.5486	19.5367	13.4271	16.9384	11.8601	48.9026	50.0397	60.2415
19.6635	21.4469	14.8038	17.3179	16.5986	11.1519	60.0307	55.8218	60.0304
20.5119	20.2615	17.7611	18.5907	15.1423	11.4634	60.3889	51.3665	56.2804
21.1709	21.1986	18.0075	12.1188	15.6991	11.2565	56.5795	52.3228	52.2208
21.0359	21.5578	17.2383	17.3024	14.4002	11.433	57.5366	51.4814	47.9331
19.7706	21.7788	16.9842	18.5268	17.9846	11.0495	51.7857	53.8574	54.5464
20.3122	21.5037	14.4364	17.6612	16.62	12.5792	54.0957	50.1566	55.7354
16.0341	20.4791	16.5526	20.7193	16.8379	12.247	57.141	51.5846	51.0199
20.0502	21.942	17.7989	13.688	17.6927	11.3852	50.632	51.9978	53.1842
19.3642	19.8969	17.3393	13.9873	16.6097	11.3096	51.7286	51.8472	50.6264
21.6782	20.6066	18.4828	15.4574	15.6179	11.188	55.455	53.2735	56.0765
20.2765	19.888	17.7478	14.8802	17.0258	11.8406	56.722	49.0959	66.1002
16.311	21.9136	18.127	13.6385	18.0892	12.1452	50.249	54.9885	59.9915
22.2517	20.3767	17.2553	12.9881	18.0116	11.6745	54.578	46.9436	50.3035
18.774	22.7085	17.9031	12.4938	16.6185	11.9371	57.0364	52.8083	49.3427
19.388	21.2898	15.2989	15.8814	17.5663	11.6148	47.7633	51.7605	53.908
19.6853	20.7771	18.7973	15.5096	14.352	11.1108	48.2614	50.2046	54.3366
19.4874	21.8044	17.8389	12.6259	15.9876	11.2254	54.3843	54.8829	56.56
20.9258	20.7738	19.4293	15.1774	16.6033	11.2152	54.744	53.4871	46.4024
19.0002	21.5928	19.9945	17.2443	16.3654	11.2853	45.3468	50.0545	47.6947
20.7382	21.0987	19.77	15.0087	13.981	11.7992	51.2284	52.8454	53.9003
19.22	20.896	15.6462	16.1124	15.072	11.8813	50.1896	53.9504	55.2152
19.4558	21.5509	16.8823	17.4642	16.6847	12.0198	49.0795	49.4578	50.3072
18.6862	18.4097	17.1765	14.1975	15.6581	11.7527	51.838	49.1854	50.2861
21.9737	21.8933	15.8324	15.8131	17.1408	11.3128	59.2166	53.0137	55.7703
21.018	21.1218	18.1134	14.6494	13.8969	11.6841	51.7966	51.4181	49.8436
21.3936	19.4802	16.8112	17.9987	16.5937	11.9164	48.303	54.5003	53.6978
19.8273	20.4265	17.8458	12.703	15.2031	11.8803	57.3972	52.8517	50.8023
19.985	21.6153	14.0014	17.6095	16.2649	11.4412	47.8533	52.6553	55.2539
21.0299	19.4814	14.9829	16.0881	17.9254	11.3854	51.5508	52.5827	49.8646
19.3565	21.9731	17.9562	14.5682	15.5586	12.1306	52.784	52.2819	60.5752
20.3387	19.1848	15.476	13.2297	14.9608	11.7763	49.6859	53.19	56.041
20.2379	19.6417	15.0299	15.6721	16.3961	11.4934	47.5647	53.3689	55.25
19.2171	17.8292	16.3581	18.3869	17.8345	11.3727	50.9245	52.6792	57.1253
21.7991	22.616	17.4177	15.552	17.1475	12.2796	50.1347	53.3807	53.9723
19.9883	21.6092	19.063	12.0622	15.7486	11.3379	49.314	55.0978	54.1824
20.1294	20.4534	14.0206	13.3729	16.5557	10.9245	50.2158	47.8678	61.0566
20.2342	22.647	18.3251	15.1763	15.8176	12.4696	50.846	54.0672	60.3689
18.2601	22.0647	18.7055	13.359	15.8666	12.2267	49.3216	50.2692	54.78
19.5292	20.0114	15.1572	13.9453	16.5161	10.8887	57.2452	52.9239	48.2249
19.1338	19.5645	15.5729	15.1738	15.2324	11.4609	51.7733	56.1108	61.3819
20.618	20.2446	19.904	16.3871	14.9583	10.8586	50.9512	56.2796	51.8168
19.7665	21.436	16.2797	14.1091	15.4011	12.703	49.9772	52.8198	55.7282
19.428	20.5599	16.9264	13.7503	16.2184	11.4851	49.152	55.6064	56.7651
18.2216	19.3701	18.4969	16.0803	14.9825	11.2736	51.3642	54.2704	48.3854
19.8307	22.1052	15.4486	15.9373	14.5722	11.7056	48.5221	53.8703	51.2464
18.8267	19.5053	17.0773	13.0235	17.6455	11.2485	54.3807	52.1438	62.7317
17.937	22.9644	17.493	14.7973	15.7254	11.5126	51.2805	58.4304	51.8377
19.2368	21.1532	19.0704	15.6712	16.3412	10.889	49.2828	51.6735	52.8941
18.606	19.8776	16.0537	14.5317	16.4527	11.2443	49.9295	54.2338	64.9556
18.6518	21.8447	16.367	19.6831	16.1904	12.3648	52.2849	51.0939	49.7976
21.0274	24.202	18.8524	17.8305	17.0957	10.9756	60.4107	52.4683	56.3479
23.7019	20.9477	15.225	12.8698	17.895	11.7284	54.5441	49.2924	58.2123
20.7552	21.2548	15.5392	16.3543	15.9583	10.2257	57.8395	52.8418	59.7474
18.1182	19.4345	19.7852	13.7723	16.7795	11.3812	50.8103	50.8969	56.1427
21.5096	21.4505	16.825	18.5932	15.0719	11.2033	48.99	54.7244	52.4328
20.6339	22.3306	17.0935	16.269	16.5745	11.9456	54.3116	50.1732	49.9999
20.2616	21.7294	17.3518	17.4262	13.9825	11.1782	45.1188	55.6931	63.5686
20.158	21.6335	17.9068	17.3695	15.4202	11.4257	45.4514	51.6962	53.0701
17.4838	22.6145	18.2809	15.3757	13.0664	12.2036	48.7188	52.701	50.359
19.2759	20.1233	15.7445	15.0255	15.1479	11.7012	52.2574	52.4832	58.5578
21.8867	21.7541	19.061	17.9675	15.7108	11.4395	48.0322	52.3957	57.3874
21.2927	21.7126	16.1159	14.5589	14.4818	12.4794	47.1275	54.078	59.9899
19.1589	23.0619	16.3725	19.6906	17.7287	11.5738	48.3257	53.1161	55.9665
20.0373	23.0784	18.5169	16.0464	16.3241	11.6603	58.8738	53.6041	56.1283
19.8173	19.725	14.5658	13.8267	16.8697	12.1814	49.3097	55.2845	54.1315
20.8982	19.9488	18.082	13.5532	15.4319	10.4343	49.108	54.9648	49.7838
19.3718	23.5694	16.3283	15.3677	15.1216	10.9173	45.5763	51.9402	55.9574
20.0862	19.0421	15.9251	14.575	18.8363	11.2841	49.9043	52.6951	55.8323
19.7679	20.1799	13.5924	17.58	16.8823	11.4393	51.7312	53.725	56.4053
18.7423	21.25	18.5681	14.5102	15.339	11.4653	55.7566	53.7136	53.486
22.412	19.1469	13.9907	13.9131	15.9501	12.9169	49.8315	55.3349	50.9108
17.8522	21.322	17.7459	19.2018	17.5394	11.8629	50.9273	51.5012	51.3664
18.5915	20.1476	15.2744	14.3491	15.276	11.6468	50.024	49.0825	56.3023
20.7027	21.9185	16.6395	15.7841	17.1746	12.2923	49.6825	50.4154	56.3033
19.016	19.8168	17.8688	15.7822	18.1706	11.2252	51.6991	54.6532	47.3876
18.2212	21.0185	19.1096	13.9516	17.9925	11.2219	48.749	51.5285	52.0309
21.4315	22.3149	14.7864	15.3343	18.2663	11.9119	47.5726	50.6584	56.0816
20.8665	20.7945	17.6032	12.4138	15.878	11.7241	51.9411	51.7102	52.1189
18.9464	21.6706	18.5498	15.8054	16.6076	10.8183	46.8965	53.3321	54.881
18.7594	22.5833	21.2731	14.3671	17.538	11.4021	52.4783	49.7765	54.5836
20.9797	21.7949	16.3717	16.8029	14.7612	11.7931	56.6029	53.5708	49.9866
22.4528	21.0034	15.9345	14.2763	16.6012	11.6347	50.267	56.1232	49.8216
22.0124	18.5966	17.0955	15.715	20.6119	10.9757	52.7251	56.4986	59.0773
21.1205	21.9704	19.6295	17.5462	19.1286	11.5279	46.4832	54.7399	58.1292
18.8416	20.15	14.283	19.9569	17.2648	11.4819	60.3652	49.3792	55.3173
19.476	20.0277	19.0724	18.897	17.2499	11.9383	49.4812	55.4452	52.3036
19.7367	21.8387	16.652	15.8475	15.351	11.7139	48.135	48.1316	48.6685
17.8587	20.4777	17.1758	12.9815	15.9141	12.2357	50.2029	51.1525	59.9176
20.6017	21.985	15.2598	19.9247	14.293	12.3258	47.7732	52.5358	55.6132
21.1142	20.2095	18.7326	15.8034	16.2978	11.7344	47.4594	54.8497	54.3697
21.761	22.2067	17.1102	15.9998	14.0806	11.8809	50.1246	51.6887	57.6438
19.3942	21.4833	15.7259	16.4942	19.0138	11.1653	53.4462	56.7914	56.6131
18.3764	20.444	14.2329	19.6653	17.1577	11.6007	50.3786	51.9828	58.5999
20.2562	20.9806	15.9144	12.6052	17.0834	10.9551	48.7347	52.4209	51.3677
20.4702	21.9468	15.8111	14.0429	14.4031	11.9247	47.7872	50.1363	49.9254
19.607	18.0581	14.1194	17.1087	16.2769	10.7504	45.8213	56.5587	52.4614
20.9831	19.8958	18.181	14.7632	16.1773	12.0193	47.7452	54.9229	52.8812
20.1862	20.9084	17.7885	16.5217	18.1748	12.3697	51.2019	51.057	60.4737
19.9431	20.6483	16.7178	13.3041	17.1706	11.4041	50.636	54.7873	54.8209
19.5818	22.3286	18.3954	13.488	14.4788	10.6996	51.3854	50.1466	55.8488
20.708	19.4735	16.5858	21.1138	16.4688	12.325	47.2099	52.5751	54.6887
20.3376	18.5336	16.1981	12.2939	15.4968	12.3148	50.0255	53.4455	56.8013
18.5237	21.4528	17.1687	17.6591	16.3044	12.2474	51.1978	49.1736	46.8798
21.0819	24.1718	18.0692	13.0744	14.6764	11.8062	59.483	51.9894	49.3874
18.8275	20.1414	16.9452	13.8184	16.7445	11.1037	50.8967	49.5694	48.9446
17.2547	22.2301	15.7543	18.8141	17.024	10.9379	49.351	54.448	49.8051
19.8009	22.2354	16.8472	18.4132	14.8238	11.5165	49.9399	51.7081	55.47
21.3423	21.4262	17.5467	18.3357	13.7844	11.0749	55.1324	56.3487	67.6045
21.4879	19.345	20.3191	14.4473	16.579	12.093	50.1396	54.9561	50.809
19.8109	21.0513	15.7534	16.6386	17.4844	12.1436	52.657	54.8297	53.2526
18.8933	19.2558	18.2735	17.748	14.4644	12.3987	48.732	55.3809	55.8395
19.9126	22.235	17.101	21.0809	16.8707	12.3026	52.5803	51.3148	55.1659
19.2427	19.7779	18.1449	14.092	17.755	11.0595	48.8629	56.1908	55.7351
17.5742	20.754	16.5579	12.9492	16.9545	11.0215	50.2876	50.5538	54.2464
18.7231	21.1853	16.5063	16.1931	18.3714	11.5233	48.2474	52.3896	58.4683
17.5025	22.9925	14.483	12.6819	17.7715	11.4961	46.8264	51.6101	57.4296
20.6902	19.9911	15.8983	14.2481	15.7468	11.5389	49.6881	50.2722	60.8424
21.194	20.8633	15.3918	14.4688	16.9217	11.6108	52.1181	52.1172	55.3525
20.649	20.8953	16.6714	16.8957	15.9477	12.835	50.1404	53.7767	50.8182
19.3555	20.4838	17.9406	16.0588	17.434	12.3284	58.7931	51.153	52.7805
20.9751	20.7894	18.7478	14.0218	16.0269	12.5886	46.8941	53.3366	53.4278
17.9061	20.8976	17.4718	13.8804	15.5708	11.7377	47.5522	52.371	54.4556
19.6953	20.9631	17.7672	16.4643	16.0491	12.3165	49.244	52.9813	60.8692
20.2574	20.1086	14.9819	15.367	18.1569	10.6304	52.1945	53.3709	57.1851
20.0402	20.7187	17.3304	19.3331	16.1028	12.213	51.517	50.1425	56.0061
20.3675	22.4046	15.1784	14.6423	16.7433	11.8338	52.4328	51.115	49.9887
18.0495	21.058	17.2168	16.3841	15.2444	11.6022	59.2049	51.7984	45.7666
19.4733	19.0595	17.1119	17.717	13.6604	10.9383	60.4993	50.6994	48.1556
19.5246	20.0187	16.9442	14.225	14.9054	11.4024	46.8624	53.2693	58.2165
18.4533	22.6232	14.0361	13.181	15.0894	10.912	48.779	52.442	53.0839
19.1211	21.3571	16.0765	14.9144	17.7453	12.0261	50.222	54.8531	57.1202
20.0896	20.6106	17.8227	17.2584	15.6518	11.658	53.6419	50.6086	53.7075
20.8528	21.2491	18.1663	12.8897	18.1246	12.1621	50.1712	48.8702	55.9281
21.0674	21.1596	14.4881	17.3489	16.7085	12.2926	51.4793	46.5261	49.9079
20.4673	20.4764	17.6798	17.3687	18.0903	11.9221	52.3098	56.9247	62.3331
22.1699	19.9756	17.7933	19.3909	13.7148	11.5897	52.163	49.698	52.32
18.7737	21.8437	17.8038	14.5922	16.1836	10.9042	51.3351	53.1013	60.8214
20.5409	21.2651	17.0601	17.2852	17.1691	12.1194	47.1205	53.5525	55.2498
21.5268	21.9224	17.1026	15.6216	14.4046	11.8478	50.0905	54.9044	55.3394
20.6783	19.5287	15.0003	18.1799	17.8065	11.5457	51.0425	53.5723	63.2963
18.6374	19.2882	19.3227	14.4952	18.6662	11.6758	47.1015	53.2706	56.9178
19.5439	19.0186	18.2974	19.1032	16.374	11.394	52.5013	54.1813	53.1892
18.9633	21.1632	16.9559	14.7564	14.4872	12.0482	47.9773	52.7822	53.8386
20.8185	19.6384	14.7146	13.5321	16.1398	11.4292	50.4694	53.9777	57.1629
20.7822	22.0767	17.3975	14.8562	14.8567	11.9244	52.071	50.988	49.7675
21.9915	20.79	12.9695	16.4347	16.1643	12.4911	48.5553	55.9789	53.9462
20.5353	21.2129	16.8775	16.1092	14.5675	11.1111	50.1621	52.3448	62.2426
18.1346	20.0981	15.946	13.4761	18.7752	11.2045	51.7138	54.8057	58.0289
19.4759	21.6605	18.2549	14.4803	17.516	11.3444	51.259	50.2316	58.3465
20.4396	21.3003	15.9968	15.3597	17.7528	11.6632	50.2764	53.7325	47.2949
18.1026	22.5029	16.5431	13.7626	15.4894	11.3588	48.7246	49.1706	52.8518
20.0442	20.7791	16.682	15.6101	17.0225	12.1444	50.3101	52.2729	61.9667
18.8222	20.7125	19.2492	13.4399	15.6769	11.5357	51.7599	56.4441	48.424
18.7979	21.8511	16.4773	18.2613	17.47	10.5344	51.208	56.7913	61.7291
19.5658	20.2606	15.0807	17.3043	16.0648	11.8802	49.0123	52.6135	53.8612
21.5735	20.0351	16.1959	17.0616	14.9819	12.0167	50.0017	52.4192	60.4636
20.5032	19.8295	16.9739	17.5801	16.4018	11.862	49.8091	55.0319	56.0058
20.0064	21.8654	16.1474	15.8656	18.2438	12.5566	56.0773	52.034	49.3519
17.4638	21.3626	16.0894	15.882	16.4424	10.8981	52.889	52.9179	53.6141
18.6763	21.4141	16.6507	16.26	19.499	11.0599	50.8126	50.6972	50.8026
19.3621	21.21	14.3071	17.6236	16.4228	10.9377	50.5849	52.7605	57.1619
20.1782	21.6803	16.7068	15.7708	13.9257	11.5862	47.6749	52.3563	52.5892
19.3777	18.7424	15.7564	17.4384	16.244	11.9842	50.2131	50.675	59.6688
18.2125	21.9858	20.4171	16.005	15.7743	11.2488	49.1485	52.7006	48.6158
21.0536	21.9026	17.1283	22.7631	15.3353	11.2614	51.8616	53.3302	50.6276
20.6641	22.4751	16.4585	15.4025	16.5247	12.5968	49.7788	52.7349	48.1365
19.3465	21.6369	19.0242	16.7708	14.2129	11.5857	47.5604	52.7434	56.0492
18.4328	21.0847	17.3758	14.7903	14.2019	11.0585	51.1618	53.1556	48.2769
20.332	21.1636	14.5393	16.118	16.505	11.9861	52.9034	50.0835	53.9972
21.5007	20.8041	16.7833	20.7698	14.4353	10.9521	52.1581	51.0327	50.9023
20.3657	21.5655	18.3376	13.8917	16.9365	11.2386	50.3002	52.4174	56.069
20.8183	21.7789	18.0062	14.0129	16.8238	12.3543	48.0077	53.8184	51.6463
19.3092	19.5524	16.4572	17.866	16.2819	11.0857	54.1878	50.2503	53.4908
17.6998	23.6992	18.481	14.3176	15.7869	10.7523	51.3115	53.0597	61.2304
19.2052	21.297	17.8503	17.8921	19.2223	11.5896	51.7291	50.1977	61.2907
20.3718	22.4908	18.8358	13.253	15.7486	10.7887	50.552	50.7604	52.3335
19.4477	22.0663	15.3708	16.1532	16.4739	10.9484	47.6691	53.0676	58.5619
19.4094	20.5857	16.871	18.3707	15.565	12.0428	51.9576	51.3418	53.6356
19.4448	22.574	18.2961	13.9353	15.6567	11.2737	49.4136	53.5982	49.1048
18.741	23.1351	15.6094	18.2681	16.2092	10.9117	49.423	52.9173	53.0967
20.8776	21.7074	15.0734	14.1304	17.5471	11.8376	46.9189	55.4034	54.5976
18.9717	20.9997	17.2286	13.3367	15.2526	11.7908	59.564	52.4703	55.6619
19.7152	23.6292	15.631	15.6275	14.8966	11.7834	49.6584	54.0662	47.5288
21.4393	18.9758	15.4018	18.7605	14.5967	12.4054	50.4835	55.437	59.423
20.0492	23.5162	17.1032	19.3971	18.163	11.5684	53.1835	52.8721	48.3552
21.8978	21.4934	18.2204	13.2913	16.3345	10.9833	51.7983	52.977	54.1508
20.1409	21.1074	14.756	15.7445	14.8294	11.0011	47.5487	50.5055	59.6274
18.8974	19.4926	16.3143	16.5295	15.7231	11.7916	48.7171	49.4301	54.2749
22.7675	21.7956	17.9472	16.547	17.206	11.7289	46.8621	50.1102	56.8607
20.8902	21.3032	18.4002	17.2476	16.5502	11.9947	48.8972	55.3273	59.6676
19.6979	20.3202	15.8472	15.1347	15.3323	11.4595	49.2495	52.0079	49.8584
20.0382	20.0559	17.0259	18.0321	17.6457	11.6453	55.3483	52.2571	59.9632
20.9745	19.4682	16.7961	16.3426	16.3861	12.4356	52.6301	51.4589	61.8306
19.2031	21.4038	15.0128	16.2288	15.6333	11.6995	50.412	50.7335	53.2184
21.3087	22.5339	16.1424	12.4741	16.742	11.9152	51.8552	51.4005	52.0263
17.729	20.5843	16.7875	14.9719	15.4488	11.6555	45.1658	53.0049	48.5688
20.6282	19.5628	18.3288	15.3675	16.5204	11.638	58.7286	56.6904	53.7557
20.2261	22.5398	13.0164	13.9224	14.7805	11.3086	50.1863	49.8212	53.5112
21.3666	19.8929	18.8055	13.9752	16.0112	11.2201	55.4605	53.0774	54.533
22.1691	21.0391	15.7564	13.9834	15.6151	12.3098	53.658	52.8936	58.4966
21.1097	20.849	16.9509	16.9881	16.6454	10.6277	53.1334	57.3145	57.737
22.3749	19.8359	18.0284	15.393	15.9448	11.2035	53.9412	52.7025	50.3625
17.6155	20.0358	20.2616	17.3402	14.8258	11.2198	51.6306	54.2086	51.0541
19.8262	19.7776	14.7422	16.7099	15.7005	11.1615	49.6501	53.9619	46.7086
19.6854	21.5612	15.8604	16.1025	15.5967	11.4208	48.822	50.9571	56.528
20.2014	20.893	18.001	18.6993	14.4955	10.669	57.0347	54.4372	50.8014
23.0543	20.2408	17.0972	19.7796	15.701	11.9437	51.1017	51.5023	55.3103
21.4282	21.8467	12.8462	15.3414	16.2872	11.8374	49.7974	58.2266	47.0247
21.2036	19.9198	16.0674	15.7007	15.1119	11.9718	65.0851	54.3814	55.1305
17.4686	19.9598	15.9937	15.1351	17.1291	11.7164	51.831	51.3584	56.5916
22.5703	20.2132	17.3569	15.8886	15.2104	12.4455	50.6616	53.4618	56.4469
19.4756	21.1737	20.3146	16.463	16.6633	11.3326	48.1705	54.6076	59.0458
18.1647	19.6612	14.3492	12.5718	17.007	11.4492	51.6284	49.8326	48.3133
19.985	21.4235	15.8075	15.1395	17.8141	11.6398	56.1781	53.3516	47.7436
18.5258	19.7466	18.8186	17.0784	16.0551	10.6659	56.5808	52.2158	49.0028
17.8382	19.5927	17.6708	13.7962	15.869	12.4228	48.8707	50.8481	50.4947
20.3711	17.7245	17.3069	18.1491	16.1371	10.2428	49.1874	53.3693	58.4892
18.8134	19.2793	15.8212	17.2237	16.9211	12.1536	48.6811	52.4987	52.5457
19.5725	22.9861	14.0908	12.976	17.0579	11.694	50.9037	48.8419	50.8927
21.098	21.4196	18.4578	14.856	15.5028	11.3619	49.0455	55.4903	54.5836
20.1598	20.2108	20.4095	15.6921	17.5808	11.719	47.8928	50.5136	58.1872
19.9689	22.0041	18.7247	16.8505	15.9364	11.7013	51.7256	55.4397	56.267
21.8307	21.0495	13.777	14.2567	15.1668	11.6901	51.0469	51.2451	52.8382
20.8906	20.1194	14.1521	15.5178	16.7742	11.7611	48.7924	52.4467	51.5186
19.847	20.7841	15.6061	13.8161	13.6555	10.8508	49.9897	50.4648	56.3633
19.999	22.6221	19.6814	15.5052	16.384	10.7683	49.3572	51.916	59.1947
20.1004	21.4587	13.4907	13.9847	15.7059	11.4763	50.4511	57.308	50.445
20.3279	21.8482	15.4183	18.0699	19.0346	11.7993	54.3522	51.1983	55.4606
19.2612	19.8032	18.4068	17.8412	14.1236	11.4156	51.7295	50.5148	50.2075
22.1775	20.1097	17.696	16.2585	16.9379	11.8359	46.8031	54.6807	53.192
19.4958	20.8388	16.0419	16.082	14.9518	10.9376	48.3671	54.5221	47.2333
20.5342	20.2474	18.0509	16.7687	16.2511	11.2027	56.8125	55.5717	56.3155
20.7585	21.4275	13.7268	14.4906	15.3369	11.907	49.3523	53.9916	60.511
23.7277	18.7262	16.6439	15.692	17.5661	11.157	52.4852	53.1465	53.3092
21.4955	23.1036	16.7126	13.1418	18.5266	10.717	51.2104	54.1285	58.481
19.3437	20.2127	14.47	16.9494	15.5875	11.9679	47.3931	54.9456	47.0111
18.0963	20.5846	15.6863	17.7511	17.0336	11.8918	54.1383	54.0907	52.7036
22.6334	20.0408	16.989	16.9301	15.5388	12.2971	49.9771	52.6144	52.6303
18.9873	21.474	16.3159	14.0315	18.5109	11.0735	49.7128	51.4569	48.9985
20.038	22.6254	20.8189	19.3044	15.1292	10.8581	49.5579	52.3527	51.2576
21.1602	17.9409	18.238	16.0598	14.9957	11.8757	52.9507	54.7356	49.9344
22.0751	19.9999	13.7949	18.408	15.7623	12.5353	49.6605	53.9282	60.6794
17.9214	20.2145	17.362	14.4448	15.8278	10.4995	48.1497	53.5488	52.0723
19.378	20.6288	14.1529	14.3188	18.2171	10.9869	44.0221	53.4653	60.4016
18.0177	21.1122	16.4985	14.4245	16.5653	12.1816	49.3151	51.1285	54.3323
19.2335	21.81	19.9783	14.9114	16.4689	11.4541	54.0395	49.6356	48.619
20.1917	20.3351	16.7055	15.0656	17.2566	11.8005	51.9785	54.0195	55.212
20.534	19.9308	15.235	14.861	17.056	10.0521	58.1019	52.3726	57.0994
19.8687	21.5331	13.617	17.3913	14.5885	11.4897	54.3808	54.7223	55.6604
19.7238	19.3018	15.5244	18.5282	15.9382	11.8067	48.7426	54.5135	53.108
19.3634	23.984	16.7654	14.2143	14.5086	12.0908	49.975	50.7168	55.9576
20.8341	21.954	17.8181	17.1504	14.4514	11.8134	46.0605	55.841	54.2388
20.1707	21.525	18.2257	19.0816	19.0682	11.7191	49.3101	50.4563	64.724
21.7154	22.7348	17.9301	18.2418	14.3964	11.4312	47.2335	55.5958	56.3502
20.7299	21.1696	17.7079	13.9804	18.2105	12.3085	55.821	50.7459	50.0409
18.4444	20.4551	14.3863	15.8796	17.5777	11.1891	52.6691	53.1241	61.0031
21.7712	19.9972	16.7916	11.1917	17.6129	11.202	50.0774	47.9959	47.9468
17.5436	19.8668	17.1586	14.519	16.9442	11.7974	52.2724	53.9447	58.3368
21.3558	20.6261	17.0004	17.1968	18.0923	10.5521	51.0685	54.8034	56.0935
19.8436	22.8355	19.4808	13.8335	17.4723	11.7367	47.575	56.3353	50.0278
19.5839	21.1982	18.712	16.5288	15.9779	11.0444	46.9938	50.4512	55.8663
18.3214	20.6859	16.8862	13.9478	17.4286	11.9029	54.0607	57.384	60.0652
18.4057	20.7372	17.6933	11.9784	16.0089	11.1944	46.4017	52.1413	58.2382
22.404	21.3207	15.3769	15.7221	14.6436	12.0183	52.8414	52.4012	53.3847
21.7491	22.5854	16.5213	16.2044	17.5921	12.4956	48.3093	54.8295	49.138
20.7295	20.1597	18.3344	15.6123	13.7277	11.7294	50.0333	52.5612	50.8795
21.713	21.212	17.0241	22.7982	16.0151	10.8464	56.8748	49.8102	57.5501
19.5945	22.0505	15.8602	18.3744	15.0757	11.5507	48.6717	51.2487	60.1516
21.8674	19.4122	17.5666	15.2215	15.6156	11.1556	49.7426	53.6336	52.1926
17.102	19.3347	18.4703	16.7105	15.896	11.4775	53.4411	51.5837	58.464
20.741	21.4293	17.1351	16.547	17.3982	12.6812	53.1839	53.1488	55.3682
19.5005	21.8097	15.0528	17.5947	16.8127	10.9994	55.3976	52.967	49.4455
22.5895	22.1555	17.2546	16.0929	17.5737	11.5416	48.3944	49.4783	56.0483
20.0906	18.8713	17.5882	16.3105	17.3355	12.0654	48.8878	52.867	55.7558
18.871	20.8828	19.1361	16.0307	15.898	11.0568	49.9831	50.7566	54.9397
18.325	21.8381	15.8415	15.2458	14.4896	11.6486	48.3841	50.0474	51.8829
19.7201	22.5963	13.9382	14.2084	17.0733	11.733	47.0884	56.289	56.5513
19.6205	21.0719	17.5242	15.6836	18.0376	11.4668	51.4466	55.1364	48.4218
17.85	20.5847	19.4402	16.5695	14.7516	11.2301	49.8686	56.2464	63.2146
18.5367	20.0514	15.2739	17.2529	17.0665	11.3806	49.5702	55.5347	55.1899
20.7835	20.5526	18.0078	15.668	16.7451	11.5809	47.1591	55.708	49.8427
20.1928	22.2664	18.8965	21.5332	17.8672	11.5415	50.9201	49.3434	54.7021
22.0167	19.9263	16.2627	15.4946	19.057	11.6266	50.6169	54.1552	55.2846
20.6424	23.3395	16.6088	16.6191	16.7296	12.1111	56.0351	51.5346	52.3693
21.5962	21.299	19.9667	17.4553	14.5281	11.1919	54.9056	48.9079	48.3475
20.9587	20.7341	17.3	13.7844	14.2831	12.1076	49.6004	54.0733	58.8273
20.9255	20.1198	17.7117	18.203	14.962	12.4575	46.1712	53.7859	50.4727
19.9598	20.2776	18.2265	18.9295	16.383	10.4543	51.0918	48.9608	58.1324
17.9692	22.4294	19.4435	15.6868	18.2821	10.7418	51.5482	55.92	53.2225
19.4168	21.3548	16.6074	13.926	15.3556	11.9061	47.6853	50.0641	54.7926
20.4262	19.407	17.4619	15.7569	16.0297	11.192	56.9361	57.3418	51.7983
20.4393	21.7237	15.1847	12.8944	15.9355	11.775	55.3783	48.5873	53.8495
19.0034	20.6362	17.3369	18.75	15.7385	12.3978	51.0185	51.7341	61.8431
20.0293	22.4785	17.0025	16.5881	16.2877	11.7498	49.0068	52.7465	50.4901
21.7151	23.255	18.4299	13.5796	14.8845	11.2579	51.1731	51.3081	54.8545
18.6045	20.7389	16.9026	14.7861	15.215	10.9784	49.4564	53.6457	51.2034
17.9789	20.9176	14.225	17.1959	17.1876	11.8704	49.4261	55.6024	57.3466
21.4622	24.1997	16.696	14.8433	19.076	11.2101	48.0511	54.4409	55.3986
19.8878	21.7527	15.2232	12.3702	17.2798	11.7312	57.7193	53.4754	54.2389
21.3904	22.0831	16.5966	12.6878	17.7308	12.088	50.1708	55.4771	58.0452
20.0061	20.302	16.4261	18.9656	14.9067	11.2487	51.4415	55.6824	61.8785
17.8879	22.4379	18.5263	13.8109	19.4012	12.2432	51.3559	50.1305	58.3595
22.7409	22.1094	18.526	14.8656	15.4053	11.7529	47.276	52.6052	53.1394
20.202	18.9839	16.6549	16.2227	14.9689	11.8506	52.2887	53.159	54.8749
20.1331	23.1486	16.2812	11.961	15.3036	10.5098	52.4687	52.8233	53.5169
19.6609	21.8992	18.138	12.6887	15.1038	11.7155	50.6342	53.5842	55.3961
18.3501	19.7632	15.3915	17.8234	15.5066	10.5454	53.1738	53.4959	60.2539
20.2456	21.7167	14.2845	16.3068	15.9569	11.2691	49.0097	55.5122	49.2922
19.3029	19.9514	18.8369	18.0422	16.4373	11.5557	49.1231	50.2288	56.5216
21.2839	20.1257	19.0408	15.8106	15.8972	12.2122	51.415	55.4211	51.6149
20.9694	20.3766	18.2653	16.161	15.2519	11.312	45.8085	49.7667	46.9952
19.2534	21.873	16.3254	15.6031	16.551	11.8257	52.7757	51.2819	50.6959
20.4785	19.8561	18.8655	16.7997	16.5516	10.7954	47.4974	50.9468	56.6845
19.9108	21.2398	18.3674	11.376	15.7125	11.0738	48.4959	51.5756	50.6057
19.6325	20.805	16.6798	15.949	14.4076	11.0808	49.629	55.4126	51.2368
20.8494	21.766	14.7653	13.6597	15.8358	11.4183	48.4251	53.2429	55.2271
20.984	18.9811	14.4889	15.943	16.9415	12.0644	53.0831	52.1222	49.4085
21.2121	20.5048	19.3068	16.0892	15.3161	10.7392	54.5007	53.3089	52.0981
20.4909	21.3395	19.9938	14.575	15.2525	11.3304	50.2386	50.0739	59.2809
19.2893	21.4687	16.3198	12.8397	14.5584	11.8431	58.339	52.8482	61.3329
22.1191	19.8936	19.1783	13.7596	16.6779	10.5412	53.2467	50.977	58.5037
20.069	20.4337	16.5439	13.8313	15.1677	11.8882	48.5228	51.4576	53.2282
19.3671	22.7191	18.202	16.2815	16.3898	11.3028	49.3553	51.2969	51.4269
19.7332	20.8294	17.9435	14.8527	16.5458	11.5475	47.1015	50.2113	59.7285
19.5405	20.4192	16.5064	17.0442	14.5954	11.2687	58.5041	59.3814	50.4956
19.5495	20.1673	16.7734	18.1236	15.1095	10.5068	47.9261	53.7138	55.9011
19.6027	21.6748	15.2235	14.9563	14.063	12.0054	52.5206	55.9611	56.7896
19.345	21.434	15.8574	16.7908	17.4621	10.5408	56.248	54.9143	55.7586
20.7372	21.606	18.7226	15.7998	15.6861	10.3837	47.7219	50.1426	54.3714
19.3972	21.8523	16.6138	13.4328	15.4703	11.8983	54.5996	51.8849	51.4355
18.0184	18.7866	13.7214	16.9877	17.9511	11.1016	53.1122	57.8393	49.7957
19.8706	17.5235	15.6232	14.1518	16.2412	11.8257	51.2159	53.4339	54.1475
19.0134	20.3281	17.3079	17.3797	14.8239	11.3918	53.0699	52.3154	57.9237
19.185	23.4415	17.7863	12.9208	15.442	11.0799	51.7836	50.9823	45.2477
22.1936	19.7197	18.2911	15.4341	15.549	11.6384	50.5663	49.4705	47.4424
19.5042	19.9999	18.4513	16.6628	15.3057	11.3072	50.4966	55.5983	50.7227
22.3397	20.2585	13.8892	13.8828	16.2507	10.9627	52.97	52.2141	51.2004
22.2457	22.6916	14.6503	14.9479	15.9084	11.3559	49.6605	50.5089	54.4971
17.7766	20.0663	15.4089	18.1256	18.4225	11.7613	47.5313	50.0299	54.5257
21.1741	22.2081	15.5553	17.1163	17.996	11.9561	50.0667	50.1808	66.2611
20.4836	22.5878	16.0685	16.97	16.2602	11.6923	54.364	51.8504	54.3918
18.0255	19.6908	17.1586	15.2503	15.8234	10.9262	49.2786	53.4006	49.3069
20.7985	21.0239	18.5561	13.0501	16.0303	12.1417	51.4046	50.321	49.7342
19.849	22.5232	13.0994	16.7878	16.2489	11.5933	54.1582	51.2656	51.8332
20.412	20.8713	16.1897	17.6662	16.1865	12.0014	57.0989	51.8305	51.5768
21.1053	20.1661	14.911	15.3253	17.0375	11.9304	55.3413	51.9463	49.5317
19.0644	21.7328	18.6316	12.2931	14.1574	11.4191	45.9858	54.6155	49.3024
19.8796	18.4497	17.6387	14.7802	13.2817	11.4918	51.5872	53.8881	48.8316
21.1926	21.4196	17.5789	17.079	16.0438	11.3613	50.4796	50.9449	52.4703
19.2425	21.208	16.5812	16.2763	16.4534	11.4251	50.1321	51.1878	57.9158
20.6652	20.6204	16.5955	16.5506	18.4627	12.6499	50.6011	50.916	56.6074
17.8813	21.4306	14.9847	14.8788	15.2322	11.2657	53.9554	51.2395	58.5361
19.1231	23.7173	18.7409	14.8314	15.9599	12.9273	56.5897	54.3431	48.7291
19.6684	21.4806	13.733	15.8419	14.8918	10.9302	51.5149	53.839	53.0673
19.5892	19.3027	15.577	14.5825	17.9776	12.1131	52.1935	53.2711	53.6468
18.5513	21.386	17.8972	15.1953	17.0543	11.8788	48.4725	52.3554	50.5707
20.3095	21.1806	15.0793	16.0067	18.5958	11.1831	48.3053	51.1696	51.5495
19.779	20.5722	20.4639	18.487	16.2585	11.7265	49.1759	54.2097	51.5937
19.7093	22.582	14.5031	13.4006	14.5156	11.0249	51.1047	52.0263	54.6008
17.7569	23.1412	17.9416	14.4468	15.5043	11.3118	50.0754	47.3711	53.557
19.6668	20.2708	15.3435	15.4782	18.1383	11.525	47.5904	56.1827	49.849
22.4171	20.7453	17.1992	13.9242	17.3476	11.303	48.3597	51.1048	58.1935
17.2481	20.8206	17.225	19.244	16.9535	11.7704	47.0636	52.5387	58.689
16.843	20.5953	17.3456	14.1431	15.3998	11.7656	50.9666	50.4573	63.4795
21.3796	19.1238	14.0635	14.8839	14.8276	11.4143	51.9517	56.1451	57.7718
20.4533	20.228	15.6355	14.9696	14.6271	11.0083	50.8035	52.852	54.5211
19.0505	21.8245	15.6892	14.3439	17.7703	12.0917	54.2496	51.5039	53.6274
19.121	20.0623	17.7949	13.5527	18.4902	11.4041	49.1721	50.9026	59.6916
19.4771	21.1317	15.3601	14.5461	14.6506	11.0243	51.8825	51.5748	52.1665
18.3292	22.9558	14.7374	16.743	17.5211	12.0644	49.1096	55.3296	53.043
22.7824	20.779	17.1632	17.289	18.0483	11.5172	54.1013	51.7489	54.8961
20.6948	20.7187	18.6076	16.0673	16.1841	11.1568	49.8385	54.9824	64.1172
17.4968	21.9778	17.6176	16.2414	15.5448	11.6643	52.1661	51.2548	51.9552
21.754	20.696	21.4312	11.9839	16.4385	11.542	52.9057	52.4584	58.8734
20.8369	20.0982	17.1198	12.2011	17.2208	11.2639	47.8412	53.0745	58.8571
22.2647	20.4091	14.6522	14.2312	16.3368	10.3786	53.0986	49.4817	55.6286
20.1546	20.6525	16.1733	14.9749	19.335	12.4088	51.2331	54.1756	54.959
21.3582	20.1203	17.5754	17.1902	15.2802	11.6315	47.0153	52.9428	55.7329
20.3422	22.0307	14.7531	16.6828	16.7749	12.1049	50.8531	53.9561	50.1512
21.9201	22.3555	17.4942	16.1948	18.0603	11.1263	53.5871	54.8134	59.972
19.1112	20.3139	13.0027	13.5773	19.0602	10.99	51.4437	51.1142	50.801
19.6661	22.0643	17.8777	10.804	15.4372	11.6043	54.936	59.6451	51.9772
21.9536	22.8174	16.9919	18.1339	14.5512	10.7469	53.3205	54.2515	54.942
17.1676	21.9725	15.1002	16.0975	16.2455	11.5326	51.7127	50.5657	50.6323
20.1944	21.2172	18.7363	16.703	15.4263	11.265	51.5709	51.3744	61.4225
20.3521	21.9361	16.5957	12.5137	16.1326	10.6571	51.088	53.1469	49.7342
20.2068	20.4098	15.3572	15.2138	16.2237	12.4618	48.2281	56.8114	59.7131
20.9995	21.0377	16.6153	14.6613	15.8103	11.8281	51.4673	52.5771	51.5749
22.2224	20.1308	18.0147	16.2693	19.441	12.0949	44.8266	49.9582	49.1346
20.0716	21.7373	19.3003	16.6194	18.7154	10.9961	56.3845	58.9754	53.8455
19.5064	23.2386	18.1066	16.3652	15.2601	10.8404	49.4006	55.6475	57.8379
19.1969	19.9082	16.7459	16.3518	13.5933	12.1352	52.8837	52.5111	61.999
19.8592	21.1779	19.3193	17.5137	17.9428	11.836	50.6405	55.3853	62.4931
18.52	19.0851	16.5135	15.6619	17.8078	11.7595	50.156	49.9952	59.3965
20.3287	19.6955	17.2324	13.7437	14.6544	12.7469	46.2142	53.1221	62.2678
21.9869	20.6054	18.9199	15.5607	16.4738	12.3015	52.1506	52.4471	59.8016
19.6988	21.296	17.1957	13.8823	14.4707	11.6799	52.878	49.6044	60.2652
20.3753	20.4826	17.3711	16.9993	14.9379	10.6166	52.1768	55.744	52.4937
19.3963	21.2556	17.2336	14.1256	15.6957	10.8005	46.8951	52.3628	58.9077
19.7649	22.0476	15.8815	15.504	19.6439	12.0434	49.5047	49.069	52.4206
20.5296	22.4319	15.6774	12.8079	15.6519	10.5328	54.2385	49.7881	52.4242
19.7804	21.0653	17.0912	14.0641	13.5911	12.0063	51.6833	52.0406	55.5964
19.9454	19.7569	16.2092	15.0074	16.3278	11.9915	49.4647	53.4912	55.6672
19.0746	20.545	15.1578	12.9002	16.6196	12.4502	51.4178	51.8345	53.7966
18.4423	20.7742	17.684	14.0636	15.3266	11.5759	50.7171	50.6353	54.3272
18.9371	20.6432	20.2472	17.3996	19.1012	10.2107	47.4257	52.8901	54.8204
21.1788	20.7945	15.2405	15.0128	15.4647	11.7929	47.7648	53.2308	56.808
18.9963	20.3836	17.5456	19.474	14.4458	11.5367	57.0112	51.7577	48.8157
18.3095	22.5677	18.7395	15.1125	14.7015	11.9625	47.5785	52.3856	57.8745
18.6824	22.4186	19.4621	15.9025	14.8825	11.2724	49.218	49.1428	54.6819
20.0072	21.0338	16.437	13.3267	15.2961	11.1844	49.7278	50.8019	59.3408
19.9207	21.3357	17.8961	14.704	16.5441	11.5353	51.3265	51.555	52.3256
20.4057	20.2542	16.4381	15.3151	15.6251	11.7478	52.5203	51.1474	58.8149
19.9628	20.3078	15.5426	14.0271	16.5483	11.3313	49.8214	49.6051	51.8938
21.4302	23.0357	16.9584	16.5564	13.8226	11.0976	58.3604	53.2358	61.4517
19.7977	21.5276	21.6295	14.0362	15.389	11.1402	49.4227	51.5474	56.3063
21.0686	20.2706	19.2195	14.9781	18.1765	10.6042	48.4525	53.839	52.644
20.3722	20.544	16.0184	17.9453	15.7574	11.488	56.9659	49.2225	53.0211
20.6707	21.0499	15.7422	18.1448	17.1661	13.0522	50.4549	51.8301	60.9859
22.9206	19.2405	18.2942	16.3015	14.4158	10.8638	49.8734	52.4532	57.3405
21.171	20.3184	20.4463	16.2088	18.8304	10.4568	49.3907	51.719	63.3262
19.4473	21.3691	18.9153	17.2585	18.5057	11.471	50.7522	54.8129	58.3523
21.8808	22.6237	15.4373	16.6836	14.5988	10.4997	56.6832	47.6727	52.8991
20.2112	19.46	17.3061	14.9057	16.5834	12.5871	47.112	54.0688	57.9392
21.4323	21.7895	14.6694	13.5534	16.1102	10.8124	53.1711	53.6079	49.4135
18.5869	21.6877	17.0512	14.5491	14.6365	12.2504	48.136	51.195	61.9487
19.6962	21.7464	17.43	14.2425	18.637	11.9446	49.6139	51.9386	49.6221
20.9096	22.1904	18.5372	14.2973	16.8037	10.9205	49.4118	53.8818	54.9454
21.3424	19.7096	15.9952	20.0701	17.0903	10.5147	51.194	54.0676	53.1079
21.4462	19.8351	14.9391	14.669	19.2247	11.9271	48.3502	52.6835	52.5964
19.3364	21.3815	17.515	14.1723	16.36	10.7516	50.9173	50.7031	50.5394
21.8216	21.2454	16.1178	11.3111	18.1588	11.4777	48.8501	53.5985	53.8443
20.8426	20.1713	17.6834	15.9798	15.2863	11.6035	52.35	54.32	53.4811
19.0282	21.9738	14.9015	13.7788	17.09	11.6652	48.4365	52.6874	58.7078
20.951	19.6726	17.4327	15.2014	17.3843	10.3997	52.044	51.0489	51.7451
21.8548	19.4085	16.6406	14.9576	17.3426	11.8517	47.6652	57.3693	56.6777
21.443	18.7608	16.7767	12.1827	13.2857	11.9971	50.919	56.3005	61.2572
20.2756	21.2088	16.8732	16.0133	13.9777	11.7082	46.8968	53.8599	58.5196
20.8527	22.51	16.7642	12.9975	15.9058	10.8271	50.6436	53.8622	56.4919
17.3399	21.9464	15.9935	16.5532	15.951	11.4696	51.517	54.1849	57.2349
20.7144	22.7444	16.4352	17.2487	15.4829	11.1851	48.8702	49.7837	53.6499
21.58	20.8715	18.2454	16.7684	15.3375	11.3839	60.2922	50.1564	55.8261
21.7992	21.5145	16.8491	16.6599	15.038	11.6876	48.6203	52.902	48.897
20.9536	22.2096	17.4805	15.0918	14.9261	10.8452	48.0681	51.6479	54.5426
20.7246	20.2848	16.1389	12.872	17.6798	11.3774	46.9243	51.279	59.0511
19.7952	20.2931	15.6823	15.4317	15.0911	11.8596	54.7089	51.7276	57.542
20.5407	21.9502	20.2375	16.9379	15.8161	11.9677	55.023	48.9811	59.0039
18.5631	21.9905	15.5595	18.9851	17.5052	12.5177	56.7511	50.6155	55.0779
20.8233	20.9755	15.2684	13.9449	18.1418	11.7506	50.183	56.4606	48.8856
18.1888	21.7871	20.5364	17.8388	14.6526	10.8578	51.9531	56.0599	58.726
19.8172	20.4994	14.7949	18.3524	15.1202	12.4057	46.3632	49.978	52.6176
19.6246	19.575	18.1099	13.0801	16.7387	11.0626	61.4772	52.1585	58.5294
18.8627	20.3999	17.944	15.0013	17.2849	11.2055	52.2158	53.5959	54.4609
20.0447	20.323	16.8568	18.4172	16.8061	12.1824	53.2597	53.2267	58.7725
20.8775	19.7659	17.7267	14.063	16.3188	11.8846	46.4852	53.136	64.5273
21.544	21.1014	16.2276	13.2247	18.4599	12.05	57.1079	54.0249	60.8643
18.7851	22.3014	15.9572	12.0972	16.866	10.9704	56.4314	55.9969	54.7808
22.5794	20.0441	17.0734	16.6729	15.3697	12.6705	48.1105	51.04	51.6931
21.3101	20.6123	18.0239	18.7928	15.3453	11.618	54.2849	51.735	59.3725
18.863	20.3844	14.6278	18.373	13.2233	11.331	49.2748	48.0481	49.2232
19.1883	19.5558	15.1616	15.6059	16.0205	12.0746	49.4532	54.0542	47.316
17.6148	20.3719	16.2834	14.9998	17.9328	10.5784	56.2492	51.6551	55.7004
18.78	20.6776	18.7581	12.9452	15.5414	11.5568	46.7438	51.6432	49.8755
20.3453	21.2202	17.4057	14.6036	16.5128	10.2809	48.7891	50.1578	54.0565
19.5439	20.0628	15.868	15.4423	15.5269	12.2232	47.2608	57.1884	56.0963
21.9867	20.9066	17.7853	14.0697	18.1042	12.002	51.0522	52.2247	49.5942
19.8907	20.4131	19.0188	14.7884	17.0947	12.2897	50.3776	51.2753	47.6078
18.9766	20.9682	17.2954	16.5265	14.5814	11.821	48.5145	52.8221	56.3421
19.9569	18.8964	16.2143	13.8734	17.0295	10.6654	50.8473	55.3295	60.7414
20.6398	22.8291	18.6669	17.3179	16.1307	12.2035	52.6064	50.3232	54.7461
21.2113	20.3085	16.108	18.071	15.7942	11.6555	48.3752	53.5094	46.6491
20.5018	21.9035	18.1341	14.075	17.1901	11.5529	51.0559	52.0388	62.2285
20.8956	21.3399	13.6172	17.5156	14.6664	11.4352	50.4083	52.3917	49.5255
21.6684	21.8462	18.9356	11.5775	18.2774	10.2426	50.6426	55.2204	52.1314
20.044	21.636	16.4432	16.7979	18.0507	11.0896	50.4086	52.1779	52.1818
17.1011	21.9785	15.8838	15.7215	15.6732	11.4429	52.6358	53.7885	53.2541
19.9557	20.9506	16.9338	14.1057	16.9727	12.0336	50.0078	50.9997	57.0608
18.5749	20.9157	20.0569	14.1871	16.5094	12.151	53.2677	52.2819	58.2179
20.26	20.5107	15.8037	16.8168	14.2087	11.6682	54.4502	54.5651	56.6471

## Sheet: Figure 3 A-F
Colony_id	Growth-rate	Respiratory_activity	Lag-time	Distance	Condition
1	84111.2	0.0247291	9.94446	36803.2	Nitrofurantoin
2	99192.1	0.0395059	5.47102	35972.9	Nitrofurantoin
3	373368	0.0623287	5.90135	27163.9	Nitrofurantoin
4	286387	0.0473353	7.18311	32422.5	Nitrofurantoin
5	377505	0.061527	6.01313	30658	Nitrofurantoin
6	132875	0.0386493	6.75504	36875.1	Nitrofurantoin
7	385147	0.054515	6.2028	28841.8	Nitrofurantoin
8	220594	0.0575903	6.12681	27319.7	Nitrofurantoin
9	529261	0.0617176	6.77481	24687.9	Nitrofurantoin
10	171334	0.0439793	5.54423	36966.7	Nitrofurantoin
11	281444	0.0630575	5.7695	29068.8	Nitrofurantoin
12	165217	0.0343185	7.42225	35930.1	Nitrofurantoin
13	244742	0.0603568	5.971	32013.7	Nitrofurantoin
14	404833	0.0698852	6.1288	25639.2	Nitrofurantoin
15	193627	0.0649206	5.5548	28204.5	Nitrofurantoin
16	310843	0.0542187	6.66513	23801	Nitrofurantoin
17	321659	0.0590502	6.27468	25004.2	Nitrofurantoin
18	208189	0.0681802	5.59683	28610.6	Nitrofurantoin
19	386317	0.0659603	6.46586	26657.9	Nitrofurantoin
20	67554	0.0389872	7.37716	34887.8	Nitrofurantoin
21	244911	0.051247	6.60563	34723.6	Nitrofurantoin
22	76110.3	0.0462912	7.94117	35031.4	Nitrofurantoin
23	198710	0.0522446	6.9671	34580.7	Nitrofurantoin
24	108482	0.0556705	6.40731	23701.9	Nitrofurantoin
25	405150	0.0573123	6.2576	26475.6	Nitrofurantoin
26	185889	0.057048	5.96677	27928.9	Nitrofurantoin
27	256564	0.0556242	5.95809	29064.9	Nitrofurantoin
28	308982	0.0680373	5.52772	28388.4	Nitrofurantoin
29	437571	0.0563717	6.86965	23119.3	Nitrofurantoin
30	478380	0.0508012	7.06129	22549.7	Nitrofurantoin
31	101568	0.0541334	5.05334	34720.4	Nitrofurantoin
32	437186	0.043164	6.91716	29369.3	Nitrofurantoin
33	360265	0.0614376	5.86664	34708.2	Nitrofurantoin
34	256918	0.0476419	6.75547	34512.9	Nitrofurantoin
35	139404	0.0432704	7.36011	34559.9	Nitrofurantoin
36	261222	0.0536087	5.98613	28599.6	Nitrofurantoin
37	473712	0.0742031	6.57712	31334.6	Nitrofurantoin
38	231887	0.0408408	8.54318	34652.8	Nitrofurantoin
39	207214	0.0563755	7.0399	21682.2	Nitrofurantoin
40	383433	0.0583262	6.72446	27987.9	Nitrofurantoin
41	341617	0.0547612	6.52983	24634.8	Nitrofurantoin
42	693910	0.0538344	7.40102	21834.2	Nitrofurantoin
43	275811	0.075371	5.42391	27398.8	Nitrofurantoin
44	254464	0.0611517	6.43117	22728	Nitrofurantoin
45	301748	0.0586464	6.17096	34695.9	Nitrofurantoin
46	233225	0.0577549	6.96989	21536.7	Nitrofurantoin
47	379219	0.0524053	6.65156	25008.9	Nitrofurantoin
48	119018	0.0636771	5.84245	34113.5	Nitrofurantoin
49	462439	0.0554465	7.37609	21088.9	Nitrofurantoin
50	318706	0.0587198	6.67002	23195.9	Nitrofurantoin
51	336354	0.0571538	6.70791	21825	Nitrofurantoin
52	223240	0.0828518	4.62313	34407.2	Nitrofurantoin
53	356114	0.0559116	6.7264	22728.6	Nitrofurantoin
54	422874	0.050843	7.61137	20444.9	Nitrofurantoin
55	499368	0.0558546	6.41516	22286.3	Nitrofurantoin
56	122244	0.0146744	9.38141	37178.8	Nitrofurantoin
57	132660	0.05473	5.59563	33901	Nitrofurantoin
58	248902	0.0639862	5.79567	33127.5	Nitrofurantoin
59	395357	0.0582132	6.36239	27046.4	Nitrofurantoin
60	174027	0.070667	4.70125	33741.8	Nitrofurantoin
61	351492	0.0541975	6.24703	29021.7	Nitrofurantoin
62	315785	0.0471531	6.96049	23467.1	Nitrofurantoin
63	183257	0.0476746	7.13896	21181.9	Nitrofurantoin
64	254437	0.0511648	7.05141	22605.6	Nitrofurantoin
65	87711.5	0.0716765	6.17451	34348.2	Nitrofurantoin
66	178647	0.0473866	8.22282	21830	Nitrofurantoin
67	249884	0.0544067	6.29335	34652	Nitrofurantoin
68	474984	0.0592236	6.53595	32478.9	Nitrofurantoin
69	179769	0.0417582	7.83537	32327.4	Nitrofurantoin
70	175690	0.04438	7.9309	19543.1	Nitrofurantoin
71	279922	0.0474107	6.94137	19934.5	Nitrofurantoin
72	476573	0.053671	6.98679	25526.4	Nitrofurantoin
73	257171	0.0658239	5.63934	31984.9	Nitrofurantoin
74	295433	0.046588	7.8884	18629.3	Nitrofurantoin
75	137463	0.0511928	6.66987	37224.7	Nitrofurantoin
76	308610	0.0602192	6.06593	29874.1	Nitrofurantoin
77	284862	0.056271	7.03111	20306.7	Nitrofurantoin
78	70037.2	0.0453669	6.97812	35802.3	Nitrofurantoin
79	217016	0.0591295	7.24006	19038	Nitrofurantoin
80	258644	0.0529236	6.02038	28150.9	Nitrofurantoin
81	471039	0.0573463	6.05827	25444.8	Nitrofurantoin
82	339090	0.0518813	7.17762	22087.3	Nitrofurantoin
83	332979	0.068003	5.82597	34071	Nitrofurantoin
84	224499	0.0703481	5.96514	28997.6	Nitrofurantoin
85	247530	0.0539012	6.74474	19331.5	Nitrofurantoin
86	353112	0.0520559	7.03477	21176.2	Nitrofurantoin
87	49885.8	0.024955	7.60701	37136.1	Nitrofurantoin
88	409348	0.0678001	5.30804	27847	Nitrofurantoin
89	276407	0.0545192	7.19112	32769.5	Nitrofurantoin
90	458602	0.0396687	9.63819	17191.3	Nitrofurantoin
91	401822	0.0498717	8.21043	19182.6	Nitrofurantoin
92	400271	0.0656502	6.66103	24213.7	Nitrofurantoin
93	170064	0.0472826	6.84843	27431.4	Nitrofurantoin
94	297653	0.052033	7.24844	27284.2	Nitrofurantoin
95	477272	0.0514773	7.10337	28315	Nitrofurantoin
96	412485	0.0755778	6.24736	31388.8	Nitrofurantoin
97	493112	0.049671	6.95499	23828.3	Nitrofurantoin
98	396884	0.053678	7.36319	21081.1	Nitrofurantoin
99	277755	0.0567799	7.07726	20781.7	Nitrofurantoin
100	78559.9	0.00191603	9.98021	36555.9	Nitrofurantoin
101	276408	0.041326	8.64035	18376.1	Nitrofurantoin
102	314346	0.0350271	9.65838	17723.6	Nitrofurantoin
103	329073	0.0385605	6.36435	34661.7	Nitrofurantoin
104	235048	0.0395965	9.29191	17745.6	Nitrofurantoin
105	331794	0.0474822	8.11996	19774.3	Nitrofurantoin
106	365155	0.0518807	6.44996	33190.2	Nitrofurantoin
107	212838	0.0507726	7.23391	21733.4	Nitrofurantoin
108	244883	0.045874	7.56886	21855.5	Nitrofurantoin
109	271879	0.0541939	7.31453	21230.2	Nitrofurantoin
110	327327	0.052853	6.40836	36923.8	Nitrofurantoin
111	270112	0.0271991	5.97589	36768.3	Nitrofurantoin
112	84124.7	0.0105128	9.97274	36474.9	Nitrofurantoin
113	198538	0.0438968	8.0869	19135.3	Nitrofurantoin
114	515136	0.0537029	6.65056	31006	Nitrofurantoin
115	207387	0.0429448	7.36352	20081.5	Nitrofurantoin
116	273564	0.0537306	7.49107	21146.1	Nitrofurantoin
117	315429	0.057423	6.4011	33539.4	Nitrofurantoin
118	305801	0.0557335	5.93311	28420.8	Nitrofurantoin
119	209852	0.0518903	7.08531	24408.2	Nitrofurantoin
120	292889	0.0409316	7.59179	19255.3	Nitrofurantoin
121	227573	0.0586579	5.94058	33531.4	Nitrofurantoin
122	468944	0.0566111	6.72159	35386.1	Nitrofurantoin
123	175733	0.0488274	7.1211	24388.3	Nitrofurantoin
124	210131	0.0622303	6.58886	28281	Nitrofurantoin
125	295367	0.0522089	7.86936	19927.4	Nitrofurantoin
126	563747	0.0632046	6.69756	30734.2	Nitrofurantoin
127	374564	0.0646394	6.34156	25437	Nitrofurantoin
128	453830	0.0427502	7.6567	35161.4	Nitrofurantoin
129	354450	0.0561196	6.65078	32961.2	Nitrofurantoin
130	417408	0.0642852	6.30079	28116.1	Nitrofurantoin
131	298126	0.0460969	8.39725	19005.1	Nitrofurantoin
132	416265	0.0610761	7.18408	23457.7	Nitrofurantoin
133	445741	0.0692124	6.76956	31282.7	Nitrofurantoin
134	328721	0.0430634	7.91663	20445.8	Nitrofurantoin
135	458929	0.0549809	7.29783	32453.6	Nitrofurantoin
136	156831	0.0506589	6.99349	25162	Nitrofurantoin
137	156302	0.0468748	8.14638	19822.8	Nitrofurantoin
138	244764	0.0529476	6.60102	32619.6	Nitrofurantoin
139	227370	0.0462717	7.29189	22357.4	Nitrofurantoin
140	208951	0.0528012	7.50828	22275.7	Nitrofurantoin
141	469157	0.0511606	7.02104	24577	Nitrofurantoin
142	277984	0.0408316	8.86373	19585.6	Nitrofurantoin
143	280092	0.0505022	6.83279	35215.7	Nitrofurantoin
144	110979	0.0552982	5.75877	35130	Nitrofurantoin
145	549744	0.0548436	7.13587	26623.3	Nitrofurantoin
146	317133	0.0442271	8.38317	18993.5	Nitrofurantoin
147	357528	0.066715	6.58153	34792.7	Nitrofurantoin
148	436756	0.0540144	6.37751	27044.1	Nitrofurantoin
149	140836	0.020291	10.1846	37165.7	Nitrofurantoin
150	328071	0.0521652	6.60653	23637.9	Nitrofurantoin
151	128327	0.0746834	4.439	32875.8	Nitrofurantoin
152	48291.3	0.0720231	6.07301	32515.8	Nitrofurantoin
153	382044	0.0427764	7.09091	24099.1	Nitrofurantoin
154	268727	0.0312382	10.2497	17755.6	Nitrofurantoin
155	361126	0.0507587	7.48153	20860.6	Nitrofurantoin
156	319621	0.0653751	6.70029	28438.5	Nitrofurantoin
157	165599	0.0646691	6.28323	28534.6	Nitrofurantoin
158	190748	0.0603488	6.85437	22457.3	Nitrofurantoin
159	219827	0.0760105	5.53208	33636.2	Nitrofurantoin
160	89188.3	0.0767219	6.73135	33841.4	Nitrofurantoin
161	162222	0.0561072	7.11718	22404.3	Nitrofurantoin
162	211616	0.0567947	7.88214	20009.4	Nitrofurantoin
163	177016	0.0431762	7.84996	20144.8	Nitrofurantoin
164	139819	0.0650793	6.41954	24313.5	Nitrofurantoin
165	247555	0.0646591	6.38812	24058.1	Nitrofurantoin
166	115718	0.0752471	5.10139	33993.1	Nitrofurantoin
167	306432	0.0430195	6.73882	35478.2	Nitrofurantoin
168	319019	0.0631148	5.99431	31485.1	Nitrofurantoin
169	201261	0.0824484	4.75899	37224.8	Nitrofurantoin
170	147148	0.0689249	5.67127	33766.9	Nitrofurantoin
171	216291	0.071262	5.52504	33648	Nitrofurantoin
172	215460	0.0571945	5.95048	36551.6	Nitrofurantoin
173	274910	0.0578298	6.58939	28593.7	Nitrofurantoin
174	192180	0.0517934	6.81253	28439.2	Nitrofurantoin
175	91591.6	0.0487322	8.12743	20363.6	Nitrofurantoin
176	88929.7	0.0430206	8.05935	20449.8	Nitrofurantoin
177	210375	0.0285652	10.9857	17262.5	Nitrofurantoin
178	367166	0.0619471	6.36047	23836.5	Nitrofurantoin
179	419467	0.0578243	6.52859	25887.4	Nitrofurantoin
180	253826	0.0739866	4.82976	31910.1	Nitrofurantoin
181	85642.8	0.0174968	6.92229	36133.8	Nitrofurantoin
182	81470.9	0.0357244	7.38486	36615.3	Nitrofurantoin
183	240505	0.0333215	9.37123	20341.6	Nitrofurantoin
184	52119.1	0.0472289	6.83114	36452.6	Nitrofurantoin
185	81639	0.0691756	4.49787	37224.4	Nitrofurantoin
186	511515	0.0474118	7.51282	24635.3	Nitrofurantoin
187	228287	0.0519678	6.06034	34558.2	Nitrofurantoin
188	101546	0.0205223	8.32848	34188.6	Nitrofurantoin
189	234529	0.0600109	5.83355	35187.3	Nitrofurantoin
190	16365.2	0.033386	8.48731	28172.8	Nitrofurantoin
191	330270	0.0519007	6.26682	33883.5	Nitrofurantoin
192	81388	0.0488189	7.00203	28533.6	Nitrofurantoin
193	169174	0.041523	8.33353	20563.8	Nitrofurantoin
194	54044.9	0.0233272	8.12813	34196.5	Nitrofurantoin
195	107779	0.0819642	4.61134	31816.5	Nitrofurantoin
196	111027	0.076909	5.23347	32135.3	Nitrofurantoin
197	169953	0.036417	8.17346	20521	Nitrofurantoin
198	276435	0.0407697	8.61324	18530.3	Nitrofurantoin
199	258982	0.0528148	5.56161	36030.3	Nitrofurantoin
200	184537	0.0553667	6.14482	37205.7	Nitrofurantoin
201	117662	0.028616	6.90822	36078.7	Nitrofurantoin
202	363530	0.0551949	6.85087	28386.7	Nitrofurantoin
203	194279	0.0526524	7.12518	22889.3	Nitrofurantoin
204	220840	0.046956	7.98889	19713.7	Nitrofurantoin
205	126935	0.0756223	5.22596	33135.4	Nitrofurantoin
206	116632	0.0657932	5.30678	31970.8	Nitrofurantoin
207	165006	0.0758457	4.83629	32386.5	Nitrofurantoin
208	274329	0.0576717	6.14649	33255.8	Nitrofurantoin
209	268617	0.074042	5.77308	29955.5	Nitrofurantoin
210	310189	0.0554552	6.90958	23697.3	Nitrofurantoin
211	327841	0.0631027	6.17539	28692.3	Nitrofurantoin
212	396994	0.0579382	6.01528	35805.3	Nitrofurantoin
213	211226	0.0672873	5.32681	33094.3	Nitrofurantoin
214	338342	0.0456436	7.5674	23726.4	Nitrofurantoin
215	337185	0.0430322	8.1111	19766.8	Nitrofurantoin
216	290187	0.0594926	7.85177	21750.4	Nitrofurantoin
217	150324	0.0679313	5.34714	30688.5	Nitrofurantoin
218	150492	0.0300114	10.0162	18209.7	Nitrofurantoin
219	80374.9	0.0680297	5.38216	32451.6	Nitrofurantoin
220	191732	0.0624445	5.57494	33491.3	Nitrofurantoin
221	377864	0.0605125	6.65469	30064.5	Nitrofurantoin
222	161633	0.048855	6.99613	21941.8	Nitrofurantoin
223	122596	0.0223373	7.97265	37185.6	Nitrofurantoin
224	266751	0.0673652	5.94776	32689.9	Nitrofurantoin
225	205712	0.0454414	6.36014	34601.2	Nitrofurantoin
226	423687	0.066105	6.33201	26424.9	Nitrofurantoin
227	224458	0.0518389	6.00394	36068.4	Nitrofurantoin
228	137804	0.0769962	4.93881	31951.5	Nitrofurantoin
229	335569	0.0556159	6.98507	23670.7	Nitrofurantoin
230	221677	0.0718488	5.13107	30601.1	Nitrofurantoin
231	307604	0.0606163	6.50885	30672.4	Nitrofurantoin
232	219768	0.0620194	5.75518	33466.2	Nitrofurantoin
233	283042	0.0713954	5.70027	34568.3	Nitrofurantoin
234	46179.9	0.00888856	9.60029	35968.5	Nitrofurantoin
235	527222	0.0500809	7.34818	24842.6	Nitrofurantoin
236	196276	0.0597425	5.67062	35633.8	Nitrofurantoin
237	206203	0.060449	5.79673	31897.9	Nitrofurantoin
238	204409	0.0497087	6.0833	35075.3	Nitrofurantoin
239	310131	0.0542847	6.97342	25244.6	Nitrofurantoin
240	82360.5	0.06862	6.62425	35525.1	Nitrofurantoin
241	250553	0.0691543	5.44668	35722.4	Nitrofurantoin
242	402555	0.0567055	6.68151	28499.5	Nitrofurantoin
243	148828	0.0653045	6.98884	32655.3	Nitrofurantoin
244	141328	0.0541407	7.67632	21864.9	Nitrofurantoin
245	258861	0.0467681	7.93723	21986.5	Nitrofurantoin
246	216928	0.0630194	5.76609	35034.3	Nitrofurantoin
247	364424	0.073449	5.40213	31922.7	Nitrofurantoin
248	356795	0.0612674	6.12165	29503.8	Nitrofurantoin
249	78590.9	0.0442635	7.75933	21810.7	Nitrofurantoin
250	148593	0.0460713	7.01223	36030	Nitrofurantoin
251	189887	0.0579687	6.32199	35858	Nitrofurantoin
252	370127	0.0557067	6.58742	31606.2	Nitrofurantoin
253	169063	0.0375059	7.56934	32753.6	Nitrofurantoin
254	174853	0.0544626	6.5242	26308.2	Nitrofurantoin
255	265954	0.0582227	5.8324	28387.5	Nitrofurantoin
256	189407	0.0437724	6.92082	26171.7	Nitrofurantoin
257	212424	0.0355748	9.33666	18934.6	Nitrofurantoin
258	308063	0.077345	5.61083	29648.1	Nitrofurantoin
259	381199	0.0588511	7.52134	23480.1	Nitrofurantoin
260	139262	0.0587805	7.15526	23469	Nitrofurantoin
261	326037	0.0550107	6.88433	30142.8	Nitrofurantoin
262	56329.3	0.0465742	7.10603	26366.1	Nitrofurantoin
263	99321	0.0374359	6.61619	36047.7	Nitrofurantoin
264	90991.1	0.0264357	9.86816	19129.5	Nitrofurantoin
265	117698	0.0363479	10.0231	19010.3	Nitrofurantoin
266	35455.3	0.0350243	9.38075	37192	Nitrofurantoin
267	285504	0.0680912	5.72351	28499.4	Nitrofurantoin
268	309486	0.0746219	5.2074	35644.2	Nitrofurantoin
269	242698	0.0524128	7.23175	26857.1	Nitrofurantoin
270	274611	0.0512919	6.74244	26661.5	Nitrofurantoin
271	282621	0.0786728	5.24065	33623.6	Nitrofurantoin
272	94577.1	0.0135943	8.46092	35788.7	Nitrofurantoin
273	366770	0.0582242	6.30533	35568.3	Nitrofurantoin
274	92357.7	0.0633656	5.18157	37200.5	Nitrofurantoin
275	274555	0.0733861	5.98568	27371.8	Nitrofurantoin
276	175348	0.068026	5.4489	34154.1	Nitrofurantoin
277	429108	0.043291	8.23208	20090.7	Nitrofurantoin
278	252749	0.0659079	5.72656	32525.7	Nitrofurantoin
279	385369	0.0654548	5.65103	28920.2	Nitrofurantoin
280	231665	0.0593937	6.80906	25501.1	Nitrofurantoin
281	242458	0.0534286	5.66704	34876.7	Nitrofurantoin
282	83590.5	0.0659498	5.73311	32018.6	Nitrofurantoin
283	115894	0.0579715	8.21727	34442.4	Nitrofurantoin
284	253370	0.0442391	6.5079	26689.4	Nitrofurantoin
285	232710	0.0754862	5.2408	35024.3	Nitrofurantoin
286	112691	0.045083	6.81127	25624.8	Nitrofurantoin
287	87078.5	0.0476286	8.19274	21789.9	Nitrofurantoin
288	157729	0.0492793	7.31795	21664.6	Nitrofurantoin
289	193343	0.0796064	5.12021	34491.2	Nitrofurantoin
290	457259	0.0581889	7.02398	26701.7	Nitrofurantoin
291	262367	0.0575053	6.3995	30327.2	Nitrofurantoin
292	142210	0.0699422	5.21511	32019.9	Nitrofurantoin
293	117684	0.0510207	7.43754	21913.2	Nitrofurantoin
294	169319	0.0382602	10.2543	19125.5	Nitrofurantoin
295	625298	0.0560771	8.28925	22099.6	Nitrofurantoin
296	279613	0.0832939	5.40531	36031.6	Nitrofurantoin
297	297773	0.0490918	6.8078	35175.4	Nitrofurantoin
298	536455	0.0572426	7.55311	24456.1	Nitrofurantoin
299	221676	0.0341989	9.84401	19600.8	Nitrofurantoin
300	372833	0.0728471	5.80859	33181.9	Nitrofurantoin
301	407403	0.0559315	6.51616	34929.4	Nitrofurantoin
302	325444	0.069928	6.52367	34382.1	Nitrofurantoin
303	551396	0.0630479	7.04794	27159.9	Nitrofurantoin
304	626597	0.0652019	7.69632	24930.9	Nitrofurantoin
305	348588	0.0695201	5.85593	36312.2	Nitrofurantoin
306	298305	0.0544083	7.16757	23334.1	Nitrofurantoin
307	508322	0.0637663	7.22454	32207.4	Nitrofurantoin
308	140575	0.0405043	8.41232	20961.9	Nitrofurantoin
309	175015	0.0292923	8.64134	20774.5	Nitrofurantoin
310	375904	0.0574866	7.41554	24041.3	Nitrofurantoin
311	191569	0.0451312	6.54365	36511.1	Nitrofurantoin
312	228256	0.0696711	5.776	32206.9	Nitrofurantoin
313	545175	0.0774011	5.61811	32601.3	Nitrofurantoin
314	455118	0.0618321	6.34197	30800.6	Nitrofurantoin
315	341859	0.0501173	6.04118	34203	Nitrofurantoin
316	216707	0.0446386	7.74294	21848.6	Nitrofurantoin
317	201976	0.0407409	8.01778	22003.4	Nitrofurantoin
318	105275	0.0458172	8.62094	22408	Nitrofurantoin
319	23946.3	0.0511514	7.39864	22449.5	Nitrofurantoin
320	318347	0.0536008	8.40903	22569	Nitrofurantoin
321	164007	0.0384415	9.64057	21645.5	Nitrofurantoin
322	443407	0.0570331	5.56995	36200.2	Nitrofurantoin
323	375604	0.0576023	6.01257	33041.7	Nitrofurantoin
324	245216	0.0497434	6.42929	36622.1	Nitrofurantoin
325	178061	0.0407908	10.0964	21631.2	Nitrofurantoin
326	198643	0.047472	6.25749	35533.4	Nitrofurantoin
327	301726	0.149828	5.39007	34913.8	Nitrofurantoin
328	643850	0.0655469	7.28353	27427.2	Nitrofurantoin
329	254357	0.0615253	6.28758	32107.8	Nitrofurantoin
330	300492	0.081013	5.58326	36568.6	Nitrofurantoin
331	288595	0.0830735	5.87035	32561.3	Nitrofurantoin
332	157103	0.0685109	5.38527	35318.7	Nitrofurantoin
333	166554	0.0398431	6.06743	35373.2	Nitrofurantoin
334	203335	0.0342435	10.8772	19939.6	Nitrofurantoin
335	524983	0.049728	8.16188	23731.6	Nitrofurantoin
336	391566	0.052695	7.75377	24430.2	Nitrofurantoin
337	104636	0.0473145	5.76285	37192.1	Nitrofurantoin
338	175203	0.0542136	7.71256	24482	Nitrofurantoin
339	187655	0.0300101	10.4884	19848.8	Nitrofurantoin
340	230044	0.0582909	5.46107	36006.6	Nitrofurantoin
341	402921	0.0723693	6.95962	32052.2	Nitrofurantoin
342	92097.8	0.0644127	7.15756	35635.7	Nitrofurantoin
343	125175	0.0486405	6.66266	35330.2	Nitrofurantoin
344	283225	0.0682207	6.62099	27600.5	Nitrofurantoin
345	469744	0.0604111	7.82062	22472.1	Nitrofurantoin
346	162929	0.0308564	10.8983	20316.8	Nitrofurantoin
347	344980	0.0773902	5.83259	36054.8	Nitrofurantoin
348	304885	0.0586987	7.34826	27516.2	Nitrofurantoin
349	466937	0.0670523	6.56284	27852.9	Nitrofurantoin
350	198363	0.0747051	5.85955	33119.3	Nitrofurantoin
351	221311	0.0567023	7.78813	23846.2	Nitrofurantoin
352	373201	0.0472145	8.3123	23932.1	Nitrofurantoin
353	94968.2	0.047105	8.10548	22090.8	Nitrofurantoin
354	193216	0.0696003	6.3205	33195.5	Nitrofurantoin
355	119572	0.0538623	8.19032	22000.6	Nitrofurantoin
356	454021	0.0762503	6.35552	31284.3	Nitrofurantoin
357	343149	0.0703406	5.4707	33016	Nitrofurantoin
358	462303	0.0679095	6.80491	27115.6	Nitrofurantoin
359	293247	0.0723606	5.99348	32848.5	Nitrofurantoin
360	194725	0.0850121	4.99518	36992.3	Nitrofurantoin
361	150718	0.113138	4.77512	35487.7	Nitrofurantoin
362	600412	0.0651945	7.12686	26945.5	Nitrofurantoin
363	153626	0.140087	4.39619	35556.6	Nitrofurantoin
364	177596	0.0820894	5.13055	33820.9	Nitrofurantoin
365	98244.9	0.069169	5.15335	31885.9	Nitrofurantoin
366	291533	0.0836039	4.95527	35808.3	Nitrofurantoin
367	277983	0.0508185	8.09629	22520.3	Nitrofurantoin
368	214543	0.0800501	5.19071	34986.9	Nitrofurantoin
369	253687	0.14745	4.90902	35667.5	Nitrofurantoin
370	343485	0.0501176	8.13047	23183.9	Nitrofurantoin
371	457837	0.0418712	9.98514	21540.4	Nitrofurantoin
372	406932	0.0910835	5.05812	34016	Nitrofurantoin
373	317985	0.0779403	6.26285	30011.5	Nitrofurantoin
374	295820	0.0410315	6.78453	33011.7	Nitrofurantoin
375	68882.2	0.056559	6.21007	37206.1	Nitrofurantoin
376	290549	0.0595226	6.66103	27674.5	Nitrofurantoin
377	315617	0.078723	5.68582	30961.9	Nitrofurantoin
378	294409	0.0543103	6.41968	25589.8	Nitrofurantoin
379	107782	0.0646262	6.41486	25506.8	Nitrofurantoin
380	301113	0.0668761	6.19679	25940.3	Nitrofurantoin
381	92966.9	0.062566	6.65985	27782.3	Nitrofurantoin
382	386341	0.069037	6.51061	34016.8	Nitrofurantoin
383	196247	0.0415382	7.59452	36227.1	Nitrofurantoin
384	273620	0.0500137	6.77798	25302.9	Nitrofurantoin
385	181333	0.0400962	9.92483	21460.4	Nitrofurantoin
386	490544	0.0724134	6.20115	28014.1	Nitrofurantoin
387	212058	0.0989704	4.6787	35712.8	Nitrofurantoin
388	304855	0.0586541	7.1208	24132.6	Nitrofurantoin
389	274338	0.0448704	8.22152	24048.8	Nitrofurantoin
390	217136	0.0853869	4.58638	35184.7	Nitrofurantoin
391	84634.6	0.0625208	7.0237	24355	Nitrofurantoin
392	284778	0.0332611	11.036	21975	Nitrofurantoin
393	360923	0.0619517	5.55674	33113	Nitrofurantoin
394	80330.2	0.0376869	7.8459	32040.2	Nitrofurantoin
395	226563	0.0622884	6.69363	24307.7	Nitrofurantoin
396	360258	0.0698512	6.25059	26199.8	Nitrofurantoin
397	237289	0.0311967	8.05854	37191.6	Nitrofurantoin
398	346149	0.0646066	6.501	33083.7	Nitrofurantoin
399	177262	0.0423522	8.66598	23725.9	Nitrofurantoin
400	147172	0.0508548	6.2674	26241.1	Nitrofurantoin
401	97591.5	0.0573666	7.5428	24471.8	Nitrofurantoin
402	363436	0.0898363	5.32909	36931.5	Nitrofurantoin
403	285162	0.0713019	5.89229	34647.5	Nitrofurantoin
404	299202	0.0502604	8.16942	23336.8	Nitrofurantoin
405	135305	0.0677155	6.36206	34289.8	Nitrofurantoin
406	373786	0.0748885	5.61458	31715.1	Nitrofurantoin
407	259632	0.0659563	5.65799	34669.5	Nitrofurantoin
408	509475	0.0512374	9.98011	22676.4	Nitrofurantoin
409	272685	0.0421211	8.66819	22992.1	Nitrofurantoin
410	122753	0.0486748	9.20943	22814.3	Nitrofurantoin
411	106130	0.0597832	6.61042	33232.7	Nitrofurantoin
412	177672	0.06799	6.14184	29341.9	Nitrofurantoin
413	332658	0.0542652	5.79633	27544.2	Nitrofurantoin
414	326935	0.0695127	5.67695	29147.1	Nitrofurantoin
415	111620	0.0634075	6.19536	24869.2	Nitrofurantoin
416	137667	0.0358254	6.12712	36555.7	Nitrofurantoin
417	354762	0.0692812	6.0312	31232.9	Nitrofurantoin
418	305268	0.0560155	5.7632	28173.6	Nitrofurantoin
419	110379	0.0695686	6.64986	25123.9	Nitrofurantoin
420	135194	0.0685333	6.46777	25063.9	Nitrofurantoin
421	96224.9	0.0300818	8.30847	37187.2	Nitrofurantoin
422	281866	0.0646241	6.50811	27334.6	Nitrofurantoin
423	137016	0.0588271	5.963	29487.4	Nitrofurantoin
424	77582.5	0.0591254	5.95067	29381.1	Nitrofurantoin
425	233334	0.0847134	5.40261	31606.3	Nitrofurantoin
426	315901	0.0767555	4.93753	32173.7	Nitrofurantoin
427	276255	0.0703997	5.49847	34356.4	Nitrofurantoin
428	541116	0.0596845	6.77756	35691.4	Nitrofurantoin
429	424583	0.076624	5.99166	32883	Nitrofurantoin
430	197710	0.027827	10.3445	22961.3	Nitrofurantoin
431	224047	0.0708199	6.15047	30417.3	Nitrofurantoin
432	306877	0.0918975	4.9527	35211.3	Nitrofurantoin
433	438324	0.0561325	6.85149	25661.3	Nitrofurantoin
434	266973	0.057295	7.7135	24816.5	Nitrofurantoin
435	311585	0.0664223	6.21673	29015.9	Nitrofurantoin
436	250585	0.0697176	5.99989	30450.1	Nitrofurantoin
437	245431	0.0887366	5.23847	33556.5	Nitrofurantoin
438	263800	0.0828275	5.46397	37212.9	Nitrofurantoin
439	69662.5	0.0173601	7.8331	36332.1	Nitrofurantoin
440	197097	0.104061	4.44896	36864.3	Nitrofurantoin
441	273793	0.0670861	5.791	32658.3	Nitrofurantoin
442	87972.9	0.0539988	6.91938	24970.8	Nitrofurantoin
443	700274	0.0818675	6.74181	27923.9	Nitrofurantoin
444	65839.9	0.0463496	8.01933	25055.9	Nitrofurantoin
445	405980	0.0867679	6.17332	30626.5	Nitrofurantoin
446	231883	0.0729534	6.02507	30714.2	Nitrofurantoin
447	369168	0.0630267	5.35986	31934.6	Nitrofurantoin
448	483709	0.0667759	5.51415	34745.1	Nitrofurantoin
449	250615	0.0865889	4.95382	33131.4	Nitrofurantoin
450	112355	0.0535611	6.23941	35246.6	Nitrofurantoin
451	150863	0.065284	6.74976	26702	Nitrofurantoin
452	294212	0.0772782	6.5405	26756.1	Nitrofurantoin
453	327574	0.0721154	5.78169	30815.6	Nitrofurantoin
454	465770	0.074105	5.98194	35806.2	Nitrofurantoin
455	361007	0.0921423	5.57491	32615.9	Nitrofurantoin
456	585376	0.103085	5.27629	36880.9	Nitrofurantoin
457	206076	0.0809215	4.92651	33889.2	Nitrofurantoin
458	214942	0.0724406	6.9913	27372.2	Nitrofurantoin
459	285620	0.0878609	5.65781	32164.2	Nitrofurantoin
460	589436	0.081342	6.49764	29363.2	Nitrofurantoin
461	264628	0.0627221	6.14665	33137.6	Nitrofurantoin
462	487897	0.0768053	5.25886	32281	Nitrofurantoin
463	467892	0.0828771	6.11553	31126	Nitrofurantoin
464	241652	0.057976	7.16624	27832.4	Nitrofurantoin
465	456204	0.0818522	5.87161	33740.4	Nitrofurantoin
466	303223	0.0687135	5.51335	33955.8	Nitrofurantoin
467	471492	0.0538284	6.27093	28165.3	Nitrofurantoin
468	170838	0.0649824	6.92454	27542.9	Nitrofurantoin
469	140173	0.0517583	6.84328	35173.6	Nitrofurantoin
470	170931	0.0728787	4.9644	35007.5	Nitrofurantoin
471	296008	0.0547404	6.73437	27970.5	Nitrofurantoin
472	339997	0.0567113	6.52563	30536.5	Nitrofurantoin
473	299088	0.0780507	5.61789	34370.2	Nitrofurantoin
474	177919	0.0737533	6.71267	30360.2	Nitrofurantoin
475	764979	0.0695625	6.87629	30275.3	Nitrofurantoin
476	117924	0.0767154	5.95438	30343.4	Nitrofurantoin
477	550174	0.0621411	6.59303	30666.4	Nitrofurantoin
478	351990	0.0755548	5.70969	32955	Nitrofurantoin
479	226642	0.0831581	6.22619	29589.9	Nitrofurantoin
480	149603	0.0803339	6.20448	29688.8	Nitrofurantoin
481	273386	0.0625453	7.3095	30462.7	Nitrofurantoin
482	381205	0.0670579	5.63117	33976.5	Nitrofurantoin
483	517310	0.0589135	6.83828	29626.4	Nitrofurantoin
484	347799	0.0849763	5.37666	33540.6	Nitrofurantoin
485	558253	0.0800003	5.91045	33116.7	Nitrofurantoin
486	418842	0.105867	5.32556	34399	Nitrofurantoin
487	258079	0.0695162	5.38713	37193	Nitrofurantoin
488	442774	0.0740303	6.02571	31231.2	Nitrofurantoin
489	446329	0.0916531	6.03915	32674.5	Nitrofurantoin
490	260413	0.0787308	5.83071	31542	Nitrofurantoin
491	298698	0.0962394	5.48062	32386.2	Nitrofurantoin
492	239137	0.0816435	5.43169	31596	Nitrofurantoin
493	347358	0.0704547	6.17531	30444	Nitrofurantoin
494	497982	0.067559	5.70874	36080.9	Nitrofurantoin
495	311067	0.0883309	5.47411	32697.9	Nitrofurantoin
496	403460	0.0975583	5.42969	33117.3	Nitrofurantoin
497	214898	0.0932391	5.60357	32882.6	Nitrofurantoin
498	187878	0.0829371	5.56209	32863.3	Nitrofurantoin
499	339917	0.0885972	5.53013	33113.5	Nitrofurantoin
500	132751	0.103709	5.73915	34662.8	Nitrofurantoin
501	387593	0.109024	5.67944	34836.9	Nitrofurantoin
502	309184	0.0931081	5.84127	33701.9	Nitrofurantoin
503	502756	0.104908	5.24179	36432.8	Nitrofurantoin
504	144033	0.0416925	6.8379	36097.5	Nitrofurantoin
505	412106	0.112845	5.37521	34728.6	Nitrofurantoin
506	511735	0.103149	5.81945	34351.7	Nitrofurantoin
507	677912	0.107283	5.87288	35010.4	Nitrofurantoin
508	308690	0.107745	5.10706	34607.8	Nitrofurantoin
509	345184	0.0902681	5.29319	35359.4	Nitrofurantoin
510	79733.2	0.0853747	7.19315	36762.4	Nitrofurantoin
511	629585	0.0948273	5.70437	35753.7	Nitrofurantoin
512	391182	0.121348	4.62446	36910.7	Nitrofurantoin
513	230650	0.107558	4.7821	35541.6	Nitrofurantoin
514	608471	0.125509	4.89307	36754.9	Nitrofurantoin
515	114199	0.0307667	6.80693	36174.6	Nitrofurantoin
516	291621	0.119884	4.82949	36072.7	Nitrofurantoin
517	317899	0.113009	5.12786	36033.3	Nitrofurantoin
518	321742	0.125262	4.7471	36909.5	Nitrofurantoin
519	343939	0.110371	4.89324	36440.6	Nitrofurantoin
520	371852	0.105355	4.68921	36030.3	Nitrofurantoin
521	414177	0.119369	4.55007	36683	Nitrofurantoin
522	491273	0.103549	4.49857	37098.6	Nitrofurantoin
523	196994	0.0916269	4.49368	37110	Nitrofurantoin
524	215963	0.102209	4.50031	37155.3	Nitrofurantoin
525	24459.4	0.0714667	7.54195	37212.3	Nitrofurantoin
526	39310.3	0.0187652	8.47904	36512.2	Nitrofurantoin
527	555191	0.0722417	6.16459	28658.4	Nitrofurantoin
528	309020	0.0596349	6.37849	29720.3	Nitrofurantoin
529	402213	0.0652996	6.31622	31649.6	Nitrofurantoin
530	302586	0.0672496	6.01597	29839.6	Nitrofurantoin
531	376690	0.0664875	6.08181	31442.6	Nitrofurantoin
532	475709	0.0574519	6.35583	36352.8	Nitrofurantoin
533	177750	0.0560448	6.75237	30319.6	Nitrofurantoin
534	631641	0.0572594	6.67925	31402.7	Nitrofurantoin
535	439322	0.0582801	6.61755	28721.1	Nitrofurantoin
536	40169.9	0.019727	8.27917	36451.6	Nitrofurantoin
537	156938	0.0504192	8.17241	34509.5	Nitrofurantoin
538	240181	0.0549851	6.47201	30211.7	Nitrofurantoin
539	107088	0.0544545	6.15675	34387.8	Nitrofurantoin
540	249508	0.0626824	6.29562	36583.8	Nitrofurantoin
541	132340	0.0556959	6.65496	36690	Nitrofurantoin
542	120343	0.0564608	6.78044	27458	Nitrofurantoin
543	180707	0.0571838	5.56617	27456.8	Nitrofurantoin
544	389667	0.0495698	6.37824	34407.8	Nitrofurantoin
545	320365	0.0554894	6.30799	32436.1	Nitrofurantoin
546	71279.6	0.0282979	7.54528	34201.8	Nitrofurantoin
547	291477	0.0208526	7.1238	36158.7	Nitrofurantoin
548	312880	0.0692284	6.1961	31143.6	Nitrofurantoin
549	292147	0.0537266	6.33939	27037.8	Nitrofurantoin
550	82034.9	0.0509916	6.34291	34324	Nitrofurantoin
551	184987	0.0506287	7.42664	31180	Nitrofurantoin
552	76402	0.0639004	5.76557	31004.1	Nitrofurantoin
553	353998	0.0633988	6.55761	26201.7	Nitrofurantoin
554	472332	0.0767381	6.4308	27797.7	Nitrofurantoin
555	355607	0.0543233	6.47558	27296.7	Nitrofurantoin
556	215656	0.0503019	6.25752	31780.1	Nitrofurantoin
557	132137	0.0506284	5.97109	36422	Nitrofurantoin
558	176819	0.0426093	6.51658	31706.2	Nitrofurantoin
559	328626	0.052514	6.54892	29618.1	Nitrofurantoin
560	369762	0.0567413	6.70597	26017.9	Nitrofurantoin
561	265746	0.0469463	7.18689	32878.3	Nitrofurantoin
562	338147	0.0696939	6.28423	28814	Nitrofurantoin
563	584439	0.0614662	6.61156	26118.9	Nitrofurantoin
564	311427	0.0752075	5.53281	32302.7	Nitrofurantoin
565	447484	0.0536587	6.39359	25747.9	Nitrofurantoin
566	502068	0.051795	6.85522	25187.2	Nitrofurantoin
567	103985	0.0425991	6.60168	32291.8	Nitrofurantoin
1	186069	0.0256933	6.98812	36039.1	Rifampicin
2	319068	0.0557814	7.04079	34846.3	Rifampicin
3	275356	0.0710459	5.61753	25167	Rifampicin
4	92462.8	0.0552204	6.34652	35521.9	Rifampicin
5	203924	0.0756314	6.02812	25859.4	Rifampicin
6	313334	0.0645675	5.87566	32531.1	Rifampicin
7	153554	0.0601671	5.96009	35669.6	Rifampicin
8	106608	0.0223391	9.13378	34884.2	Rifampicin
9	178131	0.0669124	6.08749	23529	Rifampicin
10	474666	0.0675703	6.69292	35402	Rifampicin
11	387011	0.0690682	6.20678	23482	Rifampicin
12	133409	0.0664987	5.61848	35357	Rifampicin
13	462476	0.0723493	6.80879	27940.4	Rifampicin
14	170503	0.0513666	6.78344	27288.1	Rifampicin
15	164352	0.0558006	6.93766	27220.4	Rifampicin
16	337746	0.057394	6.79043	25054.4	Rifampicin
17	343940	0.0706532	6.50179	23899.4	Rifampicin
18	303174	0.0640091	6.27524	24740.3	Rifampicin
19	135356	0.0707685	7.57445	23339.3	Rifampicin
20	71774.2	0.0570398	6.00913	27907.8	Rifampicin
21	187926	0.0442958	6.80917	27798.5	Rifampicin
22	94916.2	0.00686907	11.0787	35413.7	Rifampicin
23	364866	0.0671704	5.84858	33729.8	Rifampicin
24	103680	0.0436053	9.23258	35317.3	Rifampicin
25	261902	0.0639464	6.14116	32104.6	Rifampicin
26	336826	0.0506429	6.79893	28086.7	Rifampicin
27	349656	0.0593675	6.77645	22448.1	Rifampicin
28	444466	0.0547807	6.57186	24925.4	Rifampicin
29	235176	0.0397871	7.41551	37208.9	Rifampicin
30	268688	0.0735802	6.20112	25347.8	Rifampicin
31	208281	0.0495839	6.59702	24439.6	Rifampicin
32	260060	0.0643568	6.86668	31490.4	Rifampicin
33	159322	0.0576352	5.26231	36989.9	Rifampicin
34	264489	0.067189	5.16327	35023.3	Rifampicin
35	379433	0.0509727	6.90171	29123.3	Rifampicin
36	191155	0.0654778	6.7504	27922.4	Rifampicin
37	194028	0.060994	6.70182	28019.7	Rifampicin
38	381213	0.0764483	5.94619	25124.7	Rifampicin
39	129162	0.0513138	6.14302	24431.7	Rifampicin
40	55659.6	0.0538978	5.93524	37032.6	Rifampicin
41	462877	0.0449016	7.37949	32500.9	Rifampicin
42	169250	0.0590302	7.50049	20210.7	Rifampicin
43	107539	0.0430888	7.91711	19773.2	Rifampicin
44	337819	0.054699	6.74873	19399.5	Rifampicin
45	195125	0.0619181	5.77099	34547	Rifampicin
46	104864	0.0381742	8.08383	29101.6	Rifampicin
47	467635	0.0606422	6.85677	22100.5	Rifampicin
48	114875	0.0373044	8.2113	28965	Rifampicin
49	429785	0.0893433	6.05945	34300.3	Rifampicin
50	244190	0.0561522	6.69814	19983.1	Rifampicin
51	97657.1	0.0581688	7.4258	19146	Rifampicin
52	154059	0.0580997	6.81221	19000.2	Rifampicin
53	190099	0.0634463	6.14767	19115.8	Rifampicin
54	176963	0.0506696	7.34479	19125.1	Rifampicin
55	372982	0.0572129	6.46199	28108.3	Rifampicin
56	217216	0.0696321	5.90615	32812.1	Rifampicin
57	183433	0.0556751	7.02841	30204.1	Rifampicin
58	345590	0.0660527	6.38851	24689.7	Rifampicin
59	105567	0.0308842	7.63014	19968.2	Rifampicin
60	85135.8	0.0457277	6.2733	20112.8	Rifampicin
61	341971	0.0564351	6.27664	29532.4	Rifampicin
62	181304	0.0398074	7.96685	19828.4	Rifampicin
63	81314.7	0.0368416	7.37723	19916.1	Rifampicin
64	251768	0.0478061	7.23849	19388.3	Rifampicin
65	244316	0.0448716	6.51123	28779.5	Rifampicin
66	309892	0.055238	5.8643	36072.4	Rifampicin
67	164002	0.019554	10.3561	37156.1	Rifampicin
68	79568.1	0.0554568	7.43155	18950.7	Rifampicin
69	293969	0.0521057	7.16021	30124.6	Rifampicin
70	147447	0.0371785	8.26164	20879.9	Rifampicin
71	235657	0.0486365	8.1809	20722.9	Rifampicin
72	110606	0.0519185	6.60291	19777.4	Rifampicin
73	332207	0.0752595	6.03837	29190.9	Rifampicin
74	69128.9	0.0644037	6.14554	18824.4	Rifampicin
75	309197	0.0659708	6.67485	32302.6	Rifampicin
76	335892	0.0584261	6.57043	25120.8	Rifampicin
77	150719	0.0409335	8.04451	20658.5	Rifampicin
78	269441	0.0539588	5.75622	33494.9	Rifampicin
79	122811	0.0515982	7.37621	20704.1	Rifampicin
80	92328.2	0.0386463	9.31005	18656.7	Rifampicin
81	219043	0.0450493	8.61351	23599.2	Rifampicin
82	335349	0.0437027	7.35965	33281.6	Rifampicin
83	149809	0.0481442	7.34375	23685.7	Rifampicin
84	131458	0.0492322	7.54713	17465.9	Rifampicin
85	96420	0.0585766	8.01201	17474.8	Rifampicin
86	192965	0.0664453	5.64448	35730.4	Rifampicin
87	150061	0.0512087	7.26286	18729	Rifampicin
88	154326	0.0468578	8.20868	20775.6	Rifampicin
89	323101	0.0742978	5.58226	32258.9	Rifampicin
90	243339	0.0490192	6.97449	22293.8	Rifampicin
91	159315	0.0356827	10.4251	16955.8	Rifampicin
92	201627	0.0419027	8.35014	24300.2	Rifampicin
93	288856	0.0542927	7.06526	24055.6	Rifampicin
94	364276	0.0519194	6.71936	29285.2	Rifampicin
95	141297	0.0456681	7.15575	33180.8	Rifampicin
96	280122	0.0620413	6.48117	25775.3	Rifampicin
97	347556	0.0546988	6.30216	36135.6	Rifampicin
98	262014	0.0455557	8.58217	16844.5	Rifampicin
99	282614	0.0391088	7.77361	22171.9	Rifampicin
100	651145	0.0465187	6.96923	34107.4	Rifampicin
101	57402.5	0.0443737	7.03959	23520.1	Rifampicin
102	251769	0.0439739	9.01765	16202.7	Rifampicin
103	548185	0.0665937	6.1069	29551.2	Rifampicin
104	298169	0.0513211	6.47831	25453.3	Rifampicin
105	14544.1	0.0384491	8.93119	16135	Rifampicin
106	218931	0.0392647	8.91847	17474.8	Rifampicin
107	472767	0.0509164	6.64957	33263.8	Rifampicin
108	281041	0.0460568	7.20712	21864.4	Rifampicin
109	189019	0.0570052	7.61449	32926.1	Rifampicin
110	342429	0.0378184	6.31816	36028.7	Rifampicin
111	222418	0.06729	5.87783	32480.6	Rifampicin
112	116077	0.0617645	5.6894	32742.4	Rifampicin
113	392010	0.0544653	6.42794	27189.3	Rifampicin
114	116769	0.0433448	9.20057	17363.4	Rifampicin
115	426883	0.0587684	7.34047	28289.6	Rifampicin
116	204056	0.0659403	6.12772	22022.8	Rifampicin
117	177946	0.0661055	6.86718	22163	Rifampicin
118	138184	0.0554399	7.78759	32749.9	Rifampicin
119	242093	0.0434726	7.66891	18690.5	Rifampicin
120	386075	0.0586494	6.08747	30364.7	Rifampicin
121	77437	0.0468081	7.35916	22337.9	Rifampicin
122	400675	0.0336969	7.32992	34709.5	Rifampicin
123	73277.7	0.0466993	8.70258	22168.7	Rifampicin
124	110404	0.0542831	7.60025	22368.2	Rifampicin
125	104897	0.0607015	7.58594	20110.7	Rifampicin
126	206698	0.029433	10.4323	17376.3	Rifampicin
127	318545	0.0509177	7.03414	22939.4	Rifampicin
128	121020	0.0307019	9.18749	25208	Rifampicin
129	345505	0.0537294	6.83937	28206.2	Rifampicin
130	127495	0.0514917	6.95011	22254.9	Rifampicin
131	63087.7	0.0384613	8.69001	18554.7	Rifampicin
132	97378.5	0.0474004	7.86758	20002.1	Rifampicin
133	363029	0.0506713	6.31107	32085.2	Rifampicin
134	254497	0.0275026	10.3972	15883.4	Rifampicin
135	251926	0.0675632	6.35924	29992.6	Rifampicin
136	364979	0.0493473	6.79928	22656.5	Rifampicin
137	150732	0.0609671	6.05821	26105.9	Rifampicin
138	67435.9	0.0665651	7.04448	25969.5	Rifampicin
139	152948	0.0348783	7.74686	19699.5	Rifampicin
140	100707	0.0387078	7.57573	19757.5	Rifampicin
141	103143	0.0504891	7.95833	32449	Rifampicin
142	87833.1	0.0548838	7.33218	32488.4	Rifampicin
143	254935	0.046062	7.02857	23106.5	Rifampicin
144	180256	0.0547633	6.36303	32011.9	Rifampicin
145	103816	0.0584926	7.64685	25893.5	Rifampicin
146	72070.7	0.0658893	5.47845	32280.2	Rifampicin
147	289156	0.048598	6.46923	26178.1	Rifampicin
148	262995	0.04061	7.23514	21027.3	Rifampicin
149	446769	0.0735614	6.83085	27078.6	Rifampicin
150	208755	0.0592834	7.03703	21307.4	Rifampicin
151	221713	0.0346641	7.17604	32291	Rifampicin
152	51378.2	0.0489154	7.67485	21182.6	Rifampicin
153	401233	0.0540262	6.54312	30046.9	Rifampicin
154	139759	0.0460703	8.54045	17531.6	Rifampicin
155	250944	0.0790464	5.2664	33025.4	Rifampicin
156	92077.7	0.0487421	8.45282	17615.1	Rifampicin
157	254374	0.0591879	6.84768	23188.4	Rifampicin
158	139774	0.0257016	10.3947	16759.3	Rifampicin
159	132303	0.0278759	11.2095	16668.3	Rifampicin
160	7678.95	0.0396401	5.99945	21117.3	Rifampicin
161	277382	0.0598099	6.95367	21465.8	Rifampicin
162	68136.8	0.0509292	7.07791	20222.1	Rifampicin
163	231630	0.0575435	6.14755	35746.3	Rifampicin
164	341387	0.0657578	6.28753	34053.9	Rifampicin
165	133504	0.0505664	7.0137	20285.4	Rifampicin
166	198198	0.0529411	5.4435	36595.6	Rifampicin
167	95535.2	0.0481379	5.29764	37232	Rifampicin
168	245093	0.0415496	8.53135	18223.2	Rifampicin
169	128158	0.0445296	6.93074	27085.1	Rifampicin
170	295927	0.0839697	5.52184	33895.3	Rifampicin
171	218651	0.0473375	6.98451	26980.7	Rifampicin
172	42967.3	0.0406922	7.91966	20078.4	Rifampicin
173	307440	0.0602906	6.11373	29901.9	Rifampicin
174	314746	0.0633137	6.33654	37181.8	Rifampicin
175	235635	0.0687765	5.54274	34867.2	Rifampicin
176	342955	0.0592521	7.45985	22056.4	Rifampicin
177	426537	0.0551084	7.19823	30009.2	Rifampicin
178	197372	0.0545163	7.23752	18781.2	Rifampicin
179	306758	0.0641387	6.48665	30741.3	Rifampicin
180	354728	0.0410288	7.13701	28418	Rifampicin
181	309512	0.0785616	5.24762	33064.8	Rifampicin
182	379841	0.0420478	6.78565	25285.5	Rifampicin
183	462319	0.0499525	7.48056	25031	Rifampicin
184	229038	0.0602752	5.83342	31572	Rifampicin
185	120663	0.013546	8.26487	34116.9	Rifampicin
186	192003	0.0352052	9.45283	16931.8	Rifampicin
187	252808	0.0426098	7.83037	18971.8	Rifampicin
188	165726	0.0173454	6.92455	34089.3	Rifampicin
189	203393	0.0573632	6.67591	23515	Rifampicin
190	82140.2	0.0440159	8.06639	18888.8	Rifampicin
191	231363	0.0548156	7.2957	22816.7	Rifampicin
192	460170	0.0602932	6.23913	26958.4	Rifampicin
193	366468	0.0734051	5.89844	36486.3	Rifampicin
194	296329	0.0707512	5.94311	31375.2	Rifampicin
195	207441	0.071238	5.64587	31376	Rifampicin
196	142426	0.0276605	10.7855	16672.5	Rifampicin
197	141112	0.0443702	8.67728	17918	Rifampicin
198	61387.9	0.0379059	8.80737	18088.4	Rifampicin
199	482469	0.0488097	7.0108	24147.5	Rifampicin
200	236134	0.0519963	7.63064	20129.4	Rifampicin
201	57773.6	0.0495558	9.26505	17949	Rifampicin
202	237746	0.0614649	6.23917	31993.4	Rifampicin
203	156945	0.045208	8.28418	23472.7	Rifampicin
204	92138	0.0351792	9.76884	19241.7	Rifampicin
205	127652	0.0584041	6.45149	29475.1	Rifampicin
206	67563	0.0103918	8.76286	36250.4	Rifampicin
207	52440.7	0.04245	8.33376	19358.9	Rifampicin
208	79129.1	0.0487807	7.45053	29287.1	Rifampicin
209	100313	0.0448629	7.86461	25590.6	Rifampicin
210	55232.2	0.0418387	8.59648	20304.7	Rifampicin
211	389639	0.0760224	5.78976	33512.4	Rifampicin
212	304789	0.0443986	6.54416	30083.9	Rifampicin
213	141065	0.0461177	7.74641	31379.8	Rifampicin
214	77668	0.0319047	8.19181	23086.6	Rifampicin
215	260613	0.0485922	7.8102	23347.3	Rifampicin
216	65431.6	0.0491404	6.1769	31296.6	Rifampicin
217	213087	0.035603	7.94731	36337.4	Rifampicin
218	244589	0.0676932	5.90547	32321.6	Rifampicin
219	118197	0.0440507	7.73526	29380.1	Rifampicin
220	126214	0.0469293	6.08367	31383.6	Rifampicin
221	417457	0.0577715	6.40634	27685.3	Rifampicin
222	369087	0.0535256	7.07607	27400	Rifampicin
223	136028	0.0467654	8.07817	19674.8	Rifampicin
224	129838	0.039881	7.92789	19614.1	Rifampicin
225	272563	0.0598335	6.55697	30966.6	Rifampicin
226	105267	0.037967	9.60292	18986.8	Rifampicin
227	378570	0.0722278	6.00546	33456	Rifampicin
228	78592.3	0.0240407	10.9412	37158.9	Rifampicin
229	122715	0.0419642	7.31507	19167.9	Rifampicin
230	78432.2	0.0439622	7.78253	20092.5	Rifampicin
231	176582	0.0461637	7.28112	20101.7	Rifampicin
232	455430	0.0490155	7.44063	24631.5	Rifampicin
233	25642.8	0.0392252	7.59686	18967.4	Rifampicin
234	311798	0.0587671	5.67043	31393.9	Rifampicin
235	66880.4	0.0433496	8.46289	19038	Rifampicin
236	113870	0.0297772	9.59946	17788.7	Rifampicin
237	83067.1	0.0249899	8.00081	36036.4	Rifampicin
238	72477.2	0.0335441	9.22374	17878.8	Rifampicin
239	253410	0.0716354	6.33881	30248.5	Rifampicin
240	144011	0.0470218	6.61534	26173.2	Rifampicin
241	177760	0.0422192	7.02179	26049.5	Rifampicin
242	288631	0.0768595	5.02432	31679.9	Rifampicin
243	99523	0.0468159	7.14853	19845.4	Rifampicin
244	126998	0.0476314	8.10858	19921.9	Rifampicin
245	132335	0.0754001	5.28738	33157.7	Rifampicin
246	6599.78	0.057972	5.79135	26095	Rifampicin
247	118999	0.0325242	9.92875	19942.4	Rifampicin
248	111261	0.0230771	9.52614	36071.7	Rifampicin
249	199099	0.0384072	7.62973	23934.7	Rifampicin
250	245546	0.0639944	6.19788	26941	Rifampicin
251	152777	0.0454625	7.40315	24047.9	Rifampicin
252	135892	0.0815116	5.65871	33208	Rifampicin
253	119771	0.0498219	7.77514	33547.8	Rifampicin
254	336027	0.0519499	6.83581	30956.3	Rifampicin
255	98446.3	0.0373275	8.60801	19094.4	Rifampicin
256	60410.3	0.0673755	7.08703	33104.4	Rifampicin
257	95455.4	0.035818	5.94339	35824	Rifampicin
258	108542	0.0386595	9.54337	19925.2	Rifampicin
259	269779	0.0694374	5.77433	35469.5	Rifampicin
260	335770	0.0370873	6.71358	25798.1	Rifampicin
261	212058	0.0779878	5.60684	33311.1	Rifampicin
262	307819	0.0589523	6.4515	28175.6	Rifampicin
263	119956	0.0435565	7.61492	19099.9	Rifampicin
264	260675	0.0705462	5.58202	31899.9	Rifampicin
265	210360	0.0733921	5.33029	34260.3	Rifampicin
266	444362	0.0520341	6.69382	25825.7	Rifampicin
267	118652	0.00793478	11.0257	17157.5	Rifampicin
268	281072	0.0643636	5.81257	30478.6	Rifampicin
269	189746	0.0832147	4.90308	36820.6	Rifampicin
270	233398	0.0607525	5.83494	33668.3	Rifampicin
271	348409	0.0569458	7.37102	22364.8	Rifampicin
272	91159.3	0.0320474	8.64985	19140.5	Rifampicin
273	88642.1	0.0353001	8.81699	19032.4	Rifampicin
274	158922	0.0818678	4.73165	36932.9	Rifampicin
275	280391	0.0593675	6.2535	32328.5	Rifampicin
276	205793	0.0646918	5.72594	34311	Rifampicin
277	138776	0.0494784	6.90246	28676.2	Rifampicin
278	122833	0.050923	6.97099	28593.8	Rifampicin
279	328828	0.0709762	5.34376	30393	Rifampicin
280	312088	0.056319	7.50136	21882.3	Rifampicin
281	337161	0.048741	7.43486	23731.9	Rifampicin
282	406686	0.0765965	6.3776	30730.4	Rifampicin
283	371735	0.080348	5.40472	36672	Rifampicin
284	313564	0.065452	7.46961	26889.9	Rifampicin
285	285756	0.0552058	6.26018	31715.5	Rifampicin
286	87097.2	0.0306293	8.16524	18488.6	Rifampicin
287	95088.6	0.0472891	9.20518	18403.1	Rifampicin
288	167194	0.0509113	7.5628	22752.1	Rifampicin
289	280266	0.0577246	6.52805	30242.8	Rifampicin
290	120514	0.0418767	6.69174	35750.4	Rifampicin
291	128514	0.0531895	6.85995	22634.4	Rifampicin
292	65372	0.0397636	8.37943	19295.3	Rifampicin
293	304609	0.0883598	5.06622	33970.6	Rifampicin
294	234218	0.0614618	5.42534	35203.2	Rifampicin
295	120495	0.0524401	7.40803	19341	Rifampicin
296	190293	0.0921265	5.22616	35792.5	Rifampicin
297	214094	0.0720767	5.66905	34560.4	Rifampicin
298	134702	0.0488514	7.67414	19600.3	Rifampicin
299	221420	0.0484471	7.12762	26626.8	Rifampicin
300	232360	0.0424515	8.38505	25199.2	Rifampicin
301	223219	0.0504403	6.55213	32766.8	Rifampicin
302	313198	0.0622024	6.48577	29606.6	Rifampicin
303	268361	0.0677406	5.74887	32915.7	Rifampicin
304	109229	0.0464628	6.93584	25371.4	Rifampicin
305	102375	0.0535608	6.99032	37200.2	Rifampicin
306	174560	0.0412861	7.13976	26711.5	Rifampicin
307	149659	0.0655022	6.0154	24261.9	Rifampicin
308	111186	0.0613509	7.0555	20051.7	Rifampicin
309	128448	0.0451137	7.70393	20204.7	Rifampicin
310	297330	0.0570287	6.11836	28382.7	Rifampicin
311	84618.3	0.0628746	5.50484	24834.6	Rifampicin
312	292764	0.0429875	7.01153	33977.4	Rifampicin
313	196580	0.04955	6.18804	29080.3	Rifampicin
314	120658	0.0602834	5.78481	24904.3	Rifampicin
315	106099	0.0472622	7.51033	19307.1	Rifampicin
316	295268	0.0682513	6.01876	33352.5	Rifampicin
317	89058.4	0.0306792	9.58246	19098.9	Rifampicin
318	173086	0.0646696	6.14779	27628.2	Rifampicin
319	131255	0.0520018	7.0363	37188.1	Rifampicin
320	273139	0.0625418	6.11704	29488.6	Rifampicin
321	143586	0.051366	6.81443	21134.2	Rifampicin
322	65564.6	0.0594494	6.28671	21035.4	Rifampicin
323	208208	0.0284456	6.82454	36665.5	Rifampicin
324	334045	0.0654728	6.66549	31077.6	Rifampicin
325	224401	0.0625894	5.97673	30282.7	Rifampicin
326	174891	0.0618542	6.32026	25622.9	Rifampicin
327	237095	0.0333302	9.36798	22250.3	Rifampicin
328	176879	0.0740883	5.80132	31094.3	Rifampicin
329	103601	0.046845	6.81896	23753.3	Rifampicin
330	248756	0.083651	5.78926	32831.2	Rifampicin
331	271312	0.0704465	6.53814	27907.4	Rifampicin
332	162193	0.05145	7.81473	35610.8	Rifampicin
333	51453.4	0.0432504	9.70804	35190.5	Rifampicin
334	179197	0.0632119	6.46146	28089.4	Rifampicin
335	220938	0.0566723	6.32234	31567.1	Rifampicin
336	255153	0.0600288	5.96965	23855.8	Rifampicin
337	204106	0.0596222	7.08069	21313.7	Rifampicin
338	294181	0.053139	6.41106	25867.7	Rifampicin
339	340062	0.0598232	6.47755	31626.7	Rifampicin
340	172734	0.0676731	6.0455	35407.5	Rifampicin
341	285960	0.0720142	5.45698	30613.5	Rifampicin
342	295322	0.0495238	7.48724	22215.3	Rifampicin
343	90966	0.046409	6.42047	35456.7	Rifampicin
344	378437	0.0614	6.44321	30035.2	Rifampicin
345	150226	0.0403642	8.80595	20504.2	Rifampicin
346	219525	0.0559353	6.18723	31878	Rifampicin
347	120930	0.0520734	6.52896	23925.1	Rifampicin
348	247730	0.0618339	5.81787	33241	Rifampicin
349	236515	0.0420485	6.62303	24038.7	Rifampicin
350	182824	0.0591525	6.31623	29050.3	Rifampicin
351	371411	0.0561918	7.59978	23994.9	Rifampicin
352	283917	0.0654046	6.10104	34323.3	Rifampicin
353	96420.8	0.0376965	8.12751	20623.4	Rifampicin
354	129214	0.0485963	8.21481	21905.2	Rifampicin
355	121560	0.0499309	7.10608	22019.9	Rifampicin
356	166854	0.0631539	6.36828	25686.8	Rifampicin
357	249277	0.0714975	6.08644	29752.3	Rifampicin
358	108200	0.0679859	6.49879	29158.9	Rifampicin
359	82454.9	0.0484633	8.7512	20585.5	Rifampicin
360	173988	0.0835374	5.42963	33863.7	Rifampicin
361	186916	0.0617458	5.60425	34359.1	Rifampicin
362	97720.8	0.064366	5.79669	34219.2	Rifampicin
363	38617.1	0.0425687	8.59593	37191.1	Rifampicin
364	106819	0.0555282	6.21997	36688.4	Rifampicin
365	61270.5	0.0516797	5.53785	36867.4	Rifampicin
366	220084	0.0634941	6.87078	25790.6	Rifampicin
367	150768	0.0679214	5.63809	34480.2	Rifampicin
368	272674	0.0830241	5.83717	29606.1	Rifampicin
369	213897	0.0923894	5.29499	35400.8	Rifampicin
370	250549	0.0806211	5.65828	36710.2	Rifampicin
371	329521	0.0698842	5.87951	31155.6	Rifampicin
372	138170	0.0678355	5.51805	30080.7	Rifampicin
373	135132	0.0550315	5.92274	30008.9	Rifampicin
374	201428	0.0863151	5.21862	34048.2	Rifampicin
375	285758	0.076771	5.80607	29340.1	Rifampicin
376	108532	0.0420753	9.07839	20657.7	Rifampicin
377	73593.5	0.0562555	6.56391	34176.4	Rifampicin
378	289343	0.0814529	5.59594	30672.9	Rifampicin
379	234025	0.079665	5.2215	33924.5	Rifampicin
380	103049	0.0550639	5.69075	36713.4	Rifampicin
381	178159	0.042919	7.04594	22239.1	Rifampicin
382	308874	0.0607225	6.2491	26740.2	Rifampicin
383	82575.5	0.0451996	6.69516	20746.2	Rifampicin
384	42156.9	0.0432998	8.36128	20632.4	Rifampicin
385	320864	0.076051	5.9216	31954.4	Rifampicin
386	290229	0.0763857	5.3762	30431.4	Rifampicin
387	274343	0.0806306	5.59776	35731.8	Rifampicin
388	321157	0.0495579	6.62677	23847.5	Rifampicin
389	178020	0.07209	5.37504	29047	Rifampicin
390	164365	0.0707313	5.82676	30376.7	Rifampicin
391	52004.9	0.0559664	6.2944	22321.1	Rifampicin
392	230248	0.0948169	5.29101	34344.8	Rifampicin
393	280245	0.0621583	6.02297	36745.7	Rifampicin
394	202346	0.0761748	5.38998	31781.1	Rifampicin
395	150017	0.0783922	5.27641	31398.8	Rifampicin
396	183104	0.0939894	5.44112	37088.2	Rifampicin
397	142698	0.0579592	6.41529	26904.5	Rifampicin
398	69167.2	0.0593638	7.97593	21278.1	Rifampicin
399	295052	0.0487369	8.3714	20639.4	Rifampicin
400	172262	0.0603471	6.42066	37195.8	Rifampicin
401	93653.8	0.064894	6.36626	21463.2	Rifampicin
402	174714	0.0627161	5.9607	29293.8	Rifampicin
403	142914	0.0690838	6.10576	29390.3	Rifampicin
404	222099	0.0636481	6.49183	29112.1	Rifampicin
405	116679	0.0619035	6.0808	29215.7	Rifampicin
406	86246.7	0.0625265	8.02357	21415.4	Rifampicin
407	96682.7	0.0811729	5.08794	37179.5	Rifampicin
408	374629	0.0665323	5.7751	32264.7	Rifampicin
409	256015	0.0580149	6.68822	24121.5	Rifampicin
410	220536	0.0244607	11.0384	20437	Rifampicin
411	276512	0.0380778	7.22114	33453.3	Rifampicin
412	47000.9	0.0465893	7.89031	20716.3	Rifampicin
413	132221	0.0518419	7.58651	37179.9	Rifampicin
414	329107	0.0713957	6.15681	31737.5	Rifampicin
415	157384	0.0607441	6.38864	28069.1	Rifampicin
416	320836	0.0659936	6.09306	30159	Rifampicin
417	155430	0.0539173	7.1801	22166.8	Rifampicin
418	147846	0.0583913	7.86342	21392.1	Rifampicin
419	314795	0.0692527	6.68954	25145.2	Rifampicin
420	141220	0.0387143	9.0273	20396.2	Rifampicin
421	362857	0.0682401	6.32764	28435.1	Rifampicin
422	131232	0.0668553	5.33826	28132.1	Rifampicin
423	236971	0.0715584	5.39487	27706.3	Rifampicin
424	162038	0.0563692	6.2824	27565.5	Rifampicin
425	51113	0.0632568	5.87479	22266.7	Rifampicin
426	250892	0.0681454	6.30744	29509.4	Rifampicin
427	318468	0.101751	4.95029	37076.2	Rifampicin
428	273788	0.0806272	5.45253	34535.1	Rifampicin
429	126593	0.0509983	8.14192	23524	Rifampicin
430	180904	0.074943	4.88248	34008.3	Rifampicin
431	116512	0.056369	5.78353	25827.9	Rifampicin
432	315414	0.0371427	7.01932	35837.6	Rifampicin
433	179631	0.0611871	5.77054	28530.7	Rifampicin
434	177396	0.0576521	6.31462	25797.7	Rifampicin
435	167513	0.0640006	6.14999	23334	Rifampicin
436	156370	0.0526746	6.697	22690.2	Rifampicin
437	115259	0.0437547	8.99101	20483.4	Rifampicin
438	385008	0.0757667	6.175	27893.5	Rifampicin
439	408522	0.0677998	6.00296	30757.3	Rifampicin
440	288977	0.071896	6.13938	30632.1	Rifampicin
441	293648	0.0683645	6.76709	26875.1	Rifampicin
442	134636	0.0550456	7.57388	22590.4	Rifampicin
443	259887	0.0834164	5.15783	33940.2	Rifampicin
444	242088	0.0734784	5.89176	29966.2	Rifampicin
445	293274	0.0702482	6.03016	28920.1	Rifampicin
446	344714	0.0734856	5.91429	34743.2	Rifampicin
447	69179.5	0.0468304	7.86501	22833.6	Rifampicin
448	318165	0.0550226	6.8046	22950.3	Rifampicin
449	322845	0.0501287	8.65758	21262.2	Rifampicin
450	12036.4	0.0578764	8.10517	22631.3	Rifampicin
451	129886	0.0658038	5.40432	26696.3	Rifampicin
452	42249	0.0519416	8.62014	22751.8	Rifampicin
453	433487	0.0524133	7.32812	25423.6	Rifampicin
454	111956	0.0636622	5.56425	26624.5	Rifampicin
455	289034	0.0605792	5.90204	33679.1	Rifampicin
456	75762	0.0517026	7.94563	35350.4	Rifampicin
457	141442	0.0490307	8.03832	21725.3	Rifampicin
458	140981	0.0530373	9.06915	21691.6	Rifampicin
459	465379	0.0791768	5.36471	34770.2	Rifampicin
460	190498	0.0720306	5.82559	31624.2	Rifampicin
461	156860	0.0664577	6.53184	31544.9	Rifampicin
462	112906	0.0496466	8.7886	22871.5	Rifampicin
463	428197	0.0614475	6.06681	31511.7	Rifampicin
464	183279	0.0617647	7.1659	23782.4	Rifampicin
465	144959	0.053434	6.78122	23096.7	Rifampicin
466	261782	0.0650044	6.29782	30988.9	Rifampicin
467	191555	0.144333	5.3228	36063.1	Rifampicin
468	91798.3	0.0474164	7.33399	23675.2	Rifampicin
469	106469	0.0608972	7.54166	23569.8	Rifampicin
470	184040	0.0634487	6.389	27964.1	Rifampicin
471	247958	0.0608154	6.78825	25733.8	Rifampicin
472	208648	0.0500956	6.78439	25693.2	Rifampicin
473	279903	0.133375	5.01516	35755.1	Rifampicin
474	207464	0.0567577	6.0697	28028.7	Rifampicin
475	104502	0.049019	7.61963	23141.2	Rifampicin
476	241922	0.0545457	6.59246	27783.5	Rifampicin
477	199189	0.0549338	7.70325	30973.6	Rifampicin
478	214521	0.0568304	6.7431	27752	Rifampicin
479	158566	0.0573186	7.26061	23644.5	Rifampicin
480	268593	0.078084	6.24618	34265.6	Rifampicin
481	91907.8	0.0539207	7.11528	23937.5	Rifampicin
482	139679	0.101088	6.10328	35664.6	Rifampicin
483	389359	0.104013	5.97679	35685.4	Rifampicin
484	332772	0.0830271	5.44871	30747.2	Rifampicin
485	76670.4	0.0512439	6.04678	23708.3	Rifampicin
486	113377	0.0488925	6.42664	23294.3	Rifampicin
487	83555.5	0.0418733	6.92088	23852.6	Rifampicin
488	299898	0.04876	6.22412	34976.8	Rifampicin
489	245934	0.0631773	6.78939	24564.1	Rifampicin
490	64337.8	0.0227344	10.188	37185	Rifampicin
491	365407	0.0730262	6.39464	34230.1	Rifampicin
492	181707	0.0529251	8.77574	28547.6	Rifampicin
493	382260	0.0569829	6.19104	25226	Rifampicin
494	258112	0.0846223	5.39032	32380.7	Rifampicin
495	461905	0.0826841	6.02385	33124.3	Rifampicin
496	270922	0.0872812	5.1095	31384.6	Rifampicin
497	362083	0.0768981	6.25375	27900.7	Rifampicin
498	103131	0.0752087	6.20743	27761.5	Rifampicin
499	392728	0.070951	5.72316	30158.2	Rifampicin
500	252195	0.0928137	5.70273	31110.6	Rifampicin
501	383742	0.065852	6.63287	25814.9	Rifampicin
502	520343	0.0986794	5.82352	35154.5	Rifampicin
503	198813	0.0659251	6.89834	26141.5	Rifampicin
504	348523	0.0628911	6.97842	27073.8	Rifampicin
505	447738	0.0607159	6.80089	28846.4	Rifampicin
506	434254	0.0629224	6.34205	27817.7	Rifampicin
507	360772	0.0887828	5.10982	32296.6	Rifampicin
508	456384	0.0887868	5.32106	31175.3	Rifampicin
509	463815	0.0740702	6.41435	27273.2	Rifampicin
510	234596	0.0680576	5.92203	28258	Rifampicin
511	150841	0.0684377	6.02654	32599.5	Rifampicin
512	132262	0.0545345	7.22602	26324.5	Rifampicin
513	237566	0.085363	5.07671	32726	Rifampicin
514	160509	0.085475	5.36534	32873.9	Rifampicin
515	219404	0.0679994	6.15739	26330.3	Rifampicin
516	217241	0.0824218	5.71645	29336.5	Rifampicin
517	489055	0.0878607	5.7945	34713.4	Rifampicin
518	177998	0.082217	5.64907	31127.9	Rifampicin
519	221413	0.0965897	6.76658	29494.1	Rifampicin
520	511761	0.074261	6.32158	31840.7	Rifampicin
521	251865	0.0696084	6.20246	33047.7	Rifampicin
522	369377	0.0793724	6.16515	34769.2	Rifampicin
523	146667	0.0867966	5.65192	31264.8	Rifampicin
524	317719	0.127704	4.69001	37188.9	Rifampicin
525	398000	0.0881097	5.8494	34024.5	Rifampicin
526	372999	0.0771258	6.06576	31752.7	Rifampicin
527	679433	0.0835114	5.99198	32593.7	Rifampicin
528	376674	0.0810692	6.06941	34296.4	Rifampicin
529	507811	0.0793629	6.08444	30885.8	Rifampicin
530	474938	0.0944408	5.91798	31733.7	Rifampicin
531	486673	0.0993232	6.08295	30359	Rifampicin
532	282828	0.0524831	6.30496	30056	Rifampicin
533	395223	0.118472	5.44481	30560.7	Rifampicin
534	334415	0.0838975	6.1438	35926.7	Rifampicin
535	397894	0.120835	4.66861	36879.4	Rifampicin
536	332122	0.101647	5.4372	31455.5	Rifampicin
537	261208	0.0976627	4.94352	32312.2	Rifampicin
538	445797	0.0968406	5.40264	31136.2	Rifampicin
539	375270	0.0972769	5.84018	32458.6	Rifampicin
540	311869	0.0776187	5.91624	31347.1	Rifampicin
541	323580	0.0916687	5.29839	33656.9	Rifampicin
542	321172	0.112421	4.71333	35543.9	Rifampicin
543	284567	0.0616958	5.85007	35949.9	Rifampicin
544	324273	0.0482976	6.30546	36003.1	Rifampicin
545	435702	0.0994277	5.46529	32439.3	Rifampicin
546	395001	0.10228	4.70104	35822.6	Rifampicin
547	168735	0.114416	5.28422	34198.1	Rifampicin
548	86701.8	0.0420066	9.91884	37174.4	Rifampicin
549	397555	0.0848444	5.58418	36315.7	Rifampicin
550	448916	0.0905654	5.80174	34611.5	Rifampicin
551	360973	0.0883883	5.54751	35435	Rifampicin
552	353136	0.100401	5.18666	33666.5	Rifampicin
553	395513	0.0820915	5.84534	32679.6	Rifampicin
554	421525	0.0927078	6.21357	33397.1	Rifampicin
555	437214	0.0478918	6.87331	32489.7	Rifampicin
556	506260	0.109621	4.94893	35404	Rifampicin
557	453872	0.10436	5.044	36400.8	Rifampicin
558	385810	0.107978	4.99675	33605.8	Rifampicin
559	369093	0.102121	5.14973	34560.8	Rifampicin
560	443368	0.108195	5.41952	33876.1	Rifampicin
561	431149	0.0882233	5.81346	36659.8	Rifampicin
562	388982	0.100105	5.31198	34606.3	Rifampicin
563	482792	0.12539	5.3343	35875.1	Rifampicin
564	228379	0.0939727	5.22168	33999.3	Rifampicin
565	191963	0.0518244	7.12968	27898.9	Rifampicin
566	500239	0.0905979	5.56015	35466.5	Rifampicin
567	439606	0.10429	5.35016	35658.8	Rifampicin
568	448199	0.106673	5.27333	36051.3	Rifampicin
569	319956	0.11567	5.01733	34928.3	Rifampicin
570	361899	0.129766	5.34471	35188.6	Rifampicin
571	326081	0.110038	4.85866	36907.8	Rifampicin
572	332978	0.12184	4.65526	35904.8	Rifampicin
573	380314	0.111237	4.66844	36834.4	Rifampicin
574	325032	0.123448	5.42904	36407.2	Rifampicin
575	231966	0.088666	4.68699	36758.7	Rifampicin
576	184425	0.0557628	6.37035	27880.3	Rifampicin
577	297163	0.0528284	6.23448	27253.3	Rifampicin
578	300293	0.0753391	6.04513	27314.3	Rifampicin
579	351291	0.0682038	5.73995	27200.6	Rifampicin
580	304616	0.0536892	6.56117	29519.3	Rifampicin
581	159665	0.0539882	6.82524	27152.8	Rifampicin
582	321966	0.0583975	6.44805	28765	Rifampicin
583	318610	0.0533589	6.62418	35091.7	Rifampicin
584	174918	0.0678096	6.00325	32494.2	Rifampicin
585	175474	0.0768005	5.19286	32946.5	Rifampicin
586	229640	0.0666806	6.02691	33407.4	Rifampicin
587	239630	0.0628194	5.42674	35028.6	Rifampicin
588	205968	0.0698224	5.57866	35762.7	Rifampicin
589	81566.6	0.0621751	6.85178	32685.8	Rifampicin
590	221783	0.0799673	5.95586	32325.3	Rifampicin
591	66856.6	0.056935	7.50846	32784.3	Rifampicin
592	310596	0.0546815	6.55338	25642.6	Rifampicin
593	157722	0.0691645	6.632	28566.9	Rifampicin
594	290588	0.0380117	6.0515	36760.4	Rifampicin
595	37341.4	0.0701621	5.33245	28637.2	Rifampicin
596	204533	0.0600741	6.51089	28656.9	Rifampicin
597	304826	0.0796145	5.46024	27237.4	Rifampicin
598	377280	0.0523517	6.74351	29014.8	Rifampicin
599	404327	0.0674434	6.32017	25908	Rifampicin
600	182923	0.0478617	6.86748	35164.1	Rifampicin
601	332602	0.0440703	7.02976	33046	Rifampicin
602	245938	0.0645406	6.34202	25001.7	Rifampicin
603	10519.7	0.0846316	5.64754	28594.9	Rifampicin
604	106900	0.0535958	7.47473	34328.6	Rifampicin
605	299556	0.0665294	5.60235	35095.9	Rifampicin
606	149749	0.0514253	6.34888	32577.3	Rifampicin
607	208563	0.0697232	5.56357	34399.5	Rifampicin
608	311255	0.0656501	6.17851	24561	Rifampicin
609	260903	0.000757625	8.51258	36003	Rifampicin
610	345820	0.0642133	6.83324	26240.9	Rifampicin
611	120901	0.0426295	7.27048	34160.4	Rifampicin
612	330527	0.0499162	7.03974	31223.6	Rifampicin
613	56367.3	0.0488677	5.90807	35076.6	Rifampicin
614	82661	0.0504887	6.15537	34239.9	Rifampicin
615	282127	0.0564739	6.11744	34335	Rifampicin
1	271197	0.0467227	6.12814	35668.5	Ciprofloxacin
2	64190.5	0.0143986	6.17139	37175	Ciprofloxacin
3	211218	0.053224	6.06451	30699.5	Ciprofloxacin
4	216982	0.0507367	5.48843	28869.8	Ciprofloxacin
5	297558	0.0662228	5.24277	29499	Ciprofloxacin
6	303536	0.0308931	7.21754	36429	Ciprofloxacin
7	118309	0.0135346	9.76555	23101	Ciprofloxacin
8	161501	0.0491319	5.79403	26417.4	Ciprofloxacin
9	121304	0.0649265	4.37028	37128.7	Ciprofloxacin
10	216166	0.0693983	5.57923	32559.4	Ciprofloxacin
11	165641	0.0160756	8.03743	37180	Ciprofloxacin
12	89394.8	0.0350179	6.48811	27214.7	Ciprofloxacin
13	361048	0.0627954	5.8812	34031.1	Ciprofloxacin
14	121357	0.0220601	8.45137	26005.5	Ciprofloxacin
15	225155	0.0658359	5.83527	29091.2	Ciprofloxacin
16	221668	0.0753173	5.20143	37211.7	Ciprofloxacin
17	303160	0.0677613	5.8242	31389.6	Ciprofloxacin
18	357096	0.0772784	5.92046	32374	Ciprofloxacin
19	142235	0.0542914	5.18261	26770.9	Ciprofloxacin
20	177848	0.0513457	5.79599	28136.6	Ciprofloxacin
21	259992	0.0535204	6.27233	32591.5	Ciprofloxacin
22	215003	0.0516974	5.78946	33243.7	Ciprofloxacin
23	227989	0.0541667	4.90031	28213.4	Ciprofloxacin
24	170523	0.0455298	6.74956	33961.9	Ciprofloxacin
25	775066	0.0643377	6.42371	33809.9	Ciprofloxacin
26	432347	0.0464186	6.47035	33512.7	Ciprofloxacin
27	136772	0.0219053	7.38351	37195.4	Ciprofloxacin
28	386747	0.0674959	5.81071	34471.2	Ciprofloxacin
29	189205	0.0477183	5.77808	26437	Ciprofloxacin
30	302556	0.046281	6.37316	29890.4	Ciprofloxacin
31	121890	0.0406552	5.5869	27545.7	Ciprofloxacin
32	141861	0.0725383	4.65749	37074.6	Ciprofloxacin
33	222007	0.0628209	5.04844	33258.6	Ciprofloxacin
34	69109.2	0.0584474	5.69028	37225	Ciprofloxacin
35	338447	0.0772527	5.54641	35856.3	Ciprofloxacin
36	100338	0.0119104	10.261	25795.5	Ciprofloxacin
37	183885	0.0483813	5.99136	28650.8	Ciprofloxacin
38	371182	0.0593915	5.64109	29367.8	Ciprofloxacin
39	316151	0.0595053	5.59358	32464.5	Ciprofloxacin
40	161121	0.0520001	5.48423	26139.2	Ciprofloxacin
41	160098	0.0601285	5.48429	33078.8	Ciprofloxacin
42	101642	0.0331072	7.54175	24303.2	Ciprofloxacin
43	93920.3	0.0301122	6.51458	29533.1	Ciprofloxacin
44	135936	0.0338322	7.65194	29649.1	Ciprofloxacin
45	72961.6	0.0335046	6.39971	26880.5	Ciprofloxacin
46	64994.4	0.0311624	7.34824	26255.8	Ciprofloxacin
47	195946	0.0543452	5.87743	32305.2	Ciprofloxacin
48	94511.7	0.022329	7.80313	27151.4	Ciprofloxacin
49	407389	0.0753216	5.42742	35187.7	Ciprofloxacin
50	234081	0.0529525	6.60797	34572.7	Ciprofloxacin
51	80287.7	0.0279079	9.10974	24318	Ciprofloxacin
52	847374	0.0774767	6.27474	32516.7	Ciprofloxacin
53	245862	0.0474844	5.99344	33975.7	Ciprofloxacin
54	74687.6	0.0167504	10.3	37158.2	Ciprofloxacin
55	229998	0.0657585	5.91991	34432	Ciprofloxacin
56	310192	0.0736018	5.34239	36327.1	Ciprofloxacin
57	294411	0.0574106	5.56421	34033.6	Ciprofloxacin
58	702075	0.0544149	7.16491	33781.3	Ciprofloxacin
59	89003.7	0.0131158	10.0114	23890.2	Ciprofloxacin
60	270061	0.0653742	5.5031	31512.9	Ciprofloxacin
61	100669	0.00655778	11.1369	25936.5	Ciprofloxacin
62	270399	0.0356626	6.30514	34989.6	Ciprofloxacin
63	47848.6	0.0584768	6.83426	31231.5	Ciprofloxacin
64	137258	0.0575795	4.72392	26605.2	Ciprofloxacin
65	299322	0.0579778	5.90615	35329	Ciprofloxacin
66	343214	0.0569653	6.33223	31132.5	Ciprofloxacin
67	297378	0.0579031	6.07063	32177	Ciprofloxacin
68	205281	0.0606527	5.06395	27565.4	Ciprofloxacin
69	93218.2	0.0626968	4.49052	26311.7	Ciprofloxacin
70	283602	0.0724579	4.51564	37031.9	Ciprofloxacin
71	226837	0.0464463	5.69877	28786.1	Ciprofloxacin
72	85373.8	0.0154079	9.28026	26429.9	Ciprofloxacin
73	151382	0.0635088	7.58025	33498.8	Ciprofloxacin
74	220524	0.0587866	5.67861	28634	Ciprofloxacin
75	308610	0.0501512	6.50792	32806.1	Ciprofloxacin
76	352056	0.074896	5.57066	35362.1	Ciprofloxacin
77	93471.8	0.0596111	4.52687	25426.1	Ciprofloxacin
78	159359	0.0179254	7.92939	27332.8	Ciprofloxacin
79	202605	0.0413867	7.4318	32674	Ciprofloxacin
80	355507	0.057703	5.93446	31306.8	Ciprofloxacin
81	83997.8	0.0108152	10.4566	23513	Ciprofloxacin
82	119741	0.0141438	9.89862	25378.3	Ciprofloxacin
83	354095	0.0611816	5.88455	28700.1	Ciprofloxacin
84	299906	0.053956	6.34749	33130.3	Ciprofloxacin
85	101637	0.0529944	5.13986	26539.3	Ciprofloxacin
86	407493	0.0727842	5.78979	33458.4	Ciprofloxacin
87	129264	0.0740641	6.87766	37206.2	Ciprofloxacin
88	279053	0.0499628	6.53154	32723.1	Ciprofloxacin
89	82666.5	0.0536898	4.63034	25281.5	Ciprofloxacin
90	150205	0.0136858	8.65626	26937.9	Ciprofloxacin
91	137304	0.0492283	5.84464	26873.6	Ciprofloxacin
92	241025	0.0475996	6.78278	34607.5	Ciprofloxacin
93	241589	0.0482552	5.99514	28529.5	Ciprofloxacin
94	387018	0.0546205	6.35704	36016.6	Ciprofloxacin
95	378264	0.0705969	5.91752	34879.2	Ciprofloxacin
96	112099	0.0454	5.45875	32772.6	Ciprofloxacin
97	102293	0.0510427	6.58143	32974	Ciprofloxacin
98	191169	0.0388679	6.56105	29963.4	Ciprofloxacin
99	81485.1	0.0100286	10.8223	37209.2	Ciprofloxacin
100	387487	0.0718292	5.70316	33031.8	Ciprofloxacin
101	199768	0.0498148	5.98135	30249.2	Ciprofloxacin
102	191181	0.0569354	4.52187	25678.8	Ciprofloxacin
103	220120	0.0501815	5.93555	30444.6	Ciprofloxacin
104	249038	0.048892	5.78246	35291.6	Ciprofloxacin
105	225548	0.05937	5.61321	35282.3	Ciprofloxacin
106	136714	0.0594906	5.45248	32059.5	Ciprofloxacin
107	103043	0.0621648	5.66706	30285.5	Ciprofloxacin
108	87560.8	0.0619507	5.91523	30169.2	Ciprofloxacin
109	393085	0.0551791	6.17382	34585.7	Ciprofloxacin
110	115617	0.0328137	6.5354	27700.1	Ciprofloxacin
111	174122	0.0414994	6.07001	36983.5	Ciprofloxacin
112	452676	0.0692473	6.23463	37207.3	Ciprofloxacin
113	103282	0.0597325	5.1778	27061.8	Ciprofloxacin
114	68761.5	0.0555536	5.22906	26890.6	Ciprofloxacin
115	98601.1	0.0335194	8.33063	34858.3	Ciprofloxacin
116	350355	0.0658578	5.79521	31681.7	Ciprofloxacin
117	184500	0.063871	4.94532	29473.6	Ciprofloxacin
118	137929	0.0717826	5.19775	29896.3	Ciprofloxacin
119	99815.2	0.00948004	10.5014	23285.3	Ciprofloxacin
120	70212.7	0.0517404	6.76413	30074.3	Ciprofloxacin
121	49243.4	0.0491031	6.51507	29912.5	Ciprofloxacin
122	89473.2	0.0173602	8.96379	23757.2	Ciprofloxacin
123	244671	0.0563302	5.9189	30708.4	Ciprofloxacin
124	181863	0.0523536	4.85773	27951.4	Ciprofloxacin
125	409371	0.0565104	6.35604	35122.6	Ciprofloxacin
126	316694	0.0694881	5.71578	30509.4	Ciprofloxacin
127	231178	0.0343709	6.16537	34945.8	Ciprofloxacin
128	233006	0.0596257	6.15224	31096.4	Ciprofloxacin
129	378513	0.0764807	6.03531	32453.6	Ciprofloxacin
130	131935	0.0177248	9.70376	25666.7	Ciprofloxacin
131	398473	0.0583523	5.59672	36735.1	Ciprofloxacin
132	283428	0.0689364	5.40461	33868.5	Ciprofloxacin
133	197215	0.0412342	5.94324	29528.8	Ciprofloxacin
134	67790	0.0301275	7.11735	29802	Ciprofloxacin
135	99741.4	0.0289201	8.05092	24322.2	Ciprofloxacin
136	172530	0.0455658	5.78106	36098.2	Ciprofloxacin
137	112212	0.0582499	5.89561	31944.9	Ciprofloxacin
138	93733.8	0.0410269	7.16097	25468.9	Ciprofloxacin
139	446971	0.0634624	5.96835	30539.2	Ciprofloxacin
140	233868	0.133414	5.03361	35385.8	Ciprofloxacin
141	170317	0.0549473	5.74961	28115.7	Ciprofloxacin
142	43078.5	0.045382	6.30799	27880.1	Ciprofloxacin
143	286525	0.0764597	5.789	33761.2	Ciprofloxacin
144	343996	0.0582125	5.98478	33741.7	Ciprofloxacin
145	252132	0.0673596	5.62338	35440.3	Ciprofloxacin
146	39681.3	0.0387421	6.71363	27989.2	Ciprofloxacin
147	262127	0.0780521	5.52892	31951.6	Ciprofloxacin
148	161342	0.0620021	5.69901	33166.4	Ciprofloxacin
149	237526	0.0868192	4.49695	36333.2	Ciprofloxacin
150	223300	0.0288971	6.29535	27862.5	Ciprofloxacin
151	132487	0.0542655	5.65262	25524.2	Ciprofloxacin
152	174522	0.0794312	4.49762	35864.6	Ciprofloxacin
153	244785	0.0726302	5.57225	30783.3	Ciprofloxacin
154	299027	0.0801084	4.89007	36356.1	Ciprofloxacin
155	82830.7	0.0117585	10.6337	23500	Ciprofloxacin
156	240766	0.0731053	4.92987	28987.8	Ciprofloxacin
157	122905	0.0734612	4.94683	28809.1	Ciprofloxacin
158	261956	0.0632976	5.66056	31516.3	Ciprofloxacin
159	219876	0.060578	5.29461	30748	Ciprofloxacin
160	154883	0.0766345	4.44634	35689.7	Ciprofloxacin
161	192835	0.0518547	5.34005	28729.1	Ciprofloxacin
162	71764.6	0.0741255	5.29638	35260.5	Ciprofloxacin
163	325988	0.0795451	5.47952	33344.9	Ciprofloxacin
164	144248	0.115103	5.61072	35736.3	Ciprofloxacin
165	228784	0.0430116	5.92158	36857.2	Ciprofloxacin
166	398936	0.0658075	5.12275	36331.3	Ciprofloxacin
167	206533	0.0630399	4.99376	29384.8	Ciprofloxacin
168	141561	0.042469	7.01388	25562.2	Ciprofloxacin
169	305817	0.0624963	5.02981	34120.6	Ciprofloxacin
170	139068	0.0467381	5.84758	34174.2	Ciprofloxacin
171	194065	0.0611627	4.58464	29050.3	Ciprofloxacin
172	205228	0.0649304	5.36968	30344.1	Ciprofloxacin
173	352747	0.0636315	6.12959	32624.5	Ciprofloxacin
174	108303	0.038196	6.46985	25225.1	Ciprofloxacin
175	250935	0.0882793	4.98066	35886.5	Ciprofloxacin
176	309141	0.0613754	5.52986	31697.6	Ciprofloxacin
177	220828	0.0505592	5.93185	35740.9	Ciprofloxacin
178	281527	0.0677207	5.41172	32006.9	Ciprofloxacin
179	249782	0.0391486	4.71953	29801.1	Ciprofloxacin
180	66671.9	0.0199623	9.02989	37195.2	Ciprofloxacin
181	96581.9	0.0348974	8.35552	24412.3	Ciprofloxacin
182	229397	0.0547133	5.75753	32131.4	Ciprofloxacin
183	269589	0.0744798	5.22384	31784.7	Ciprofloxacin
184	433156	0.0670177	5.96815	29954.5	Ciprofloxacin
185	180985	0.0700985	5.1369	37228.7	Ciprofloxacin
186	274931	0.0788327	5.26891	36079.6	Ciprofloxacin
187	168221	0.0346041	7.33026	26401	Ciprofloxacin
188	209917	0.0524952	5.59924	32469.7	Ciprofloxacin
189	141408	0.0695425	5.54174	35309.2	Ciprofloxacin
190	101206	0.0484987	5.60327	24725.6	Ciprofloxacin
191	279497	0.0485053	5.4219	33822.3	Ciprofloxacin
192	206737	0.0806248	4.91586	35066.8	Ciprofloxacin
193	186002	0.131314	4.46766	29159.6	Ciprofloxacin
194	139660	0.0623106	5.35381	33939.8	Ciprofloxacin
195	49235.1	0.0286278	8.20719	37200.3	Ciprofloxacin
196	239309	0.0706966	4.67535	32927.9	Ciprofloxacin
197	327996	0.0906426	5.27082	34737.7	Ciprofloxacin
198	261395	0.0826061	4.63176	30616.5	Ciprofloxacin
199	140067	0.0454394	7.74344	25190.6	Ciprofloxacin
200	246843	0.0735102	4.85672	30372.7	Ciprofloxacin
201	272643	0.0799936	4.95313	36633.5	Ciprofloxacin
202	217418	0.0646724	4.70222	34956.1	Ciprofloxacin
203	146056	0.0656113	5.4208	30250.3	Ciprofloxacin
204	206458	0.0559035	5.57334	34588.9	Ciprofloxacin
205	193507	0.0606354	5.36739	32572.4	Ciprofloxacin
206	225874	0.068768	5.45397	30330.8	Ciprofloxacin
207	13353.4	0.0666035	5.44807	30731	Ciprofloxacin
208	64304.3	0.0602399	6.40709	30612.4	Ciprofloxacin
209	261084	0.0919554	5.00612	35257.5	Ciprofloxacin
210	125103	0.0773398	4.97032	29442.8	Ciprofloxacin
211	148364	0.0677426	5.67221	29509.1	Ciprofloxacin
212	223146	0.013608	6.14928	37041.6	Ciprofloxacin
213	261454	0.0737068	4.62652	29897.6	Ciprofloxacin
214	375279	0.0666558	5.42254	35654.9	Ciprofloxacin
215	325036	0.0848011	4.53321	36604.8	Ciprofloxacin
216	251128	0.0794435	4.5564	36586.8	Ciprofloxacin
217	388396	0.0847233	5.48656	33284.8	Ciprofloxacin
218	165906	0.0414044	8.52392	25555.7	Ciprofloxacin
219	94798.5	0.0133203	10.4933	25098.5	Ciprofloxacin
220	266302	0.0702844	5.20575	32197.2	Ciprofloxacin
221	57301.1	0.0175351	8.98323	36769.3	Ciprofloxacin
222	371714	0.0781723	5.55888	31801.6	Ciprofloxacin
223	223334	0.0546747	6.12069	26227.2	Ciprofloxacin
224	243711	0.0793252	5.48792	35965.6	Ciprofloxacin
225	312145	0.0664885	4.8941	34091.4	Ciprofloxacin
226	305451	0.0647723	4.55466	29272.7	Ciprofloxacin
227	437734	0.0750447	5.93256	30489.8	Ciprofloxacin
228	250927	0.0664683	5.87429	34485.5	Ciprofloxacin
229	90479.8	0.0566461	4.88434	26905.6	Ciprofloxacin
230	121707	0.0625961	4.79105	27949.8	Ciprofloxacin
231	333632	0.0848892	5.36833	31625.9	Ciprofloxacin
232	240354	0.0590735	4.99282	29744.4	Ciprofloxacin
233	329393	0.0578001	5.60603	34208.6	Ciprofloxacin
234	64506	0.0288807	8.23269	25761.2	Ciprofloxacin
235	76395.1	0.0355163	6.3236	26475.5	Ciprofloxacin
236	382981	0.0771599	4.86228	36364.7	Ciprofloxacin
237	311034	0.0916852	4.86206	29419.8	Ciprofloxacin
238	18501.6	0.0330953	8.59221	37115.6	Ciprofloxacin
239	69849.7	0.0681673	4.5104	27154.2	Ciprofloxacin
240	446006	0.0584756	7.07252	27145.4	Ciprofloxacin
241	363736	0.0604049	6.05436	35617.9	Ciprofloxacin
242	75856.1	0.0341613	6.49767	26392.5	Ciprofloxacin
243	277685	0.0801706	4.49058	34201.5	Ciprofloxacin
244	155693	0.0688255	4.47215	27243.3	Ciprofloxacin
245	72818	0.0622616	4.50177	27236.6	Ciprofloxacin
246	246556	0.0789067	5.11788	32540.3	Ciprofloxacin
247	238937	0.103738	5.59208	32462.1	Ciprofloxacin
248	105793	0.0637084	4.70263	28075.2	Ciprofloxacin
249	160685	0.0618388	4.65147	27213.7	Ciprofloxacin
250	293302	0.0669668	5.76287	33545.7	Ciprofloxacin
251	483614	0.0865622	4.73899	31099.7	Ciprofloxacin
252	186040	0.0707677	5.29778	29687.7	Ciprofloxacin
253	380007	0.0964954	5.15276	34591.4	Ciprofloxacin
254	149947	0.00840913	9.86254	37177.8	Ciprofloxacin
255	364088	0.0710825	5.36786	29706.5	Ciprofloxacin
256	358448	0.0987912	5.53784	33697	Ciprofloxacin
257	365652	0.0969406	4.74688	36570.8	Ciprofloxacin
258	275931	0.0756572	5.04839	30307.7	Ciprofloxacin
259	151981	0.057467	4.70157	28903.6	Ciprofloxacin
260	406710	0.0698473	5.93672	34199.1	Ciprofloxacin
261	173487	0.0695166	5.53729	28940.7	Ciprofloxacin
262	274154	0.0906069	4.76136	36373.1	Ciprofloxacin
263	357594	0.0796545	4.92901	31480.3	Ciprofloxacin
264	244750	0.0914475	4.71567	33695.9	Ciprofloxacin
265	285431	0.0746037	5.32576	30077.9	Ciprofloxacin
266	292424	0.0833187	5.90575	32082.1	Ciprofloxacin
267	275966	0.113836	4.59663	34475.3	Ciprofloxacin
268	133183	0.0768969	4.81881	30119.6	Ciprofloxacin
269	292848	0.0684693	6.34043	30200	Ciprofloxacin
270	243544	0.0753078	4.98258	29779.2	Ciprofloxacin
271	133581	0.0682579	5.13499	29575.6	Ciprofloxacin
272	328242	0.0875923	5.09869	30289.5	Ciprofloxacin
273	209386	0.0950216	4.51488	34474.6	Ciprofloxacin
274	121885	0.0775513	6.18707	32033.7	Ciprofloxacin
275	290040	0.0841989	4.81727	31796.8	Ciprofloxacin
276	389854	0.0431104	6.20895	32063.3	Ciprofloxacin
277	193457	0.123662	4.50789	36714.2	Ciprofloxacin
278	198295	0.0964837	4.528	34366.7	Ciprofloxacin
279	452537	0.100928	5.00495	31379.8	Ciprofloxacin
280	325045	0.0913139	4.9515	31762.3	Ciprofloxacin
281	289985	0.099697	5.51869	34172.6	Ciprofloxacin
282	535554	0.0892949	5.3391	34460.5	Ciprofloxacin
283	234162	0.100687	4.68523	34855.6	Ciprofloxacin
284	347513	0.0901865	5.12033	31719.7	Ciprofloxacin
285	377072	0.0963397	5.2641	33333.1	Ciprofloxacin
286	548683	0.0980227	5.00611	33983.8	Ciprofloxacin
287	144534	0.0567841	5.93792	37211.3	Ciprofloxacin
288	421470	0.0672739	6.01757	35680.6	Ciprofloxacin
289	400909	0.0848358	4.91311	32186.6	Ciprofloxacin
290	258545	0.0987193	5.10971	32502.6	Ciprofloxacin
291	377217	0.0785098	5.08013	32393.8	Ciprofloxacin
292	339781	0.095931	5.29521	32857.2	Ciprofloxacin
293	296781	0.102423	4.83451	35385.3	Ciprofloxacin
294	270641	0.106529	5.57441	32811	Ciprofloxacin
295	217685	0.0960056	5.08644	34526	Ciprofloxacin
296	166466	0.0664734	5.8595	32861.7	Ciprofloxacin
297	392783	0.0763781	5.25275	34231.5	Ciprofloxacin
298	428082	0.078467	5.17215	31865	Ciprofloxacin
299	371798	0.090089	5.04924	34989.7	Ciprofloxacin
300	106390	0.0579362	6.201	37193.4	Ciprofloxacin
301	268582	0.104116	4.84041	36293.1	Ciprofloxacin
302	371511	0.0867231	4.69877	35166.3	Ciprofloxacin
303	433538	0.110985	4.70063	34240.5	Ciprofloxacin
304	334822	0.116737	5.12683	34926.6	Ciprofloxacin
305	466913	0.0962202	5.6771	36523.8	Ciprofloxacin
306	408876	0.0885168	5.04545	35100.3	Ciprofloxacin
307	423075	0.107883	5.40163	36015.8	Ciprofloxacin
308	82393.6	0.0413114	7.03644	33660.3	Ciprofloxacin
309	361908	0.0988628	4.66204	36038.8	Ciprofloxacin
310	144797	0.0570918	9.79598	37164.3	Ciprofloxacin
311	150252	0.127234	6.33834	37050.9	Ciprofloxacin
312	139025	0.0543973	6.94165	37188.9	Ciprofloxacin
313	289567	0.0501069	5.7142	35273.1	Ciprofloxacin
314	281263	0.0789284	4.63418	33893	Ciprofloxacin
315	259832	0.0479451	5.90094	29801.2	Ciprofloxacin
316	230832	0.0873141	5.01458	35575.3	Ciprofloxacin
317	246213	0.0614814	5.1858	28673.7	Ciprofloxacin
318	146672	0.0665032	4.49444	28398.4	Ciprofloxacin
319	65108.2	0.048637	5.90778	28452.1	Ciprofloxacin
320	313979	0.0642424	5.92618	28807	Ciprofloxacin
321	113419	0.0475484	5.93318	27990.8	Ciprofloxacin
322	328949	0.0646156	5.33308	33723	Ciprofloxacin
323	276132	0.0579571	5.24486	29810.1	Ciprofloxacin
324	140308	0.0482661	6.08455	34907.6	Ciprofloxacin
325	208752	0.057483	5.43501	28755.2	Ciprofloxacin
326	197886	0.0399854	6.27515	36489.2	Ciprofloxacin
327	149714	0.0640669	5.24346	31286.7	Ciprofloxacin
328	280286	0.0639557	5.31261	32849.6	Ciprofloxacin
329	168952	0.0475369	5.90108	30529.3	Ciprofloxacin
330	191092	0.0573911	4.53225	27551.2	Ciprofloxacin
331	285178	0.0788186	5.30205	34974.2	Ciprofloxacin
332	141784	0.0530442	4.85423	28542.5	Ciprofloxacin
333	196037	0.0583965	5.48323	35694.3	Ciprofloxacin
334	250928	0.0494326	5.5197	34472.1	Ciprofloxacin
335	430548	0.0590542	6.18586	34268.5	Ciprofloxacin
336	321800	0.0838926	4.69719	28660.1	Ciprofloxacin
337	206364	0.0629944	4.49685	26857.8	Ciprofloxacin
338	49339.5	0.00871051	9.79094	37177.2	Ciprofloxacin
339	255592	0.0693419	5.68119	34066.1	Ciprofloxacin
340	251598	0.0674506	6.92972	36261.9	Ciprofloxacin
341	289575	0.0659174	6.02112	36150.1	Ciprofloxacin
342	282105	0.0589239	5.2186	31388.1	Ciprofloxacin
343	276243	0.0729685	5.5592	29726.3	Ciprofloxacin
344	140557	0.0544587	4.66253	26737	Ciprofloxacin
345	92248.1	0.050287	5.04782	27345.3	Ciprofloxacin
346	230267	0.0519051	5.51459	34774.7	Ciprofloxacin
347	155943	0.0545624	5.41542	29464.4	Ciprofloxacin
348	218754	0.0388016	6.32663	31374.6	Ciprofloxacin
349	249485	0.0527751	6.05899	34403.5	Ciprofloxacin
350	168267	0.064459	4.69974	28147.5	Ciprofloxacin
351	50113.2	0.0638201	5.15134	28084.6	Ciprofloxacin
352	129392	0.0503119	5.71149	31757.3	Ciprofloxacin
353	55411.9	0.0509774	6.17077	29708.2	Ciprofloxacin
354	354201	0.0675894	6.4178	34479.3	Ciprofloxacin
355	113982	0.0519762	5.44005	29585.5	Ciprofloxacin
356	111446	0.061523	4.77031	27125.2	Ciprofloxacin
357	213050	0.0237987	6.49964	36304.4	Ciprofloxacin
358	67086.8	0.0452594	5.51655	27042.2	Ciprofloxacin
359	383399	0.0645049	5.40483	30899.3	Ciprofloxacin
360	256451	0.0550879	5.54294	30953.2	Ciprofloxacin
361	163671	0.0519328	5.14783	25678.9	Ciprofloxacin
362	95043.3	0.0486473	6.30091	26104	Ciprofloxacin
363	126744	0.0084904	10.182	24602.2	Ciprofloxacin
364	144201	0.00684398	10.0072	23536.2	Ciprofloxacin
365	286486	0.0535696	5.85741	31174.5	Ciprofloxacin
366	67787.9	0.0442637	6.02304	25663.2	Ciprofloxacin
367	692002	0.0762494	6.63619	36503.5	Ciprofloxacin
368	208690	0.0573988	5.70221	34064.7	Ciprofloxacin
369	409184	0.0429175	6.15363	32055.2	Ciprofloxacin
370	254091	0.0592756	5.72249	31068.1	Ciprofloxacin
371	144281	0.0433266	6.23272	25242	Ciprofloxacin
372	91376.7	0.0326984	7.80399	25739.9	Ciprofloxacin
373	255624	0.0611036	5.30786	27967.9	Ciprofloxacin
374	394932	0.0400369	6.27479	34652.6	Ciprofloxacin
375	392752	0.0816842	5.17214	32794.9	Ciprofloxacin
376	305691	0.0759206	5.44374	33458.1	Ciprofloxacin
377	85798.2	0.0484011	5.42368	27260	Ciprofloxacin
378	179136	0.0531022	5.6866	32923.3	Ciprofloxacin
1	247589	0.0330194	6.8976	36475.9	Nalidixic acid
2	231133	0.0435785	6.83232	35299.8	Nalidixic acid
3	435432	0.0418683	5.77423	36570.8	Nalidixic acid
4	290305	0.0548511	6.39416	22507.6	Nalidixic acid
5	852688	0.0551088	7.38719	27697.8	Nalidixic acid
6	369258	0.0550273	7.00387	21740.8	Nalidixic acid
7	89006.6	0.0557539	4.69919	36324.5	Nalidixic acid
8	488924	0.0587517	6.51974	32300.5	Nalidixic acid
9	408534	0.0633542	6.26871	26207.2	Nalidixic acid
10	136176	0.0227647	8.36389	37211	Nalidixic acid
11	610435	0.0627769	6.25362	22511.3	Nalidixic acid
12	409890	0.0569275	6.82023	31608.1	Nalidixic acid
13	437730	0.0515297	6.87543	32204.7	Nalidixic acid
14	373269	0.0233126	11.5656	18429.5	Nalidixic acid
15	673033	0.057383	6.78958	21262.3	Nalidixic acid
16	550799	0.0507963	6.59509	34639.4	Nalidixic acid
17	384734	0.0647693	6.30419	31199.8	Nalidixic acid
18	81587.1	0.0590813	4.59181	35405.4	Nalidixic acid
19	320514	0.0538747	5.88577	28420.1	Nalidixic acid
20	336966	0.0607617	5.39653	33615.7	Nalidixic acid
21	250434	0.0687794	5.74457	25422.9	Nalidixic acid
22	512003	0.110487	6.52618	34143.6	Nalidixic acid
23	217365	0.0683207	5.21073	25950.1	Nalidixic acid
24	804320	0.0244193	11.893	17082.5	Nalidixic acid
25	462380	0.0559225	6.41808	30832.3	Nalidixic acid
26	373728	0.0508789	7.61972	20643.4	Nalidixic acid
27	290191	0.0552653	5.51857	27170.1	Nalidixic acid
28	427068	0.0609687	6.17018	21416.7	Nalidixic acid
29	379813	0.048796	6.83359	31802.2	Nalidixic acid
30	229263	0.0558106	5.49696	24935.5	Nalidixic acid
31	171796	0.0551031	6.53491	34223	Nalidixic acid
32	522185	0.040565	7.31748	21881.4	Nalidixic acid
33	251044	0.0236644	11.1361	18152.9	Nalidixic acid
34	382888	0.0549607	6.51754	29127.4	Nalidixic acid
35	196637	0.0686526	5.70716	22986.6	Nalidixic acid
36	331489	0.0486409	6.7856	29388.1	Nalidixic acid
37	291726	0.0420378	6.08649	24026.8	Nalidixic acid
38	513140	0.0648252	6.28693	34268.6	Nalidixic acid
39	291890	0.0564226	5.39107	21471.8	Nalidixic acid
40	589437	0.0507412	7.71717	36402.3	Nalidixic acid
41	82900.8	0.0645414	4.673	35953	Nalidixic acid
42	372065	0.0357176	9.87928	18597.8	Nalidixic acid
43	335705	0.0584428	6.58417	32623.9	Nalidixic acid
44	346988	0.0500571	6.39479	29613.8	Nalidixic acid
45	258513	0.053722	5.68929	29164.5	Nalidixic acid
46	601715	0.0514913	7.96367	20164.2	Nalidixic acid
47	175392	0.0611992	4.73481	28413.2	Nalidixic acid
48	330610	0.0485999	6.80972	20428.5	Nalidixic acid
49	356805	0.0513316	6.59054	30540.5	Nalidixic acid
50	209729	0.0512428	5.84073	33650.9	Nalidixic acid
51	264251	0.0457421	6.1918	32057.1	Nalidixic acid
52	530306	0.0605167	6.61178	25989.2	Nalidixic acid
53	368237	0.0546917	5.72013	33176.2	Nalidixic acid
54	368347	0.0519863	5.62877	26615.6	Nalidixic acid
55	370368	0.0405703	7.41931	18362.8	Nalidixic acid
56	408533	0.0990263	6.5545	32621.8	Nalidixic acid
57	193581	0.0668648	5.90974	27879.6	Nalidixic acid
58	248803	0.058634	5.74975	34261.7	Nalidixic acid
59	352034	0.0496451	6.55496	28018.3	Nalidixic acid
60	465663	0.0530948	6.5613	23697.2	Nalidixic acid
61	344055	0.0389222	6.39748	33790.5	Nalidixic acid
62	367877	0.0632786	6.1036	35496.5	Nalidixic acid
63	393302	0.0559019	7.00601	21847.5	Nalidixic acid
64	472739	0.0511843	6.47986	30742.5	Nalidixic acid
65	383646	0.0591822	6.76145	34615.8	Nalidixic acid
66	64042.7	0.0600697	4.72287	32666.7	Nalidixic acid
67	285154	0.0711419	6.55795	37163.3	Nalidixic acid
68	499670	0.0465944	7.47771	18989.2	Nalidixic acid
69	299212	0.0649627	6.37801	26086.3	Nalidixic acid
70	782760	0.0688879	6.81056	22605.9	Nalidixic acid
71	419513	0.0605215	5.85054	33490	Nalidixic acid
72	372987	0.0548114	6.81344	27027.6	Nalidixic acid
73	464627	0.0563647	6.67645	30585.4	Nalidixic acid
74	664159	0.0672764	6.01199	34506.1	Nalidixic acid
75	292814	0.0523741	6.59321	32938.7	Nalidixic acid
76	407176	0.0555542	5.65263	23710.6	Nalidixic acid
77	348857	0.0547062	5.68262	33323.3	Nalidixic acid
78	481730	0.0598929	6.23021	20719.3	Nalidixic acid
79	430587	0.0598862	6.53875	34524.8	Nalidixic acid
80	434383	0.06145	6.33156	30713.7	Nalidixic acid
81	304853	0.0627174	6.42718	33813.8	Nalidixic acid
82	200917	0.0666077	5.53536	32671.7	Nalidixic acid
83	395262	0.0518273	6.51551	26908.1	Nalidixic acid
84	481401	0.0298936	10.638	17305.8	Nalidixic acid
85	344851	0.0586644	6.5818	24876.3	Nalidixic acid
86	244651	0.0524535	7.31895	16926.7	Nalidixic acid
87	300002	0.052259	5.37508	26288.8	Nalidixic acid
88	348521	0.0507139	6.87499	18162.8	Nalidixic acid
89	250338	0.0267136	11.3084	15605.1	Nalidixic acid
90	293476	0.0482199	6.46474	30750.3	Nalidixic acid
91	583331	0.0568358	7.24372	19637.7	Nalidixic acid
92	231556	0.0484515	6.24999	33736.7	Nalidixic acid
93	243287	0.0607096	5.92333	27085	Nalidixic acid
94	106239	0.0254185	8.09775	37199.4	Nalidixic acid
95	410633	0.0566995	6.43778	29116.4	Nalidixic acid
96	407379	0.0620638	5.81834	24466.9	Nalidixic acid
97	379234	0.0558108	5.89132	25114.6	Nalidixic acid
98	264238	0.0308985	11.3197	15199.8	Nalidixic acid
99	385858	0.0523673	6.34527	25889.5	Nalidixic acid
100	383755	0.0611837	5.99934	28571.9	Nalidixic acid
101	352480	0.0619206	6.24596	33101.9	Nalidixic acid
102	501106	0.0534188	7.01079	33676.6	Nalidixic acid
103	157077	0.0095416	7.06493	37068.5	Nalidixic acid
104	229438	0.0694858	6.14418	32382.2	Nalidixic acid
105	395789	0.0605159	6.53553	22449.8	Nalidixic acid
106	411076	0.0652222	6.33285	20867.6	Nalidixic acid
107	352124	0.0439747	6.23342	31824.6	Nalidixic acid
108	318226	0.0272159	10.9348	16706.9	Nalidixic acid
109	345678	0.0622139	6.28007	27165.5	Nalidixic acid
110	482329	0.0627291	6.32633	34918.8	Nalidixic acid
111	509684	0.0556391	7.16751	19957.2	Nalidixic acid
112	454347	0.0560872	6.35912	24779.7	Nalidixic acid
113	457056	0.0499022	6.12251	29368.4	Nalidixic acid
114	460846	0.0339011	10.1688	15451.2	Nalidixic acid
115	208518	0.0482037	5.79595	32828.3	Nalidixic acid
116	470084	0.0563418	6.49501	23281.1	Nalidixic acid
117	356700	0.0638856	6.26753	29357.6	Nalidixic acid
118	516708	0.0603474	6.57363	19071.4	Nalidixic acid
119	474003	0.0470868	8.6784	16838.8	Nalidixic acid
120	398037	0.0526357	6.19205	25384.5	Nalidixic acid
121	416039	0.0655072	6.10442	33929	Nalidixic acid
122	410981	0.0619925	6.37129	32659.2	Nalidixic acid
123	172979	0.0612297	5.89262	36977.1	Nalidixic acid
124	429283	0.0560697	6.66914	28659.8	Nalidixic acid
125	463550	0.0559798	5.96241	30699.5	Nalidixic acid
126	524598	0.0623475	6.59847	32790.8	Nalidixic acid
127	272576	0.0746996	5.88354	22617.3	Nalidixic acid
128	707179	0.0522561	6.95833	26875.7	Nalidixic acid
129	354045	0.0502478	6.89216	20368.9	Nalidixic acid
130	415113	0.0555891	5.99944	36418.3	Nalidixic acid
131	412581	0.0667526	6.17812	29405.2	Nalidixic acid
132	326653	0.0546571	6.57371	19356	Nalidixic acid
133	365575	0.0564316	6.54526	22918.7	Nalidixic acid
134	575102	0.0606083	7.706	17833.2	Nalidixic acid
135	197590	0.0577294	6.18566	22123.8	Nalidixic acid
136	357510	0.0593052	5.67373	22684.4	Nalidixic acid
137	523193	0.0243689	7.60868	36147.9	Nalidixic acid
138	331493	0.0504403	7.44698	16870.7	Nalidixic acid
139	402430	0.0635833	5.60936	35210.9	Nalidixic acid
140	241764	0.0563786	6.21006	20790.9	Nalidixic acid
141	362580	0.0789462	5.95077	28866.6	Nalidixic acid
142	449401	0.0559116	6.97016	18679.2	Nalidixic acid
143	371620	0.0761557	5.28127	22089.5	Nalidixic acid
144	158836	0.044792	6.629	16618.2	Nalidixic acid
145	278458	0.0806221	5.57273	22348.2	Nalidixic acid
146	309255	0.0269796	11.6151	15464.3	Nalidixic acid
147	268181	0.0634	4.9545	33378.4	Nalidixic acid
148	317738	0.0484459	6.21014	31567.2	Nalidixic acid
149	336168	0.056453	6.12661	32317.6	Nalidixic acid
150	251011	0.0517993	5.38179	33031.1	Nalidixic acid
151	172872	0.0378943	7.87025	16468.4	Nalidixic acid
152	390954	0.0590534	7.18801	16782.3	Nalidixic acid
153	253042	0.0393283	7.68505	17173.2	Nalidixic acid
154	517312	0.0766505	5.84475	27148	Nalidixic acid
155	339646	0.0935445	5.37274	35377	Nalidixic acid
156	290919	0.0492962	6.59649	17523.8	Nalidixic acid
157	126956	0.0396371	8.0425	16404.3	Nalidixic acid
158	209209	0.0696269	5.306	23005.4	Nalidixic acid
159	370330	0.0640822	6.18949	31295.6	Nalidixic acid
160	247685	0.0682937	5.62673	29410	Nalidixic acid
161	195828	0.0416736	8.19345	16733.3	Nalidixic acid
162	251983	0.083795	5.05003	28740.3	Nalidixic acid
163	410032	0.0551609	6.30214	23946.3	Nalidixic acid
164	223288	0.0693557	5.69251	32291.9	Nalidixic acid
165	330311	0.0749447	5.21244	34120.3	Nalidixic acid
166	306886	0.0453532	6.92041	17603.8	Nalidixic acid
167	265927	0.070888	5.63938	31150.3	Nalidixic acid
168	670022	0.057458	6.81631	27832.3	Nalidixic acid
169	252381	0.0509196	6.34092	18106.1	Nalidixic acid
170	327833	0.0597667	5.82848	31688.4	Nalidixic acid
171	329457	0.0862397	5.22443	29348.8	Nalidixic acid
172	270102	0.067569	5.63191	33442	Nalidixic acid
173	400879	0.0419273	6.29115	23244.6	Nalidixic acid
174	330039	0.0538642	7.66342	20080.5	Nalidixic acid
175	403482	0.0527847	5.44863	31885.5	Nalidixic acid
176	342200	0.0736694	5.56131	32840.2	Nalidixic acid
177	138053	0.0463426	6.72478	18920.6	Nalidixic acid
178	384556	0.0706488	5.85041	34956.4	Nalidixic acid
179	322775	0.0544341	6.20142	19101.2	Nalidixic acid
180	369908	0.0619498	5.96815	22700.6	Nalidixic acid
181	561419	0.0549026	6.87197	34406.5	Nalidixic acid
182	439619	0.0717165	5.49241	33271.4	Nalidixic acid
183	645875	0.068531	5.54866	25219.1	Nalidixic acid
184	401460	0.0517016	6.498	21245.7	Nalidixic acid
185	331173	0.0656221	6.28487	23385.2	Nalidixic acid
186	377329	0.0660818	5.81152	22553.1	Nalidixic acid
187	425152	0.0676263	6.75827	22104.1	Nalidixic acid
188	405750	0.055125	6.86498	21299.6	Nalidixic acid
189	303961	0.0722183	6.60914	19906.3	Nalidixic acid
190	480168	0.0766309	6.33474	28977.9	Nalidixic acid
191	509744	0.0512127	7.2105	35593.8	Nalidixic acid
192	342989	0.0631515	5.91878	25222.5	Nalidixic acid
193	415021	0.0597391	6.37299	21197.9	Nalidixic acid
194	310391	0.0503551	5.90991	24618.7	Nalidixic acid
195	886825	0.0583956	7.26979	24407.9	Nalidixic acid
196	374928	0.0701312	6.04388	32088.6	Nalidixic acid
197	387929	0.0582004	6.13139	36447.8	Nalidixic acid
198	353230	0.0595006	6.04907	35210.1	Nalidixic acid
199	500917	0.0863338	5.98941	32855.3	Nalidixic acid
200	404075	0.0677825	6.24419	22188.3	Nalidixic acid
201	328943	0.062075	5.78058	30374.9	Nalidixic acid
202	436252	0.060181	5.64161	30591.5	Nalidixic acid
203	430333	0.0770313	4.65443	36947.4	Nalidixic acid
204	353941	0.0710832	6.07101	25198.9	Nalidixic acid
205	446381	0.0839672	6.01866	31049.6	Nalidixic acid
206	355766	0.0520266	6.36482	33847.3	Nalidixic acid
207	396276	0.0676857	6.17189	23922.1	Nalidixic acid
208	306929	0.0440451	6.14887	23245.4	Nalidixic acid
209	271878	0.0697316	5.78048	23777.9	Nalidixic acid
210	325224	0.0778711	5.6953	25720	Nalidixic acid
211	504435	0.072266	6.25114	33206.8	Nalidixic acid
212	422529	0.0686002	6.09848	25502.3	Nalidixic acid
213	110220	0.00959702	8.37224	37185.9	Nalidixic acid
214	413317	0.0515968	5.56438	30237.3	Nalidixic acid
215	256845	0.056084	5.76282	25218.8	Nalidixic acid
216	401274	0.0655293	6.29019	25255.7	Nalidixic acid
217	565120	0.0817322	5.73614	25696	Nalidixic acid
218	280684	0.0692398	5.84497	24908.2	Nalidixic acid
219	686254	0.0686377	5.87166	35160.7	Nalidixic acid
220	322821	0.0756427	5.3106	26832	Nalidixic acid
221	259407	0.0684727	5.96745	24980.5	Nalidixic acid
222	416261	0.0724621	5.56527	35108.3	Nalidixic acid
223	310383	0.0578428	5.36145	28005.4	Nalidixic acid
224	719372	0.0684187	6.86116	33376.9	Nalidixic acid
225	258241	0.0458034	6.04696	31516.9	Nalidixic acid
226	310104	0.069021	5.4849	32063.1	Nalidixic acid
227	844701	0.0785657	6.14372	31429.5	Nalidixic acid
228	593861	0.0689683	6.69324	29303.5	Nalidixic acid
229	391122	0.0744646	5.90998	27064.4	Nalidixic acid
230	320277	0.0723763	6.01035	26988.4	Nalidixic acid
231	350689	0.0865108	5.2735	32972.1	Nalidixic acid
232	301735	0.065442	5.60671	27798.7	Nalidixic acid
233	404794	0.072025	5.67415	29245.3	Nalidixic acid
234	335274	0.0829853	5.34032	30017	Nalidixic acid
235	268472	0.076721	6.26163	27988.6	Nalidixic acid
236	463716	0.067063	6.3383	34532.7	Nalidixic acid
237	396020	0.0801832	4.91481	29352.8	Nalidixic acid
238	435820	0.0624799	6.11803	28120	Nalidixic acid
239	229542	0.10988	4.98718	31526.8	Nalidixic acid
240	372013	0.0728149	5.93874	32105.2	Nalidixic acid
241	383646	0.0664532	5.7558	29834.7	Nalidixic acid
242	232152	0.080369	4.68135	37120.1	Nalidixic acid
243	379013	0.0837141	5.41807	35408.1	Nalidixic acid
244	367451	0.062003	5.76923	30337	Nalidixic acid
245	332001	0.100357	5.54816	32059.9	Nalidixic acid
246	375552	0.0687657	5.47567	30510	Nalidixic acid
247	379535	0.0577728	6.73566	31426.8	Nalidixic acid
248	373079	0.0780536	5.75256	30108.6	Nalidixic acid
249	430256	0.0851831	5.5352	30856.6	Nalidixic acid
250	103434	0.0593318	5.31138	37218.8	Nalidixic acid
251	487690	0.0972379	5.57497	31979.4	Nalidixic acid
252	472570	0.102188	5.79518	32178	Nalidixic acid
253	130389	0.0437022	9.36532	37185.7	Nalidixic acid
254	550173	0.100116	6.247	35288	Nalidixic acid
255	413373	0.0751263	5.20592	30816.7	Nalidixic acid
256	323470	0.0833011	5.20947	34000.3	Nalidixic acid
257	414665	0.103916	5.17142	31774.1	Nalidixic acid
258	533169	0.0355446	7.36298	35328.2	Nalidixic acid
259	324837	0.0802938	4.73417	35159	Nalidixic acid
260	418309	0.0861786	4.87097	32187.5	Nalidixic acid
261	397272	0.0960048	4.70678	34596.7	Nalidixic acid
262	247499	0.0938047	5.09385	32773.5	Nalidixic acid
263	326239	0.0943015	5.26591	34556.7	Nalidixic acid
264	90029.7	0.0432908	8.12727	37183.8	Nalidixic acid
265	394654	0.103035	5.27209	33930.6	Nalidixic acid
266	390347	0.0961958	4.68069	35925	Nalidixic acid
267	418850	0.106376	4.95499	33781.6	Nalidixic acid
268	445893	0.101513	5.03352	33302.3	Nalidixic acid
269	167837	0.0590906	5.81392	30892.9	Nalidixic acid
270	464784	0.0957267	5.32058	34765.3	Nalidixic acid
271	368063	0.0871021	5.00673	33556.6	Nalidixic acid
272	454559	0.0956349	4.75631	34012.2	Nalidixic acid
273	201454	0.0614317	5.39726	37224.3	Nalidixic acid
274	141666	0.101403	6.1263	33930.6	Nalidixic acid
275	258280	0.100399	5.12261	34546.2	Nalidixic acid
276	400417	0.0901983	5.45826	34549.8	Nalidixic acid
277	520875	0.106557	5.31635	34526.6	Nalidixic acid
278	159001	0.0782416	5.18616	37211	Nalidixic acid
279	275969	0.103984	4.69765	34970.1	Nalidixic acid
280	469215	0.0451756	6.28939	29910.8	Nalidixic acid
281	237511	0.108855	4.79741	34865.5	Nalidixic acid
282	184619	0.0673197	5.38764	37228.2	Nalidixic acid
283	498942	0.0980877	4.6603	35273.9	Nalidixic acid
284	433607	0.101561	4.90831	36138.6	Nalidixic acid
285	396971	0.101923	4.61568	36507.3	Nalidixic acid
286	318846	0.0812045	6.20228	29329.7	Nalidixic acid
287	168516	0.0521968	5.62407	29793.1	Nalidixic acid
288	331874	0.0479028	6.6587	31200.7	Nalidixic acid
289	449401	0.0311084	6.97019	36003.2	Nalidixic acid
290	369338	0.0641347	5.42419	27887.2	Nalidixic acid
291	566233	0.0599292	6.19035	28776.9	Nalidixic acid
292	523097	0.057813	6.24571	30976.3	Nalidixic acid
293	335250	0.0612304	6.16854	28157.4	Nalidixic acid
294	689736	0.0564997	7.34555	34906.8	Nalidixic acid
295	201395	0.0255908	7.0829	37144.3	Nalidixic acid
296	351705	0.0659772	6.14354	29098.7	Nalidixic acid
297	578180	0.052837	6.66436	34894.7	Nalidixic acid
298	477560	0.039194	7.24667	33012.7	Nalidixic acid
299	234779	0.0537895	5.86226	27151.6	Nalidixic acid
300	567201	0.0479888	6.93506	25635.6	Nalidixic acid
301	406292	0.0690709	6.49843	28306.4	Nalidixic acid
302	499740	0.0415428	6.90803	28989.7	Nalidixic acid
303	244907	0.0411718	7.57152	37212.5	Nalidixic acid
304	627813	0.0510886	6.40864	35178.9	Nalidixic acid
305	351790	0.0703089	5.8821	26821.5	Nalidixic acid
306	366755	0.059641	6.46603	26024.9	Nalidixic acid
307	443975	0.0573186	6.67069	27760.7	Nalidixic acid
308	394836	0.0488428	6.72516	25897.6	Nalidixic acid
309	564558	0.0532388	6.89715	30358.2	Nalidixic acid
310	204679	0.00481741	7.49844	37121.8	Nalidixic acid
311	316265	0.0446902	6.60414	31997.5	Nalidixic acid
312	428316	0.0529918	6.90959	29110.4	Nalidixic acid
313	627158	0.0531781	7.80512	21612.5	Nalidixic acid
314	312263	0.0421374	6.32982	31110.8	Nalidixic acid
315	408693	0.0460524	6.94995	34686.7	Nalidixic acid
316	533581	0.0561508	6.34311	25071	Nalidixic acid
317	539078	0.0419889	8.75848	20973.2	Nalidixic acid
318	448881	0.0580297	6.56733	28728	Nalidixic acid
319	153788	0.0395847	9.30633	37162.7	Nalidixic acid
320	347288	0.0640567	6.03229	35605.2	Nalidixic acid
321	305655	0.0509942	6.51808	35618	Nalidixic acid
322	359863	0.0568523	6.31184	28591.3	Nalidixic acid
323	695113	0.0501265	8.19422	21116.4	Nalidixic acid
324	33265.2	0.0504687	5.36118	37250.8	Nalidixic acid
325	714341	0.0556657	7.6979	21571.7	Nalidixic acid
326	375549	0.0560465	5.99407	31502.5	Nalidixic acid
327	408840	0.0652071	6.80725	23011.9	Nalidixic acid
328	796438	0.0568454	7.5437	22432.1	Nalidixic acid
329	404334	0.0474164	6.33612	36961.2	Nalidixic acid
330	431166	0.0406483	9.7971	19430.8	Nalidixic acid
331	252945	0.0543122	7.03574	29881.1	Nalidixic acid
332	369798	0.0400108	6.72241	37029.8	Nalidixic acid
333	403479	0.0647073	6.462	31034.3	Nalidixic acid
334	313673	0.046493	6.21956	37008.2	Nalidixic acid
335	438523	0.0524993	6.79311	32941.9	Nalidixic acid
336	528120	0.0273751	11.803	18598	Nalidixic acid
337	363485	0.0511628	6.00774	29171.9	Nalidixic acid
338	618458	0.0717946	6.93314	26493.9	Nalidixic acid
339	585023	0.0552653	7.80174	21316.4	Nalidixic acid
340	262325	0.060968	6.39861	27784	Nalidixic acid
341	530368	0.0547978	6.56694	25098.9	Nalidixic acid
342	700240	0.0326259	11.3151	18430.2	Nalidixic acid
343	345949	0.0274939	6.69225	36583.7	Nalidixic acid
344	91350.2	0.0522986	4.67541	36931.1	Nalidixic acid
345	80119.4	0.0598602	4.61027	34992.8	Nalidixic acid
346	267091	0.0486386	6.53463	28216.4	Nalidixic acid
347	491225	0.0461769	6.60959	32326.9	Nalidixic acid
348	787286	0.0435032	7.79984	22871.5	Nalidixic acid
349	345314	0.0687322	6.07295	28485.5	Nalidixic acid
350	454198	0.0513363	7.24733	31947.8	Nalidixic acid
351	436433	0.0706305	6.07329	29594.5	Nalidixic acid
1	343249	0.0374233	5.54346	35758.5	Ampicillin
2	127934	0.0522779	5.66356	35153	Ampicillin
3	225314	0.0728023	6.887	30050	Ampicillin
4	130951	0.0690091	6.47029	30030.9	Ampicillin
5	316761	0.077863	5.43263	29434.9	Ampicillin
6	84458.2	0.0525014	6.60102	37172.8	Ampicillin
7	464899	0.0580824	6.03736	25427.3	Ampicillin
8	330267	0.0820702	5.7526	28460.4	Ampicillin
9	184597	0.0516984	5.74599	37131.8	Ampicillin
10	147065	0.0778811	5.51738	29964.1	Ampicillin
11	477832	0.0806539	5.74012	26175.6	Ampicillin
12	292341	0.0826698	5.53496	26284.4	Ampicillin
13	93477.3	0.0469139	6.49799	36575.4	Ampicillin
14	214559	0.0764047	5.91507	25233.5	Ampicillin
15	128236	0.0561253	5.73577	28934.7	Ampicillin
16	314123	0.0785342	5.87935	30567.8	Ampicillin
17	434478	0.0765158	6.01746	24726.5	Ampicillin
18	109436	0.0347653	6.52661	37210.9	Ampicillin
19	365430	0.0775259	5.64662	24617.5	Ampicillin
20	235932	0.075366	5.05439	28342.4	Ampicillin
21	156141	0.0446834	6.25407	33930.7	Ampicillin
22	204210	0.0583108	6.49885	33847.2	Ampicillin
23	476561	0.08322	5.05314	26543.2	Ampicillin
24	323200	0.0728497	5.54938	35112.8	Ampicillin
25	351753	0.0892723	5.0285	28287	Ampicillin
26	196424	0.0740698	5.5249	25119.8	Ampicillin
27	240541	0.0569284	6.73112	30261.9	Ampicillin
28	256303	0.0664059	5.91477	30092.4	Ampicillin
29	137030	0.0526696	6.922	30644.7	Ampicillin
30	308373	0.0612619	5.91216	25653.9	Ampicillin
31	114374	0.0765345	6.04214	30535.3	Ampicillin
32	312660	0.0772736	5.26149	24434.3	Ampicillin
33	113987	0.0786113	5.50911	35836.5	Ampicillin
34	141410	0.0731719	5.31813	35877.9	Ampicillin
35	215958	0.0614193	6.63394	36523.9	Ampicillin
36	152006	0.047278	6.2984	33934.7	Ampicillin
37	385089	0.0797585	5.8442	27866.7	Ampicillin
38	371877	0.0858628	5.27544	25612.4	Ampicillin
39	74084.3	0.0484749	6.55592	33778.3	Ampicillin
40	179459	0.0815067	5.63561	32375.8	Ampicillin
41	209039	0.0734196	5.4022	32499.3	Ampicillin
42	247679	0.0752304	5.71998	25812.4	Ampicillin
43	340970	0.0743035	5.44597	22867.8	Ampicillin
44	268673	0.075624	5.24616	23459.7	Ampicillin
45	73573	0.0802715	6.03144	35757.6	Ampicillin
46	204970	0.045776	6.13673	34921.7	Ampicillin
47	220300	0.0688391	5.64133	23086.8	Ampicillin
48	385771	0.0717968	4.95739	22067.6	Ampicillin
49	473914	0.0818818	5.18932	32062.6	Ampicillin
50	285913	0.0641035	5.95281	24507.6	Ampicillin
51	379929	0.0594947	5.91251	25096.7	Ampicillin
52	167043	0.0895993	4.58036	23486.2	Ampicillin
53	101509	0.0134256	7.68109	37198.5	Ampicillin
54	288462	0.0652398	5.47554	22327.2	Ampicillin
55	173912	0.0915725	4.49833	23201.5	Ampicillin
56	532160	0.0565277	6.07523	22334.3	Ampicillin
57	84587.2	0.0316368	6.6101	35150.7	Ampicillin
58	251498	0.0794323	5.14675	22673.7	Ampicillin
59	352240	0.0722138	5.89535	21591.1	Ampicillin
60	178273	0.0646342	6.18136	28923.9	Ampicillin
61	151023	0.07249	4.91283	35336.1	Ampicillin
62	173114	0.0693915	5.86113	25621.6	Ampicillin
63	291022	0.0689388	6.08873	29592.9	Ampicillin
64	224751	0.078463	4.58108	32414.6	Ampicillin
65	308563	0.0795464	5.58504	24545.5	Ampicillin
66	163297	0.0849429	5.27672	29075.1	Ampicillin
67	241707	0.0731372	5.84108	29097.7	Ampicillin
68	83695.9	0.0593057	6.12269	35239.6	Ampicillin
69	257330	0.0778689	4.49914	22868	Ampicillin
70	256923	0.0665633	5.76659	22905	Ampicillin
71	115681	0.0755208	5.53769	27340.4	Ampicillin
72	228476	0.0765818	5.28168	22316.1	Ampicillin
73	243210	0.0589809	5.83306	27337.7	Ampicillin
74	283586	0.0580323	5.86892	21392.4	Ampicillin
75	124278	0.0804734	4.69489	34362.9	Ampicillin
76	161608	0.0729793	5.75553	25534.2	Ampicillin
77	127881	0.0533067	6.41272	28851.9	Ampicillin
78	166057	0.0737293	5.61919	26021.5	Ampicillin
79	184273	0.0483534	6.77581	34843.6	Ampicillin
80	146484	0.07814	4.76593	35248.5	Ampicillin
81	211548	0.0515979	6.53643	33177.4	Ampicillin
82	119611	0.0738358	5.29408	29466.8	Ampicillin
83	263408	0.0881709	4.63689	33259.9	Ampicillin
84	260430	0.0579048	5.98606	33284.7	Ampicillin
85	253690	0.0731564	5.68969	25940	Ampicillin
86	331670	0.0397872	6.59401	36398.1	Ampicillin
87	95343.2	0.0732377	4.49864	33642.7	Ampicillin
88	446195	0.0806552	5.32462	25508.8	Ampicillin
[truncated: 6,719 more rows]

## Sheet: Figure 4A
1/lag time normalized	growth rate normalized	respiratory activity normalized
0.0624553	0.27996	0.325571
0.284574	0.385174	0.533852
0.238469	0.116542	0.72619
0.156348	0.236868	0.568619
0.288406	0.509436	0.619045
0.152108	0.192861	0.718732
0.268164	0.343236	0.667282
0.323954	0.368247	0.592493
0.426135	0.392322	0.487312
0.37843	0.42458	0.514339
0.168594	0.345577	0.570141
0.291833	0.441354	0.61012
0.165088	0.289573	0.586098
0.281214	0.495742	0.604092
0.278526	0.564727	0.482728
0.242173	0.57932	0.551858
0.205777	0.335667	0.563517
0.187353	0.551711	0.591262
0.217299	0.582799	0.611627
0.169142	0.408605	0.466103
0.314388	0.310577	0.628002
0.185064	0.41728	0.523703
0.351825	0.468245	0.501832
0.247399	0.509275	0.622525
0.292512	0.500511	0.609206
0.236854	0.409282	0.524608
0.248119	0.551513	0.670445
0.251431	0.57943	0.495178
0.258993	0.482346	0.611759
0.320629	0.431516	0.587508
0.259643	0.424795	0.559694
0.471345	0.45405	0.499376
0.270726	0.47998	0.50138
0.200676	0.487249	0.586476
0.166782	0.307278	0.662438
0.327436	0.405761	0.585336
0.297728	0.473082	0.562824
0.179981	0.389875	0.576146
0.281794	0.485315	0.626607
0.325131	0.398856	0.605755
0.212871	0.512452	0.541704
0.237251	0.479305	0.637811
0.213621	0.479587	0.503602
0.289469	0.471414	0.600159
0.274053	0.46196	0.656707
0.243371	0.456821	0.516971
0.19541	0.397475	0.503401
0.259008	0.465998	0.552435
0.282556	0.511382	0.51084
0.33271	0.50108	0.470586
0.223849	0.584125	0.505409
0.203398	0.389184	0.551369
0.195571	0.307989	0.572029
0.262521	0.600924	0.550829
0.212364	0.411018	0.63977
0.256369	0.439072	0.553117
0.259388	0.309384	0.532302
0.228933	0.498053	0.540863
0.175115	0.347573	0.499736
0.264642	0.288712	0.585997
0.263589	0.408164	0.557427
0.253051	0.564222	0.491638
0.310943	0.460562	0.537815
0.22736	0.347067	0.591814
0.214086	0.399243	0.478128
0.262202	0.373196	0.565945
0.264988	0.45886	0.519913
0.257474	0.340859	0.586623
0.268947	0.425276	0.522581
0.303296	0.430139	0.596708
0.227358	0.520353	0.520487
0.263766	0.395928	0.647918
0.264725	0.429817	0.646153
0.244736	0.426077	0.567299
0.280718	0.453362	0.590204
0.274694	0.491552	0.525019
0.188838	0.381726	0.576346
0.220422	0.419063	0.49107
0.232594	0.450173	0.671327
0.158763	0.347236	0.554411
0.170764	0.367069	0.608981
0.211275	0.433193	0.597428
0.189178	0.243334	0.594277
0.188185	0.29472	0.557718
0.214435	0.378605	0.651738
0.174901	0.395412	0.486018
0.206432	0.389258	0.519819
0.26402	0.50133	0.58431
0.173516	0.380971	0.514144
0.226431	0.39692	0.590191
0.234296	0.421851	0.660355
0.230132	0.471991	0.533274
0.232881	0.414032	0.610083
0.295492	0.25384	0.660287
0.335838	0.326176	0.590223
0.507356	0.228586	0.594956
0.352127	0.287653	0.701039
0.238751	0.464862	0.564443
0.204997	0.45201	0.539694
0.185715	0.402246	0.673847
0.158264	0.357018	0.521463
0.179561	0.377374	0.547353
0.206477	0.388018	0.577493
0.221456	0.400862	0.539846
0.453473	0.294357	0.562546
0.251192	0.436701	0.504645
0.230158	0.410455	0.618891
0.286824	0.387229	0.557821
0.282054	0.385913	0.629922
0.44264	0.296108	0.53613
0.202347	0.506017	0.526766
0.287715	0.286486	0.695562
0.244764	0.453074	0.532292
0.295203	0.410308	0.548466
0.329276	0.385825	0.521623
0.281732	0.0762327	0.959818
0.241384	0.40748	0.595985
0.280539	0.420888	0.610159
0.22857	0.381928	0.654915
0.311492	0.456557	0.549204
0.18135	0.340539	0.520501
0.276048	0.449165	0.515797
0.337525	0.430528	0.455837
0.340493	0.710982	0.503378
0.239406	0.437828	0.607196
0.337515	0.326024	0.694262
0.152964	0.421781	0.525324
0.255279	0.434384	0.561447
0.19998	0.483364	0.640768
0.278035	0.416057	0.60198
0.187718	0.257646	0.676632
0.167287	0.414601	0.536115
0.264743	0.466742	0.509895
0.360185	0.537654	0.550322
0.271272	0.430234	0.605392
0.24513	0.382442	0.586644
0.225388	0.478004	0.576087
0.332006	0.451965	0.544548
0.227032	0.256036	0.424679
0.251028	0.489826	0.537147
0.278537	0.150679	0.943366
0.334402	0.396229	0.510013
0.311174	0.379233	0.588083
0.257835	0.431716	0.612536
0.274879	0.437775	0.626365
0.302202	0.119446	0.623979
0.260812	0.435731	0.591097
0.194903	0.336636	0.500935
0.178131	0.308544	0.529139
0.254076	0.413771	0.554379
0.247744	0.430831	0.560752
0.255989	0.49022	0.578506
0.224379	0.459645	0.580746
0.285507	0.325196	0.708611
0.3537	0.320338	0.608645
0.204403	0.516384	0.53241
0.296151	0.47787	0.630671
0.240366	0.427549	0.609185
0.402831	0.332612	0.588144
0.225738	0.452488	0.526532
0.136848	0.403271	0.605229
0.313643	0.450165	0.526283
0.317877	0.42657	0.585875
0.206488	0.453721	0.514887
0.258044	0.494	0.578774
0.259386	0.439616	0.537141
0.247661	0.411401	0.625102
0.217904	0.48136	0.549259
0.254574	0.436927	0.560322
0.289915	0.12818	0.979089
0.207231	0.536083	0.466099
0.354454	0.359875	0.553039
0.391106	0.310994	0.644454
0.333239	0.412667	0.608272
0.248052	0.434359	0.608143
0.249207	0.47112	0.510744
0.291953	0.507673	0.467224
0.304793	0.496971	0.638405
0.296699	0.46277	0.563276
0.272562	0.52069	0.541581
0.318942	0.444558	0.573603
0.137567	0.47992	0.473543
0.227971	0.478701	0.534635
0.342095	0.396996	0.524704
0.299315	0.362898	0.606843
0.252016	0.423693	0.613377
0.256088	0.484901	0.527727
0.263913	0.467462	0.51033
0.297869	0.263455	0.714258
0.312551	0.341396	0.741691
0.396538	0.383071	0.576736
0.0971461	0.16588	0.489346
0.379629	0.344477	0.639726
0.175036	0.341843	0.540696
0.272544	0.471001	0.624781
0.369035	0.371462	0.540999
0.244166	0.334601	0.543734
0.303642	0.395921	0.655954
0.241156	0.482352	0.473555
0.22235	0.450567	0.555179
0.269628	0.459555	0.588784
0.178743	0.432204	0.572944
0.290917	0.431341	0.529921
0.304374	0.575258	0.471528
0.21909	0.2703	0.624086
0.274736	0.432669	0.485407
0.226636	0.55003	0.47155
0.169835	0.665972	0.450501
0.0633962	0.0559323	0.265927
0.214194	0.39065	0.601267
0.374765	0.371851	0.552383
0.305102	0.470897	0.513326
0.260062	0.435233	0.518542
0.225506	0.479162	0.493755
0.150347	0.486963	0.570984
0.282129	0.472317	0.558851
0.216898	0.432339	0.463239
0.466313	0.18128	0.576144
0.132153	0.372598	0.647847
0.257774	0.449638	0.584975
0.292524	0.120211	0.680962
0.426423	0.298368	0.598823
0.424529	0.333789	0.511637
0.364728	0.423634	0.53478
0.313666	0.383754	0.562459
0.308206	0.373119	0.602265
0.554569	0.179199	0.628772
0.352117	0.402308	0.552968
0.280984	0.464039	0.510575
0.300158	0.436994	0.568938
0.339396	0.257914	0.518726
0.301903	0.329274	0.607534
0.244605	0.39321	0.586453
0.0755925	0.0855508	0.342387
0.23683	0.43586	0.620769
0.265012	0.336309	0.669112
0.141072	0.294214	0.513796
0.274586	0.434548	0.596867
0.331226	0.34342	0.622303
0.197003	0.543726	0.432007
0.246333	0.422465	0.533957
0.326906	0.436606	0.55122
0.25207	0.29202	0.605435
0.240203	0.231179	0.596109
0.405337	0.377767	0.493827
0.246926	0.375467	0.610137
0.298699	0.369273	0.523537
0.239639	0.419264	0.546667
0.294047	0.51785	0.541368
0.32048	0.207429	0.672781
0.260005	0.370648	0.441938
0.350429	0.412614	0.55317
0.264057	0.28838	0.609472
0.330707	0.280259	0.61964
0.433406	0.305347	0.558949
0.293525	0.325094	0.556427
0.24448	0.424857	0.569323
0.413653	0.411664	0.490472
0.347998	0.465236	0.510821
0.290813	0.467521	0.466909
0.176264	0.610108	0.473398
0.28595	0.545827	0.505271
0.245076	0.430073	0.624372
0.259837	0.448094	0.656804
0.253126	0.388386	0.548899
0.277969	0.369906	0.493664
0.235786	0.31137	0.614426
0.28871	0.335925	0.6024
0.242703	0.408892	0.516671
0.287319	0.358353	0.607209
0.309595	0.263058	0.702031
0.290794	0.467377	0.484589
0.385812	0.382947	0.478505
0.272808	0.47597	0.566713
0.335478	0.309672	0.708972
0.198785	0.454307	0.506095
0.236534	0.436805	0.54232
0.277534	0.435494	0.524904
0.252167	0.293462	0.668351
0.36892	0.400985	0.499949
0.427978	0.266638	0.658106
0.236194	0.315114	0.547024
0.269947	0.455213	0.45629
0.257459	0.412359	0.579254
0.248533	0.424567	0.593534
0.309909	0.458688	0.48108
0.250216	0.401301	0.486009
0.501036	0.399283	0.483126
0.242185	0.426305	0.537064
0.310263	0.48672	0.571869
0.263513	0.446604	0.447875
0.411558	0.210836	0.580089
0.303175	0.56124	0.508097
0.289838	0.157063	0.656102
0.285483	0.213757	0.592319
0.270359	0.450085	0.517202
0.231004	0.324573	0.597857
0.24884	0.454853	0.506298
0.430771	0.39209	0.491529
0.20547	0.305618	0.466646
0.232449	0.445251	0.55147
0.212105	0.51068	0.535383
0.294409	0.428901	0.61003
0.514107	0.211091	0.640005
0.184835	0.505446	0.554225
0.241857	0.160825	0.559817
0.322562	0.273262	0.515783
0.266177	0.478558	0.565956
0.217058	0.446281	0.495135
0.0810194	0.0787109	0.245388
0.243429	0.41634	0.507376
0.178615	0.5305	0.577458
0.343423	0.397787	0.572621
0.43634	0.226264	0.567341
0.389484	0.348441	0.631939
0.277132	0.380747	0.492038
0.208309	0.51016	0.490189
0.215863	0.439806	0.503867
0.0764286	0.121904	0.320948
0.458153	0.256039	0.624676
0.242592	0.419963	0.488695
0.257722	0.425686	0.652394
0.479849	0.235792	0.637484
0.25423	0.475482	0.558694
0.419651	0.160466	0.624928
0.318583	0.384179	0.632202
0.359088	0.364128	0.70525
0.322848	0.464576	0.464759
0.176238	0.595745	0.499704
0.271269	0.490779	0.434049
0.242499	0.163279	0.533411
0.287924	0.406726	0.657555
0.256943	0.412273	0.489494
0.178445	0.222735	0.665673
0.240018	0.136945	0.767319
0.27403	0.422187	0.609762
0.318611	0.32709	0.553888
0.19871	0.513776	0.496113
0.203873	0.107132	0.588606
0.286464	0.476164	0.453398
0.273875	0.479552	0.49657
0.300556	0.447923	0.501953
0.27898	0.455936	0.522165
0.349582	0.355591	0.641761
0.365927	0.340098	0.616944
0.179306	0.410289	0.565384
0.301912	0.388073	0.557864
0.434416	0.500967	0.532095
0.270098	0.256484	0.660278
0.260699	0.435281	0.469104
0.337769	0.431074	0.550565
0.204075	0.433774	0.51457
0.253556	0.472711	0.494209
0.289774	0.323202	0.5031
0.220696	0.455301	0.532459
0.20938	0.382179	0.606251
0.269683	0.424436	0.535549
0.295352	0.444884	0.590699
0.229537	0.41016	0.495665
0.234773	0.404444	0.559208
0.212694	0.462937	0.475023
0.00754838	0.0186821	0.728207
0.273269	0.469467	0.469031
0.220212	0.443513	0.589348
0.304395	0.397456	0.497223
0.296041	0.419591	0.457137
0.237643	0.439341	0.596591
0.407054	0.205153	0.62024
0.306238	0.421187	0.524075
0.256332	0.374099	0.503926
0.234205	0.470305	0.465434
0.232117	0.413884	0.529135
0.31831	0.399592	0.544772
0.278519	0.430501	0.524601
0.261402	0.37084	0.549231
0.29568	0.400713	0.442345
0.370742	0.262658	0.628509
0.268671	0.337215	0.669222
0.451169	0.159008	0.551118
0.409782	0.22803	0.605415
0.281447	0.411479	0.504757
0.292147	0.409069	0.536001
0.343365	0.31279	0.671168
0.259652	0.480833	0.46747
0.388635	0.258283	0.716557
0.295077	0.382503	0.572045
0.256496	0.43671	0.507402
0.293486	0.366883	0.572372
0.0542427	0.137984	0.666693
0.361272	0.299284	0.669516
0.323749	0.32906	0.611135
0.286785	0.249234	0.602765
0.338278	0.296204	0.538204
0.511212	0.0910926	0.58745
0.244759	0.413862	0.594466
0.309129	0.4683	0.493792
0.260234	0.373695	0.535524
0.379665	0.178215	0.67632
0.286908	0.254969	0.636796
0.0908219	0.120224	0.618976
0.308008	0.360352	0.605565
0.331336	0.40627	0.507099
0.298517	0.361992	0.581022
0.303598	0.459302	0.641515
0.275443	0.488587	0.514285
0.294708	0.385248	0.574884
0.287382	0.279196	0.656195
0.278344	0.408048	0.498415
0.266971	0.406349	0.516496
0.28125	0.276746	0.702809
0.250785	0.448102	0.452628
0.293462	0.41222	0.545342
0.26642	0.452538	0.463373
0.273359	0.304253	0.613552
0.236463	0.42597	0.495722
0.292917	0.442214	0.481259
0.22107	0.317612	0.741619
0.268808	0.435212	0.511375
0.316934	0.356515	0.583002
0.204445	0.534159	0.488896
0.263053	0.445616	0.45873
0.264561	0.419486	0.534961
0.166807	0.280343	0.540805
0.156878	0.332486	0.47023
0.235005	0.370261	0.538971
0.289838	0.430033	0.532873
0.278837	0.347145	0.616329
0.132678	0.308793	0.291006
0.277478	0.380704	0.641096
0.285111	0.393127	0.475453
0.282635	0.344715	0.553603
0.189755	0.0682888	0.499245
0.212108	0.427312	0.605171
0.252442	0.378156	0.585956
0.271118	0.310056	0.55104
0.315663	0.457593	0.467146
0.224902	0.371451	0.645094
0.336431	0.323822	0.605504
0.270431	0.31393	0.586575
0.263735	0.434673	0.454687
0.251663	0.308827	0.634818
0.245058	0.309703	0.543818
0.308872	0.398977	0.481778
0.2938	0.289105	0.629631
0.336893	0.472022	0.508521
0.302262	0.23433	0.631959
0.270717	0.33571	0.574518
0.24264	0.432594	0.534172
0.163023	0.366679	0.505659
0.28812	0.132885	0.724793
0.25129	0.358454	0.486525
0.24626	0.254857	0.551603
0.270516	0.392418	0.472233
0.266939	0.294435	0.521284
0.298809	0.436787	0.5212
0.362996	0.274458	0.518187
0.240932	0.347552	0.56508
0.164717	0.294069	0.53764
0.157284	0.154247	0.500869
0.242438	0.421422	0.453715
0.280994	0.381693	0.543279
0.413313	0.283644	0.583682
0.306706	0.346057	0.586266
0.25098	0.433703	0.558937
0.230677	0.450872	0.471075
0.276015	0.271917	0.461009
0.250728	0.361342	0.520647
0.145256	0.310733	0.508109
0.380039	0.302916	0.540586
0.261205	0.410483	0.493224
0.334731	0.409894	0.501788
0.398036	0.326088	0.593305
0.212982	0.486493	0.529522
0.238957	0.398946	0.544945
0.294106	0.464786	0.471977
0.249179	0.353185	0.512946
0.355498	0.296681	0.580597
0.239222	0.300533	0.546835
0.277137	0.295668	0.53857
0.168952	0.360044	0.53831
0.163363	0.328714	0.465228
0.199285	0.384173	0.573475
0.336954	0.360145	0.617703
0.819626	0.164784	0.562078
0.313067	0.362871	0.507936
0.242406	0.445016	0.513284
0.235941	0.331726	0.510669
0.252798	0.44999	0.5327
0.257349	0.424801	0.456711
0.245625	0.443553	0.503502
0.346171	0.0411087	0.620556
0.154955	0.292366	0.544272
0.144994	0.0501492	0.323029
0.23572	0.0661728	0.411876
0.169856	0.0459621	0.342934
0.107792	0.0766753	0.298428
0.178121	0.0698193	0.367493
0	0.0327075	0
0.209649	0.183637	0.648984
0.200128	0.112682	0.571437
0.235142	0.0794832	0.464024
0.0195458	0.00680385	0.062769
0.122123	0.0602688	0.173633
0.000714477	0.0502653	0
0.0781832	0.00769145	0.165314
0.201594	0.240634	0.535783
0.236053	0.261018	0.520649
0.177915	0.155998	0.732499
0.12871	0.0163831	0.16989
0.303032	0.0419587	0.599349
0.21651	0.195382	0.677967
0.220715	0.197437	0.623419
0.162253	0.299451	0.658202
0.0540489	0.0264747	0.156159
0.327734	0.398238	0.573477
0.221625	0.330046	0.569215
0.252604	0.333588	0.66959
0.254422	0.32885	0.569768
0.355362	0.34281	0.525701
0.320294	0.355214	0.536402
0.222441	0.373125	0.592717
0.20402	0.453046	0.524541
0.286214	0.327698	0.624378
0.308044	0.355604	0.536215
0.338444	0.380946	0.567991
0.389932	0.275036	0.503041
0.393473	0.337814	0.473359
0.266571	0.347353	0.527743
0.252175	0.36951	0.590126
0.326194	0.228607	0.614725
0.274017	0.388431	0.605867
0.276765	0.363811	0.5389
0.151281	0.366743	0.520003
0.214848	0.400129	0.528159
0.371483	0.20236	0.586366
0.259772	0.410195	0.542587
0.290462	0.392702	0.524865
0.391366	0.379691	0.53016
0.280561	0.294252	0.552702
0.320841	0.352761	0.622825
0.224561	0.352972	0.581222
0.292322	0.293219	0.547231
0.161672	0.398579	0.404083
0.243446	0.370196	0.588099
0.235726	0.39038	0.607464
0.298484	0.32896	0.530201
0.236877	0.377839	0.530363
0.247359	0.530181	0.516777
0.228431	0.368968	0.580664
0.300873	0.382929	0.483783
0.240878	0.398349	0.524277
0.241	0.335939	0.537522
0.239934	0.420112	0.555647
0.223608	0.400823	0.481266
0.292693	0.365346	0.508814
0.264695	0.301133	0.628514
0.290204	0.303495	0.586084
0.273665	0.384873	0.516196
0.175313	0.399642	0.692803
0.220564	0.35721	0.563665
0.244202	0.467977	0.449388
0.259227	0.36365	0.566581
0.190389	0.371692	0.552456
0.263017	0.603821	0.564938
0.203279	0.349571	0.592705
0.252828	0.348781	0.643035
0.188914	0.42006	0.53932
0.223885	0.398243	0.499081
0.223506	0.356914	0.568926
0.235313	0.404947	0.60189
0.172195	0.0997818	0.592998
0.189659	0.254682	0.591848
0.225706	0.410618	0.524537
0.272481	0.36695	0.508262
0.22405	0.37849	0.608081
0.179801	0.518596	0.544026
0.273709	0.319915	0.512484
0.187553	0.193015	0.548928
0.186094	0.191709	0.537303
0.243114	0.47946	0.530865
0.227067	0.225162	0.577955
0.296987	0.410086	0.558227
0.309525	0.376669	0.531591
0.229441	0.371096	0.562723
0.205721	0.330111	0.663412
0.249669	0.303489	0.527379
0.219543	0.151795	0.657957
0.204385	0.393812	0.545548
0.269837	0.340466	0.583545
0.265631	0.236586	0.570597
0.23841	0.37293	0.513975
0.210318	0.568417	0.539312
0.217219	0.481367	0.450504
0.197116	0.383986	0.564205
0.0806648	0.0868331	0.26124
0.20729	0.524015	0.44604
0.236361	0.398562	0.442355
0.201938	0.420137	0.60249
0.250944	0.37861	0.462802
0.169316	0.385507	0.542573
0.215979	0.290709	0.626476
0.175307	0.578124	0.499843
0.219089	0.631675	0.466645
0.194492	0.343097	0.639438
0.177111	0.44239	0.643925
0.171064	0.537457	0.60894
0.204101	0.408447	0.604447
0.207396	0.486199	0.497165
0.282554	0.239512	0.543572
0.236725	0.383875	0.452325
0.177367	0.593271	0.503878
0.228785	0.401377	0.618445
0.224435	0.551939	0.50961
0.302037	0.287865	0.529991
0.169232	0.40049	0.612928
0.225234	0.427637	0.449369
0.213785	0.367302	0.713875
0.240618	0.678619	0.66667
0.266166	0.350841	0.462187
0.223346	0.335551	0.671839
0.0885141	0.0818439	0.236308
0.21782	0.584215	0.446732
0.210108	0.361403	0.476575
0.235745	0.44085	0.487211
0.266311	0.431666	0.512219
0.280215	0.257048	0.752628
0.229999	0.474683	0.512263
0.313704	0.241812	0.60329
0.173288	0.336046	0.439337
0.365429	0.198227	0.614672
0.149002	0.573266	0.486278
0.174103	0.464028	0.65028
0.0910496	0.0668904	0.270796
0.263191	0.678648	0.647158
0.263456	0.506403	0.467636
0.359826	0.196692	0.678569
0.238756	0.372201	0.48129
0.478899	0.380337	0.619388
0.235584	0.388318	0.526454
0.302117	0.361357	0.536172
0.287313	0.352323	0.574127
0.249391	0.596128	0.511026
0.273237	0.395276	0.554495
0.147994	0.286748	0.39568
0.346317	0.18619	0.683111
0.163937	0.06649	0.557916
0.21338	0.177391	0.536332
0.231538	0.407702	0.489776
0.198486	0.424189	0.465923
0.191392	0.420463	0.473876
0.183475	0.513244	0.622049
0.294649	0.330473	0.586347
0.250297	0.42589	0.578845
0.189283	0.331649	0.463073
0.324688	0.287115	0.577874
0.244691	0.416985	0.535609
0.177026	0.465595	0.629833
0.248075	0.627611	0.653668
0.22448	0.455247	0.583769
0.178948	0.423984	0.531929
0.17368	0.433332	0.595043
0.162682	0.42513	0.563085
0.17301	0.614919	0.501815
0.0915867	0.0900585	0.274824
0.218821	0.316528	0.472863
0.256083	0.578345	0.612122
0.217825	0.417624	0.480855
0.176037	0.454468	0.516883
0.204456	0.314903	0.821268
0.133155	0.55902	0.560134
0.227347	0.427381	0.61268
0.221914	0.132689	0.497168
0.214749	0.256222	0.668098
0.221931	0.47219	0.509868
0.267189	0.369939	0.488043
0.174858	0.443828	0.580314
0.180674	0.632504	0.444251
0.219789	0.279256	0.471214
0.173115	0.438798	0.577862
0.159264	0.528849	0.604572
0.271732	0.406861	0.470021
0.177495	0.473215	0.527287
0.226947	0.326856	0.517078
0.190698	0.610057	0.482238
0.281645	0.376335	0.468948
0.209249	0.419565	0.460585
0.254983	0.357586	0.560503
0.194934	0.431923	0.587884
0.184068	0.426386	0.508775
0.204689	0.463759	0.505934
0.235809	0.435057	0.534891
0.17596	0.403037	0.710183
0.20118	0.4377	0.571525
0.199087	0.554151	0.643064
0.183733	0.45574	0.475542
0.177468	0.399747	0.476582
0.233545	0.315562	0.655818
0.23567	0.589507	0.613639
0.2265	0.461744	0.571757
0.186191	0.490297	0.555315
0.192588	0.487913	0.541704
0.286013	0.375796	0.489518
0.21547	0.347491	0.700484
0.238024	0.411877	0.460165
0.219455	0.341499	0.660317
0.189117	0.404097	0.656057
0.252069	0.474033	0.503449
0.152942	0.462155	0.505695
0.173461	0.427408	0.483203
0.228862	0.383888	0.450468
0.218193	0.463965	0.491602
0.17033	0.341197	0.514439
0.235728	0.447067	0.508529
0.06027	0.0540678	0.149985
0.291894	0.339526	0.50266
0.225578	0.404646	0.645735
0.203073	0.408891	0.622451
0.28461	0.745003	0.672854
0.31311	0.294148	0.531447
0.231471	0.365162	0.632924
0.24401	0.339193	0.634668
0.205233	0.420045	0.569257
0.209535	0.478819	0.546074
0.227327	0.464375	0.618221
0.288041	0.315784	0.52346
0.201942	0.513903	0.541039
0.242538	0.410117	0.407863
0.286059	0.338598	0.522587
0.164924	0.405004	0.393833
0.280737	0.396022	0.476357
0.154514	0.521996	0.57728
0.188502	0.350273	0.75449
0.199438	0.563182	0.472556
0.240273	0.48258	0.467314
0.245987	0.505097	0.508602
0.21913	0.462316	0.519354
0.212014	0.458478	0.548122
0.215506	0.550083	0.496319
0.181901	0.452195	0.453482
0.166199	0.389884	0.398609
0.25993	0.432523	0.574036
0.258682	0.406137	0.574044
0.204402	0.550408	0.425235
0.207825	0.53965	0.454266
0.249271	0.522549	0.474741
0.136592	0.314967	0.794997
0.215575	0.314999	0.545561
0.11496	0.118213	0.768952
0.238623	0.415118	0.517531
0.269516	0.280487	0.552776
0.529242	0.178423	0.573778
0.298814	0.324561	0.472545
0.164756	0.541948	0.464753
0.243828	0.377973	0.613179
0.237427	0.46821	0.436638
0.275628	0.294841	0.482066
0.191522	0.376795	0.686377
0.202324	0.45822	0.501066
0.216133	0.52893	0.417071
0.219809	0.356654	0.515673
0.242677	0.349373	0.431814
0.236367	0.316329	0.7177
0.267096	0.13225	0.559468
0.196601	0.471839	0.455919
0.211557	0.501004	0.476613
0.21252	0.448067	0.48089
0.261193	0.566436	0.519272
0.19843	0.483761	0.479278
0.207763	0.288815	0.59189
0.184712	0.477665	0.513731
0.216084	0.338399	0.715429
0.185598	0.564454	0.478779
0.245838	0.370481	0.630474
0.33396	0.313424	0.490106
0.0525628	0.0878491	0.347026
0.179886	0.413663	0.53857
0.183382	0.440463	0.48907
0.243595	0.396541	0.572162
0.19208	0.399584	0.651275
0.180104	0.377111	0.436217
0.240948	0.405777	0.601614
0.213275	0.350175	0.465564
0.171624	0.525915	0.586045
0.197816	0.515998	0.540932
0.200529	0.534804	0.525999
0.187276	0.404198	0.674419
0.170731	0.39642	0.506399
0.262685	0.357865	0.494271
0.302399	0.254815	0.668354
0.499067	0.0953743	0.536946
0.207074	0.370334	0.407236
0.402068	0.187463	0.55079
0.253465	0.375247	0.41044
0.245884	0.285044	0.420326
0.218309	0.356522	0.670428
0.179581	0.38559	0.564783
0.218093	0.424563	0.567501
0.196103	0.502405	0.450004
0.172338	0.512924	0.442837
0.207221	0.48492	0.520152
0.194287	0.514598	0.520142
0.171677	0.426452	0.474602
0.217135	0.349572	0.46709
0.182079	0.546584	0.546006
0.172794	0.443485	0.497547
0.199145	0.346213	0.675692
0.256041	0.458199	0.475864
0.256099	0.385606	0.592427
0.156272	0.352814	0.53176
0.212513	0.515056	0.454257
0.217018	0.478996	0.476607
0.183646	0.372081	0.466726
0.182893	0.549944	0.55938
0.262905	0.490856	0.474665
0.245996	0.382356	0.53668
0.211854	0.410505	0.571373
0.205315	0.513337	0.557897
0.17661	0.434006	0.529207
0.165713	0.488529	0.563654
0.229378	0.580019	0.47765
0.174939	0.415739	0.422144
0.219277	0.375084	0.489269
0.192866	0.517085	0.518815
0.166647	0.537102	0.543854
0.25468	0.382967	0.474085
0.190288	0.393748	0.624634
0.214146	0.541742	0.492709
0.217595	0.339834	0.625799
0.279825	0.361242	0.473402
0.163551	0.465682	0.621304
0.221086	0.503469	0.503527
0.209515	0.380455	0.601727
0.292922	0.319138	0.501772
0.162825	0.470582	0.53274
0.196619	0.349437	0.696762
0.169766	0.43878	0.55659
0.255194	0.446275	0.50727
0.210062	0.428698	0.484617
0.170191	0.494296	0.477155
0.246592	0.374349	0.466101
0.20741	0.508283	0.479813
0.225933	0.341802	0.508635
0.207108	0.419772	0.557542
0.217201	0.422436	0.499679
0.18672	0.421882	0.532642
0.182742	0.416094	0.537735
0.200369	0.418743	0.619863
0.165184	0.487871	0.497315
0.167865	0.23082	0.573463
0.271997	0.241187	0.716944
0.149273	0.538854	0.507404
0.286881	0.299722	0.654868
0.202802	0.469739	0.466417
0.21519	0.375306	0.518334
0.235525	0.361154	0.451333
0.151982	0.400409	0.49771
0.224679	0.422661	0.473133
0.175811	0.496828	0.507316
0.268705	0.331194	0.537813
0.26718	0.202488	0.486327
0.232438	0.414036	0.614384
0.231051	0.333596	0.546026
0.281748	0.31767	0.52821
0.228221	0.441764	0.566165
0.202707	0.439703	0.507664
0.244474	0.401552	0.488902
0.178705	0.414769	0.496948
0.277351	0.252055	0.523226
0.256441	0.301684	0.507534
0.309962	0.392137	0.574828
0.181712	0.235584	0.607135
0.125533	0.500365	0.571972
0.170429	0.475432	0.506862
0.169551	0.4564	0.537394
0.169582	0.418675	0.497426
0.156814	0.362678	0.657395
0.311759	0.360117	0.498893
0.243383	0.325086	0.452488
0.152926	0.418336	0.472997
0.190586	0.441675	0.623915
0.172411	0.423394	0.505778
0.181601	0.437522	0.600224
0.174246	0.432616	0.570493
0.186236	0.508905	0.460304
0.212253	0.418789	0.55408
0.196943	0.265845	0.594496
0.214429	0.4098	0.612138
0.161212	0.533832	0.490604
0.233297	0.291581	0.589516
0.169131	0.486616	0.490891
0.193249	0.390573	0.499473
0.174977	0.381538	0.458848
0.172662	0.383058	0.761051
0.184583	0.46203	0.579666
0.202357	0.465398	0.417231
0.167079	0.44852	0.514322
0.167236	0.370249	0.475653
0.201104	0.432333	0.53396
0.248421	0.311848	0.462087
0.252201	0.294673	0.475081
0.30175	0.216793	0.496771
0.210897	0.441373	0.477565
0.209528	0.434059	0.52313
0.213602	0.56079	0.471316
0.246944	0.252957	0.52899
0.217944	0.468033	0.544502
0.16422	0.427955	0.520429
0.225065	0.393153	0.501321
0.227199	0.517894	0.643859
0.221486	0.437203	0.496627
0.228335	0.39715	0.640815
0.208144	0.440598	0.583728
0.169113	0.511866	0.527069
0.212832	0.457569	0.583139
0.199856	0.410987	0.435299
0.245936	0.395974	0.584176
0.222808	0.447724	0.486408
0.21832	0.532182	0.645093
0.20171	0.498509	0.490306
0.234366	0.489561	0.454547
0.141206	0.432974	0.444235
0.218715	0.429514	0.501709
0.213677	0.476559	0.546406
0.210634	0.341823	0.431441
0.194103	0.676186	0.56146
0.203756	0.512559	0.439301
0.21638	0.509465	0.512122
0.213577	0.437023	0.446122
0.184479	0.425278	0.537479
0.21584	0.472899	0.525854
0.190232	0.484078	0.493569
0.200715	0.46614	0.579649
0.224741	0.367361	0.481719
0.195943	0.464199	0.425098
0.265227	0.393403	0.521373
0.232816	0.452183	0.443143
0.255232	0.439425	0.477509
0.163047	0.453022	0.520216
0.199626	0.473447	0.524426
0.201954	0.505806	0.443172
0.202063	0.483068	0.511716
0.218435	0.445517	0.508961
0.228288	0.447658	0.459448
0.165609	0.408815	0.717579
0.213904	0.381004	0.596675
0.215958	0.472368	0.410636
0.202978	0.451685	0.454492
0.232926	0.447652	0.520269
0.207367	0.50006	0.447265
0.207094	0.480044	0.532937
0.230897	0.422002	0.538353
0.180247	0.651452	0.527457
0.19304	0.524023	0.445552
0.184096	0.468099	0.42404
0.132966	0.471696	0.449247
0.225502	0.474384	0.50006
0.146694	0.192729	0.366052
0.257742	0.345024	0.450633
0.28922	0.340394	0.456288
0.150474	0.459377	0.616456
0.368104	0.379328	0.493277
0.178836	0.492324	0.50826
0.387178	0.432055	0.538962
0.197475	0.483799	0.54072
0.0903399	0.151188	0.246791
0.215367	0.556295	0.529235
0.19038	0.483492	0.530645
0.159711	0.480581	0.609495
0.231633	0.388305	0.503815
0.278775	0.356028	0.478678
0.250809	0.302606	0.601439
0.164904	0.527237	0.581549
0.140526	0.163726	0.28133
0.150512	0.33049	0.398667
0.0934293	0.158063	0.611977
0.276745	0.436987	0.463815
0.185	0.506229	0.497233
0.174786	0.511639	0.509205
0.193424	0.493408	0.47049
0.158834	0.516051	0.51181
0.21578	0.450178	0.656121
0.201798	0.331651	0.60695
0.238401	0.323712	0.478215
0.140138	0.626184	0.471916
0.146398	0.497193	0.481603
0.152623	0.51569	0.513075
0.217167	0.563058	0.497089
0.186531	0.461779	0.448645
0.201344	0.469281	0.44884
0.176366	0.499579	0.453663
0.314883	0.31679	0.579585
0.250974	0.433939	0.538451
0.188945	0.43845	0.45415
0.212262	0.419359	0.55937
0.163764	0.515476	0.448723
0.173265	0.518909	0.428702
0.188694	0.540354	0.428329
0.210726	0.418668	0.503847
0.163562	0.517845	0.566886
0.127772	0.470184	0.394037
0.201839	0.446188	0.594333
0.135945	0.541452	0.499879
0.240609	0.439029	0.66688
0.188125	0.472353	0.532374
0.155984	0.518093	0.516536
0.186771	0.45571	0.525917
0.136035	0.439162	0.581402
0.197747	0.533869	0.559334
0.170207	0.491814	0.533297
0.225041	0.444877	0.546443
0.144488	0.567754	0.449863
0.196444	0.536304	0.433792
0.218284	0.495413	0.41875
0.192182	0.497774	0.505908
0.226517	0.467745	0.512998
0.189301	0.472427	0.532156
0.195436	0.480345	0.544116
0.288022	0.41522	0.601945
0.226199	0.405168	0.512978
0.176149	0.484811	0.50159
0.241399	0.425231	0.560534
0.192205	0.444927	0.583695
0.150203	0.5142	0.531642
0.0879967	0.133377	0.201871
0.268616	0.291459	0.554929
0.243763	0.352446	0.51807
0.134677	0.260763	0.459287
0.142758	0.568054	0.494389
0.136421	0.238615	0.421169
0.273122	0.400215	0.41323
0.212925	0.438907	0.472598
0.19529	0.550623	0.451161
0.208528	0.493016	0.42647
0.244597	0.390469	0.452812
0.171704	0.728197	0.425629
0.266852	0.399063	0.562758
0.207196	0.27411	0.52161
0.17754	0.23415	0.631807
0.244026	0.408159	0.428532
0.155948	0.434914	0.504057
0.218661	0.370829	0.485009
0.313685	0.127405	0.465595
0.238617	0.453194	0.459695
0.210719	0.326235	0.498335
0.0644455	0.0203126	0.299778
0.213013	0.435526	0.501409
0.185066	0.425853	0.557009
0.0424524	0.0215574	0.124318
0.255631	0.411853	0.551685
0.248767	0.5356	0.601611
0.0428312	0.0707917	0.0904443
0.0561492	0.0659282	0.200921
0.0451051	0.0132562	0.154003
0.188876	0.462348	0.466141
0.224127	0.345492	0.518362
0.262934	0.620214	0.521322
0.252133	0.141666	0.557689
0.223955	0.354933	0.471477
0.377158	0.44377	0.464068
0.112243	0.0778568	0.326137
0.529153	0.259231	0.471879
0.206829	0.36421	0.652941
0.210973	0.146647	0.491624
0.126869	0.11456	0.388599
0.260317	0.192795	0.521986
0.0579841	0.0186536	0.205714
0.0342085	0.0113174	0.143794
0.128779	0.073427	0.311451
0.407146	0.0776676	0.485138
0.189147	0.371135	0.51715
0.669346	0.0433431	0.489943
0.374779	0.0732211	0.919819
0.488074	0.266513	0.538989
0.503331	0.194312	0.620277
0.234969	0.1405	0.515172
0.496058	0.191726	0.544445
0.571246	0.172261	0.602907
0.464363	0.197871	0.753332
0.597316	0.226464	0.545181
0.757566	0.122989	0.569468
0.87603	0.141983	0.608207
0.53321	0.231264	0.526572
0.543662	0.170172	0.632859
0.41228	0.0563496	0.742512
0.577888	0.180769	0.608874
0.3919	0.187891	0.588289
0.425667	0.145213	0.668944
0.577111	0.184558	0.584279
0.577873	0.128795	0.599778
0.487567	0.281342	0.501096
0.51008	0.223152	0.593551
0.420974	0.191038	0.652156
0.517631	0.217388	0.511795
0.481826	0.249656	0.575496
0.370356	0.214934	0.591872
0.494623	0.203299	0.705823
0.541452	0.256539	0.501912
0.541927	0.135894	0.572677
0.562443	0.197194	0.666485
0.521427	0.207625	0.551699
0.563372	0.207881	0.561262
0.610216	0.162334	0.497605
0.490799	0.208407	0.630973
0.381704	0.207044	0.640076
0.528175	0.215748	0.571493
0.566113	0.219095	0.524855
0.548631	0.193593	0.560939
0.362904	0.247458	0.574267
0.437476	0.206681	0.639247
0.508146	0.206868	0.683483
0.423463	0.204924	0.644735
0.386907	0.234969	0.682535
0.544295	0.131532	0.647628
0.49955	0.155577	0.687126
0.569159	0.177984	0.648227
0.575818	0.115781	0.752343
0.551422	0.197776	0.50762
0.519578	0.21014	0.602972
0.522893	0.24768	0.530074
0.442416	0.129627	0.848704
0.503133	0.197035	0.829945
0.380701	0.276924	0.613193
0.539753	0.211324	0.604065
0.411429	0.238276	0.575663
0.494272	0.209617	0.621553
0.450337	0.280632	0.539153
0.43825	0.224576	0.695247
0.631528	0.386939	0.612792
0.515549	0.184119	0.643202
0.551807	0.225796	0.491794
0.402247	0.243116	0.718461
0.466326	0.235027	0.611483
0.306307	0.154335	0.522534
0.550542	0.164171	0.572594
0.37126	0.0640674	0.858233
0.606977	0.142727	0.669711
0.508517	0.216205	0.618858
0.533147	0.231536	0.664517
0.516445	0.243889	0.552235
0.502684	0.13409	0.582284
0.376595	0.229996	0.589203
0.410546	0.28438	0.676207
0.411914	0.203034	0.711643
0.422962	0.117097	0.677413
0.588637	0.160505	0.588791
0.360003	0.221179	0.697904
0.538141	0.18362	0.696884
0.382587	0.116157	0.589533
0.441012	0.301534	0.525873
0.514449	0.178414	0.601828
0.567298	0.237785	0.515896
0.585025	0.210394	0.528793
0.592205	0.222886	0.723739
0.521937	0.177227	0.641704
0.511484	0.24453	0.582677
0.485902	0.14048	0.577143
0.534712	0.243516	0.543586
0.698835	0.134728	0.643433
0.435133	0.251764	0.618664
0.402059	0.178036	0.925443
0.444948	0.244229	0.735179
0.460376	0.238645	0.625805
0.348449	0.269432	0.53023
0.635426	0.138148	0.585897
0.431515	0.269094	0.580482
0.481501	0.356962	0.567328
0.539955	0.208961	0.666255
0.650558	0.212066	0.645962
0.445927	0.272387	0.564141
0.330234	0.262051	0.700729
0.448931	0.242664	0.486857
0.395696	0.281134	0.651428
0.435029	0.256834	0.556983
0.498284	0.265364	0.552173
0.452194	0.404249	0.54583
0.429923	0.235676	0.483918
0.375568	0.241166	0.633449
0.508195	0.205387	0.628727
0.468012	0.245897	0.501129
0.40141	0.221259	0.745493
0.527089	0.202095	0.727876
0.490997	0.272366	0.509485
0.331957	0.308747	0.560904
0.390394	0.280006	0.53921
0.539388	0.201004	0.715089
0.164837	0.0570979	0.308735
0.484429	0.379072	0.568285
0.693638	0.183024	0.561246
0.420834	0.271037	0.627138
0.395831	0.300133	0.772803
0.463295	0.300161	0.600121
0.451112	0.16802	0.489102
0.358711	0.241527	0.68218
0.356962	0.243054	0.712099
0.486568	0.242226	0.662035
0.615192	0.256746	0.614899
0.451275	0.252676	0.55847
0.595869	0.231579	0.599512
0.351442	0.284799	0.536317
0.800065	0.16529	0.604914
0.595936	0.225355	0.708514
0.0967619	0.0739542	0.374548
0.429146	0.276371	0.524681
0.340599	0.316872	0.60351
0.305042	0.276701	0.637955
0.401344	0.0898567	0.602479
0.394603	0.269894	0.657236
0.00169124	0.0933119	0.289487
0.54098	0.254882	0.699615
0.580637	0.130163	0.665937
0.652165	0.13971	0.659611
0.610897	0.169207	0.612553
0.415509	0.252554	0.606061
0.428646	0.297893	0.517299
0.304075	0.347392	0.63521
0.416871	0.2386	0.548855
0.432796	0.290361	0.514366
0.393183	0.2951	0.493726
0.327617	0.321882	0.623869
0.334995	0.293564	0.605722
0.355773	0.333235	0.517763
0.442979	0.191002	0.79703
0.345982	0.318313	0.606523
0.564475	0.235894	0.585111
0.583176	0.120008	0.73519
0.377302	0.276628	0.651461
0.396723	0.306435	0.576495
0.313248	0.334984	0.477142
0.395282	0.30897	0.556808
0.43379	0.291412	0.514063
0.379121	0.308022	0.482571
0.433946	0.203034	0.610253
0.535831	0.190414	0.651474
0.371487	0.264393	0.700954
0.397369	0.182999	0.937445
0.34678	0.342937	0.521453
0.375549	0.179275	0.653572
0.493032	0.237118	0.763685
0.520793	0.262261	0.604985
0.284025	0.328428	0.566591
0.357644	0.345019	0.506474
0.463381	0.184693	0.627608
0.38106	0.31427	0.609571
0.396688	0.277934	0.63905
0.55015	0.208855	0.679348
0.479319	0.163396	0.924766
0.409424	0.187959	0.848858
0.5153	0.246914	0.535986
0.356846	0.251985	0.67044
0.555801	0.180575	0.67765
0.494742	0.211012	0.679848
0.34815	0.335079	0.502156
0.406086	0.210205	0.577486
0.399525	0.233052	0.574407
0.373452	0.296139	0.483849
0.319731	0.32223	0.534877
0.34857	0.35106	0.567795
0.386905	0.297882	0.534859
0.369428	0.270811	0.679165
0.515994	0.152235	0.654761
0.503435	0.168668	0.619998
0.440336	0.212846	0.663838
0.411383	0.226618	0.690068
0.499139	0.19526	0.634028
0.365584	0.209259	0.542924
0.347229	0.337991	0.535772
0.338146	0.314726	0.637711
0.37581	0.246928	0.808964
0.347702	0.271	0.582011
0.431981	0.221652	0.623772
0.406902	0.268106	0.476055
0.474269	0.209624	0.572522
0.328888	0.372379	0.578936
0.354894	0.22408	0.561192
0.489717	0.140303	0.744293
0.395496	0.272286	0.666236
0.342791	0.351961	0.490479
0.365898	0.367527	0.574324
0.270881	0.376471	0.551508
0.340494	0.348318	0.500272
0.277122	0.426358	0.486191
0.244663	0.412436	0.546828
0.335202	0.334665	0.571714
0.487528	0.18073	0.633712
0.308131	0.424461	0.505108
0.576958	0.267575	0.748876
0.453788	0.19384	0.730256
0.403339	0.201968	0.805004
0.326365	0.37645	0.768904
0.454115	0.220434	0.494089
0.309167	0.37808	0.460477
0.362655	0.185088	0.770784
0.344918	0.354197	0.622418
0.324741	0.369765	0.519541
0.165499	0.0389456	0.530977
0.317325	0.366349	0.465851
0.280392	0.310043	0.681097
0.238868	0.24193	0.554065
0.37467	0.32759	0.559404
0.411771	0.272966	0.63103
0.473444	0.226928	0.685196
0.330854	0.302564	0.614275
0.228219	0.393354	0.591142
0.319054	0.34041	0.507017
0.257917	0.395064	0.632849
0.332188	0.288118	0.587002
0.337464	0.331431	0.45361
0.341205	0.355692	0.508887
0.269585	0.529329	0.640921
0.264572	0.419991	0.53831
0.284511	0.429531	0.57372
0.501627	0.124217	0.638985
0.239645	0.406965	0.624833
0.321576	0.362307	0.584351
0.423153	0.190495	0.694544
0.432136	0.109358	0.793459
0.559675	0.172939	0.632211
0.261314	0.403094	0.554446
0.404784	0.308995	0.581587
0.262267	0.333783	0.523854
0.361945	0.286977	0.700308
0.461609	0.219962	0.733782
0.429027	0.249919	0.679137
0.298378	0.380511	0.451257
0.526421	0.189562	0.621242
0.475146	0.174375	0.7569
0.269302	0.392888	0.42455
0.262983	0.420018	0.507219
0.375315	0.185923	0.752313
0.300808	0.295992	0.486167
0.420904	0.153169	0.820456
0.308978	0.354403	0.509275
0.317906	0.366151	0.578777
0.490655	0.216135	0.679713
0.257106	0.437176	0.462528
0.543693	0.229135	0.521521
0.218176	0.393872	0.651578
0.350016	0.319893	0.591104
0.323221	0.237941	0.568241
0.275472	0.286403	0.500857
0.379866	0.324433	0.555649
0.378365	0.218486	0.520833
0.236813	0.382318	0.530666
0.243883	0.429699	0.620229
0.257514	0.280113	0.517006
0.34106	0.360149	0.588918
0.266309	0.423593	0.433471
0.393337	0.332206	0.65885
0.273272	0.434986	0.487853
0.279072	0.382875	0.573985
0.260004	0.442293	0.54123
0.296091	0.380159	0.484251
0.42411	0.314094	0.739997
0.406342	0.17254	0.847901
0.435536	0.105768	0.68836
0.224186	0.435974	0.59049
0.308407	0.3124	0.520062
0.596886	0.207565	0.576824
0.240451	0.462105	0.539872
0.320348	0.422071	0.439637
0.262418	0.421579	0.514206
0.527031	0.0802858	0.832775
0.398511	0.146643	0.672923
0.438594	0.221595	0.629814
0.424714	0.255428	0.784982
0.324103	0.308576	0.487536
0.254014	0.19466	0.663438
0.275083	0.511193	0.778186
0.325776	0.336087	0.513556
0.347361	0.251317	0.674569
0.275311	0.345654	0.446047
0.261499	0.281447	0.425967
0.481621	0.269472	0.528443
0.281404	0.449115	0.480081
0.452682	0.158445	0.723921
0.387422	0.13144	0.591516
0.230579	0.441676	0.534109
0.270713	0.418165	0.605016
0.424891	0.0982134	0.719911
0.36681	0.38229	0.625701
0.473088	0.200856	0.568636
0.428413	0.248708	0.733994
0.437835	0.196778	0.711056
0.436535	0.216782	0.57699
0.258083	0.253897	0.596751
0.251476	0.352941	0.576032
0.310968	0.326084	0.522207
0.221494	0.45519	0.458056
0.320886	0.465559	0.636464
0.385536	0.282284	0.614492
0.466512	0.246832	0.573374
0.293633	0.277308	0.562923
0.262435	0.298432	0.584713
0.27984	0.309951	0.553577
0.365764	0.328567	0.559378
0.255692	0.390384	0.492654
0.532518	0.215923	0.544708
0.245208	0.451862	0.461219
0.262909	0.414594	0.661568
0.244253	0.46206	0.501289
0.240516	0.374694	0.485531
0.356849	0.313955	0.503927
0.324952	0.315719	0.593313
0.257269	0.382705	0.521309
0.347078	0.311567	0.59483
0.273894	0.328151	0.463825
0.306954	0.256903	0.537405
0.0374406	0.113004	0.462823
0.215241	0.45562	0.435659
0.282951	0.224216	0.555978
0.209671	0.115433	0.605062
0.314835	0.308407	0.545749
0.262803	0.472636	0.436079
0.418655	0.202436	0.729478
0.432524	0.196372	0.670457
0.530472	0.157192	0.595457
0.227007	0.431779	0.526272
0.382357	0.202064	0.669873
0.421403	0.212712	0.59783
0.278604	0.450011	0.410291
0.281202	0.335887	0.598019
0.361734	0.260892	0.631063
0.240717	0.331707	0.487016
0.375959	0.224473	0.656018
0.202285	0.450274	0.44336
0.412071	0.188396	0.84361
0.241325	0.343433	0.513546
0.349418	0.309831	0.524048
0.394628	0.0869683	0.67671
0.322944	0.258758	0.64023
0.282668	0.343158	0.540111
0.385843	0.189963	0.772491
0.228408	0.450833	0.562214
0.387285	0.280559	0.632783
0.340908	0.229685	0.687727
0.415422	0.331706	0.65702
0.333661	0.191232	0.796596
0.436404	0.197983	0.629057
0.277609	0.434472	0.471499
0.320856	0.29072	0.691424
0.261347	0.45694	0.447935
0.399933	0.224752	0.729118
0.329797	0.235577	0.69286
0.293973	0.251816	0.714166
0.472713	0.142078	0.779566
0.392459	0.27263	0.523998
0.400493	0.25725	0.623857
0.238259	0.476631	0.562081
0.234345	0.45021	0.50611
0.265443	0.251703	0.542911
0.481076	0.137475	0.690153
0.507746	0.0952723	0.977008
0.228704	0.442454	0.469249
0.530542	0.182133	0.756059
0.400032	0.155844	0.933294
0.259003	0.46998	0.429162
0.219431	0.425435	0.4693
0.376951	0.3063	0.556296
0.395897	0.231571	0.724107
0.249864	0.444132	0.495058
0.476673	0.17002	0.613172
0.253833	0.456044	0.447761
0.405738	0.207755	0.814917
0.329421	0.272144	0.613157
0.378089	0.20808	0.68347
0.492003	0.170283	0.611191
0.458676	0.1623	0.75296
0.431152	0.162828	0.830485
0.22332	0.381359	0.642402
0.239175	0.374663	0.673577
0.277773	0.555446	0.787988
0.2495	0.427825	0.497677
0.222211	0.376486	0.591824
0.319781	0.289887	0.636785
0.464294	0.237574	0.511662
0.542986	0.14421	0.593264
0.258004	0.410537	0.461623
0.267057	0.361295	0.539685
0.230961	0.476374	0.520691
0.227771	0.390394	0.45839
0.367193	0.25099	0.757743
0.376217	0.177496	0.875318
0.256182	0.445067	0.457035
0.248988	0.39125	0.428924
0.517894	0.125037	0.571052
0.384367	0.200098	0.776901
0.269235	0.434203	0.448521
0.246866	0.36093	0.484767
0.498596	0.226761	0.591636
0.348234	0.205127	0.684229
0.390652	0.128785	0.812148
0.55143	0.216832	0.654279
0.238302	0.563883	0.504305
0.267072	0.386993	0.478524
0.284633	0.363286	0.44739
0.244336	0.378805	0.470621
0.427259	0.206416	0.653734
0.263677	0.3217	0.552605
0.342813	0.22666	0.800757
0.436465	0.227291	0.662661
0.387681	0.295537	0.499842
0.221569	0.353578	0.424261
0.234902	0.262634	0.562021
0.329055	0.280582	0.630379
0.356746	0.175719	0.889336
0.368326	0.192486	0.739278
0.214982	0.367831	0.727025
0.50378	0.199094	0.587159
0.370224	0.21986	0.612261
0.429048	0.234824	0.570591
0.403603	0.220182	0.692094
0.292581	0.33579	0.455552
0.257366	0.406384	0.555911
0.276993	0.107584	0.604063
0.248775	0.411567	0.532069
0.374425	0.223333	0.700526
0.219901	0.425019	0.465844
0.334975	0.297168	0.50772
0.305755	0.388274	0.523616
0.382818	0.290964	0.600005
0.4539	0.252442	0.513438
0.287552	0.44677	0.611641
0.516293	0.301263	0.59114
0.221895	0.433498	0.537449
0.240828	0.327971	0.459607
0.289161	0.374967	0.423434
0.335592	0.23417	0.681762
0.38175	0.188219	0.813252
0.250526	0.483482	0.486514
0.282048	0.355153	0.453822
0.236934	0.480149	0.656611
0.335163	0.450351	0.607243
0.478754	0.206553	0.54118
0.248731	0.476579	0.49319
0.35138	0.316044	0.607913
0.25307	0.191721	0.535544
0.268093	0.401704	0.483788
0.291146	0.411595	0.568483
0.37132	0.242771	0.785231
0.27104	0.152014	0.613139
0.355669	0.0509732	0.6469
0.396397	0.396185	0.579947
0.225094	0.369661	0.669334
0.264904	0.4152	0.473927
0.270547	0.458772	0.652996
0.241746	0.330527	0.757073
0.326338	0.225962	0.751826
0.223659	0.207522	0.778708
0.396796	0.14145	0.873179
0.429564	0.267821	0.510833
0.253649	0.398498	0.458002
0.239409	0.451411	0.597756
0.303078	0.356724	0.55057
0.434878	0.18718	0.623045
0.341285	0.305047	0.676703
0.482536	0.161869	0.612135
0.34441	0.392738	0.579862
0.436022	0.26913	0.726566
0.318348	0.335558	0.493028
0.322997	0.548011	0.57232
0.420862	0.232924	0.566611
0.328158	0.302793	0.547572
0.26361	0.390319	0.484806
0.297196	0.312561	0.651775
0.369718	0.313467	0.542958
0.417128	0.271674	0.543081
0.419615	0.224056	0.629095
0.310547	0.349838	0.518718
0.361979	0.285847	0.606342
0.200201	0.33778	0.524929
0.411669	0.272652	0.57286
0.290281	0.580532	0.584227
0.295756	0.0945472	0.781917
0.294459	0.317121	0.605369
0.325461	0.211951	0.744401
0.238493	0.427834	0.46279
0.236705	0.363521	0.568036
0.299802	0.351493	0.456619
0.39204	0.223822	0.718593
0.245475	0.362697	0.550379
0.228275	0.155188	0.579569
0.394473	0.256786	0.616765
0.394043	0.158515	0.579427
0.264109	0.38935	0.471734
0.207673	0.324705	0.521999
0.296711	0.366421	0.500611
0.341742	0.313134	0.475845
0.295169	0.445472	0.489541
0.372067	0.148377	0.711409
0.270792	0.354149	0.458052
0.2381	0.475616	0.839653
0.273646	0.441226	0.602386
0.299194	0.289413	0.539919
0.341094	0.258825	0.50881
0.322829	0.28922	0.628914
0.240658	0.363564	0.600855
0.334409	0.228646	0.808526
0.247233	0.0658203	0.55571
0.300631	0.284887	0.760333
0.407743	0.20296	0.760666
0.436419	0.187545	0.795546
0.237244	0.40743	0.521355
0.45521	0.167551	0.671279
0.231454	0.393323	0.452742
0.338959	0.254605	0.732554
0.327419	0.330148	0.490109
0.235338	0.40752	0.453496
0.310867	0.304699	0.504702
0.399017	0.242922	0.611089
0.232413	0.347313	0.524384
0.2816	0.408735	0.533059
0.242558	0.36909	0.615623
0.331077	0.35346	0.547631
0.327294	0.269839	0.555886
0.262614	0.412857	0.517766
0.27402	0.364376	0.609067
0.347963	0.445342	0.521788
0.291783	0.275776	0.570363
0.263394	0.369977	0.462261
0.240345	0.310661	0.583874
0.344546	0.326326	0.527687
0.273209	0.302304	0.558046
0.446087	0.253736	0.5801
0.258832	0.471279	0.680566
0.23365	0.309223	0.542008
0.332002	0.268351	0.77352
0.293053	0.389299	0.437011
0.230599	0.324674	0.603129
0.251048	0.340362	0.578008
0.440064	0.248966	0.601802
0.398417	0.241703	0.689145
0.267225	0.371938	0.551639
0.304811	0.395851	0.509392
0.2839	0.371971	0.538905
0.288293	0.295313	0.680714
0.305708	0.288968	0.632916
0.426728	0.272106	0.518607
0.286206	0.339243	0.534419
0.370479	0.158618	0.622017
0.450564	0.180904	0.597047
0.374506	0.245757	0.700446
0.321756	0.257729	0.778483
0.441326	0.316383	0.792809
0.419639	0.16709	0.60639
0.385793	0.246209	0.592724
0.280429	0.338892	0.590564
0.320487	0.292315	0.551393
0.307411	0.298685	0.457704
0.307149	0.261134	0.612614
0.27614	0.363187	0.526499
0.496877	0.15291	0.671703
0.351371	0.20357	0.556261
0.342783	0.231778	0.5375
0.231787	0.327788	0.468922
0.317147	0.314436	0.519436
0.322603	0.347613	0.494737
0.266062	0.411286	0.482772
0.309598	0.272157	0.484221
0.350543	0.306403	0.591836
0.380981	0.300821	0.513374
0.351736	0.331839	0.534174
0.349759	0.231043	0.49397
0.449471	0.152646	0.620916
0.260406	0.370418	0.479131
0.272831	0.25596	0.480648
0.189726	0.506021	0.765574
0.320364	0.245247	0.718981
0.430314	0.37137	0.629743
0.285406	0.36053	0.45142
0.270283	0.268257	0.603921
0.266764	0.297297	0.667916
0.313824	0.252848	0.637761
0.334896	0.297038	0.425778
0.317661	0.253522	0.525106
0.338286	0.234764	0.81993
0.270172	0.383043	0.501464
0.293165	0.279021	0.694905
0.273349	0.375077	0.488813
0.289433	0.329571	0.499126
0.285119	0.31786	0.607124
0.318103	0.221983	0.648685
0.279551	0.330798	0.532909
0.381551	0.269369	0.694194
0.652006	0.122945	0.5822
0.30075	0.357709	0.568483
0.316597	0.309505	0.477005
0.420281	0.250492	0.468868
0.28544	0.330536	0.530305
0.276182	0.307386	0.625212
0.479627	0.233349	0.711452
0.334435	0.22685	0.590393
0.337995	0.294124	0.548176
0.286896	0.40489	0.48892
0.25534	0.346098	0.567299
0.237097	0.351399	0.612048
0.373841	0.285076	0.624309
0.474027	0.19081	0.545737
0.388103	0.198911	0.495532
0.259044	0.369367	0.59269
0.333742	0.271438	0.468283
0.356546	0.301028	0.508348
0.268145	0.379515	0.569391
0.330385	0.0599329	0.65397
0.372827	0.298827	0.586967
0.295391	0.30845	0.582036
0.469202	0.220336	0.628004
0.358519	0.242147	0.81474
0.297991	0.336942	0.525446
0.298531	0.336278	0.78419
0.474919	0.241814	0.5361
0.310636	0.151675	0.663554
0.362817	0.145627	0.598674
0.359545	0.17216	0.713017
0.286137	0.249778	0.769315
0.297086	0.259088	0.703664
0.33005	0.323438	0.570608
0.310175	0.256799	0.653897
0.263586	0.247387	0.671079
0.374814	0.273051	0.550781
0.347133	0.25785	0.645766
0.319515	0.307984	0.595577
0.344488	0.306891	0.545267
0.414622	0.132665	0.731705
0.370788	0.262833	0.724835
0.314143	0.239985	0.574007
0.346444	0.312036	0.643564
0.366129	0.329007	0.515923
0.25204	0.322546	0.517648
0.363798	0.23801	0.618441
0.254361	0.334635	0.546369
0.365616	0.315217	0.550519
0.305047	0.361466	0.665612
0.27887	0.277531	0.580792
0.303572	0.281035	0.485108
0.262653	0.292889	0.630246
0.312359	0.322311	0.488298
0.28048	0.368363	0.670801
0.338187	0.336889	0.497076
0.377913	0.284402	0.697002
0.36257	0.275976	0.579113
0.318802	0.293868	0.640555
0.425811	0.198213	0.642941
0.230085	0.320365	0.523584
0.334901	0.440752	0.573485
0.481305	0.162118	0.631439
0.288783	0.305758	0.615145
0.34993	0.251656	0.590285
0.392313	0.289406	0.547642
0.280958	0.261069	0.520168
0.399763	0.274441	0.602962
0.260434	0.420507	0.687274
0.286242	0.383654	0.54393
0.310877	0.249978	0.46061
0.336427	0.452256	0.63012
0.275009	0.24614	0.661126
0.252736	0.322963	0.544686
0.34612	0.285805	0.629009
0.321014	0.306938	0.531689
0.343724	0.0774629	0.51948
0.308896	0.34386	0.661338
0.387588	0.322546	0.606605
0.26914	0.327599	0.60923
0.317156	0.113813	0.48265
0.336239	0.291446	0.610955
0.381356	0.257775	0.509969
0.233318	0.333115	0.6295
0.491903	0.120706	0.7658
0.283303	0.382711	0.551128
0.350344	0.265901	0.65154
0.339899	0.320836	0.656773
0.337218	0.221453	0.557149
0.354327	0.277879	0.638664
0.404769	0.32733	0.578795
0.287632	0.358248	0.572257
0.27903	0.30279	0.688511
0.314201	0.252599	0.798852
0.3202	0.28893	0.527021
0.290129	0.345914	0.528093
0.34255	0.313782	0.546505
0.225255	0.400988	0.561615
0.271965	0.348773	0.582945
0.271428	0.33935	0.669091
0.320945	0.299095	0.492286
0.269775	0.342679	0.619987
0.583131	0.144233	0.75508
0.281535	0.254914	0.537529
0.360397	0.288315	0.695681
0.336552	0.191216	0.56991
0.254879	0.380332	0.596398
0.328141	0.285265	0.664869
0.253143	0.300322	0.60164
0.398776	0.129265	0.714819
0.505859	0.197979	0.593579
0.316586	0.234846	0.649717
0.324225	0.180847	0.519267
0.231241	0.41415	0.603257
0.307294	0.239868	0.734084
0.465496	0.132511	0.709251
0.395257	0.263023	0.623114
0.505239	0.27663	0.510815
0.360163	0.288194	0.681891
0.308252	0.317647	0.572139
0.335631	0.113947	0.534374
0.309794	0.277989	0.416913
0.233853	0.12819	0.556894
0.313241	0.292233	0.619088
0.277722	0.258076	0.472976
0.327943	0.270839	0.6824
0.232161	0.0543245	0.680391
0.398832	0.219183	0.607871
0.296242	0.393719	0.76437
0.341336	0.134926	0.698043
0.384668	0.330878	0.516325
0.327236	0.258231	0.670192
0.239561	0.314631	0.602986
0.277742	0.392992	0.679533
0.32982	0.282951	0.508542
0.327633	0.331237	0.605643
0.217715	0.32546	0.556848
0.233389	0.434568	0.565367
0.258046	0.386398	0.531557
0.250817	0.323278	0.591759
0.365892	0.262001	0.59853
0.310079	0.274014	0.547003
0.305489	0.300254	0.51113
0.391772	0.295687	0.603997
0.328366	0.405509	0.536502
0.376537	0.393356	0.509791
0.288164	0.346214	0.572413
0.274584	0.37613	0.573363
0.389032	0.271478	0.589216
0.316265	0.335792	0.546192
0.296859	0.311138	0.621153
0.252768	0.342838	0.601436
0.328099	0.371383	0.600359
0.30774	0.315873	0.584993
0.404569	0.235322	0.479298
0.45181	0.286104	0.567035
0.187502	0.346432	0.549581
0.271353	0.381443	0.502691
0.472213	0.225614	0.55135
0.333683	0.369786	0.511624
0.498819	0.245484	0.50753
0.261573	0.314947	0.572506
0.35114	0.288532	0.628943
0.351174	0.339158	0.54403
0.28851	0.274762	0.662264
0.305949	0.259024	0.55745
0.304365	0.334732	0.846416
0.325731	0.352432	0.633314
0.269873	0.454325	0.500466
0.441428	0.27552	0.591378
0.443261	0.145368	0.621925
0.320329	0.321748	0.486584
0.250742	0.387977	0.53301
0.282333	0.176392	0.650931
0.557693	0.332324	0.569458
0.288403	0.407802	0.696343
0.483423	0.239699	0.524529
0.281766	0.376222	0.85533
0.600802	0.148262	0.665656
0.333509	0.322041	0.598418
0.263097	0.341067	0.574556
0.197967	0.357021	0.707746
0.299546	0.351043	0.538403
0.306145	0.306306	0.555435
0.270955	0.325245	0.666224
0.302223	0.334822	0.715772
0.329757	0.312242	0.492795
0.290191	0.32195	0.554944
0.28084	0.36301	0.575454
0.243902	0.377356	0.57707
0.276352	0.343485	0.575314
0.40632	0.31465	0.521471
0.412903	0.264313	0.5467
0.329478	0.330252	0.473532
0.356704	0.313521	0.527228
0.571033	0.185725	0.63653
0.253118	0.259408	0.653384
0.343436	0.330972	0.600353
0.241729	0.355565	0.530594
0.327295	0.314939	0.579351
0.242489	0.305292	0.634185
0.279161	0.358082	0.622562
0.253086	0.300834	0.594368
0.186165	0.0832706	0.691767
0.290356	0.351294	0.726902
0.318921	0.37095	0.497344
0.258406	0.413629	0.530347
0.232623	0.400382	0.642313
0.453521	0.252777	0.577074
0.17715	0.376062	0.439644
0.312504	0.364983	0.633885
0.28351	0.362141	0.461711
0.388616	0.296649	0.539679
0.41139	0.259594	0.50467
0.394442	0.260143	0.66599
0.288835	0.315794	0.520305
0.24849	0.326176	0.612831
0.412358	0.315861	0.563574
0.362351	0.292559	0.508743
0.278281	0.365707	0.519734
0.288391	0.337531	0.499484
0.346416	0.282598	0.633626
0.329678	0.335254	0.666616
0.321266	0.32297	0.568915
0.235593	0.360442	0.527485
0.213392	0.406304	0.621383
0.419662	0.445653	0.65634
0.290557	0.332178	0.487876
0.279196	0.460677	0.569668
0.383518	0.35228	0.698173
0.294653	0.366289	0.512796
0.448771	0.167893	0.567864
0.305772	0.379801	0.674223
0.386357	0.308429	0.532581
0.444243	0.293971	0.576452
0.329234	0.340712	0.505382
0.446874	0.262036	0.559238
0.426931	0.209047	0.61195
0.261548	0.267205	0.512876
0.335797	0.345136	0.527213
0.272776	0.34234	0.726887
0.503546	0.291959	0.650704
0.309388	0.356959	0.771881
0.294393	0.354231	0.643168
0.2894	0.3492	0.664501
0.229185	0.302037	0.570031
0.157755	0.135945	0.452532
0.460046	0.312277	0.521594
0.339553	0.262052	0.669182
0.223654	0.453263	0.788415
0.300673	0.277587	0.583454
0.558486	0.156698	0.590788
0.340962	0.403357	0.546751
0.254996	0.349059	0.775436
0.287328	0.399288	0.65778
0.62144	0.197643	0.569435
0.274421	0.350958	0.604475
0.398262	0.283521	0.536496
0.36642	0.274734	0.57382
0.289934	0.277693	0.725654
0.297556	0.415883	0.706115
0.4953	0.268063	0.569076
0.294877	0.343018	0.57952
0.340952	0.274298	0.526904
0.438629	0.220143	0.549297
0.346679	0.343354	0.638718
0.31323	0.261526	0.644276
0.325977	0.333733	0.629513
0.318352	0.281912	0.542998
0.396564	0.29041	0.606483
0.170033	0.0538112	0.55893
0.354239	0.363655	0.643461
0.313056	0.297204	0.624519
0.292248	0.290048	0.834031
0.217564	0.0738437	0.637654
0.356708	0.324157	0.559697
0.370661	0.276158	0.549057
0.426581	0.216355	0.730269
0.437941	0.241227	0.554316
0.328569	0.385459	0.528673
0.507651	0.229604	0.563502
0.366304	0.226863	0.694412
0.310819	0.310986	0.587549
0.266152	0.431868	0.512156
0.247045	0.369561	0.596366
0.153905	0.0255258	0.222123
0.270842	0.209895	0.611363
0.206578	0.419837	0.438576
0.310164	0.263526	0.681714
0.162693	0.0130844	0.393889
0.352487	0.238962	0.688699
0.293092	0.313736	0.56897
0.251628	0.363196	0.622173
0.355843	0.205409	0.53163
0.192932	0.0854449	0.640067
0.404347	0.106954	0.641723
0.201144	0.0580885	0.386159
0.187861	0.0635467	0.327163
0.199667	0.0879576	0.33452
0.263306	0.101376	0.528354
0.231459	0.0608865	0.548712
0.0888831	0.0132769	0.171052
0.12261	0.0350465	0.344407
0.0203107	0.00968787	0.202547
0.308676	0.100982	0.721751
0.157339	0.041076	0.504093
0.189436	0.119233	0.39175
0.212063	0.330787	0.534809
0.0750661	0.0053115	0.195943
0.310479	0.100704	0.654823
0.202337	0.17299	0.592687
0.40235	0.0687873	0.698143
0.302312	0.261633	0.547784
0.211754	0.107842	0.555898
0.176916	0.156284	0.594428
0.16566	0.174573	0.385557
0.152504	0.10634	0.26475
[truncated: 853 more rows]

## Sheet: Figure 4B
x-axis (growth rate/ lag time)	y-axis (Spearman)	z-axis (-log10 pvalue)
0	0.219493	2.07363
0.00303535	0.0519668	0.268343
0.00708364	-0.0251909	0.116218
0.0109013	-0.0944609	0.579239
0.0154875	-0.0825798	0.485679
0.0209014	-0.129844	0.90823
0.0265576	-0.114708	0.763184
0.0300005	-0.0857577	0.50833
0.0351491	-0.148271	1.11249
0.0396222	-0.204537	1.83506
0.0436342	-0.262171	2.80662
0.0479145	-0.35698	4.8876
0.0515162	-0.371181	5.29907
0.0547261	-0.377529	5.44026
0.0568884	-0.350539	4.75193
0.0597705	-0.325299	4.10726
0.0619153	-0.313537	3.86246
0.0641622	-0.285847	3.24878
0.065862	-0.350038	4.73912
0.0671379	-0.396965	5.99875
0.0685387	-0.391396	5.87261
0.0699385	-0.381204	5.57865
0.071031	-0.310346	3.79098
0.0722388	-0.216148	2.02137
0.0736094	-0.209324	1.917
0.0743206	-0.263702	2.83527
0.0751752	-0.241807	2.42692
0.0759492	-0.254325	2.66243
0.0769122	-0.293471	3.40533
0.0777081	-0.291114	3.37707
0.0785264	-0.339041	4.43537
0.0791909	-0.406219	6.31803
0.0800188	-0.492948	9.33696
0.0808255	-0.528506	10.9331
0.0816318	-0.50336	9.76505
0.0825593	-0.43197	7.14473
0.0833693	-0.450806	7.7437
0.0841628	-0.414532	6.57742
0.0848286	-0.448872	7.67564
0.0854666	-0.468578	8.4447
0.0865457	-0.480477	8.84278
0.0871619	-0.468943	8.45843
0.087977	-0.480245	8.83377
0.088708	-0.414082	6.56318
0.0892503	-0.436265	7.24214
0.0898783	-0.474391	8.66555
0.0905722	-0.469141	8.46591
0.0911142	-0.447473	7.67663
0.092006	-0.477616	8.7899
0.0925551	-0.406953	6.34065
0.0932247	-0.336558	4.40244
0.0936855	-0.337	4.38565
0.0943566	-0.309519	3.77259
0.0949873	-0.312286	3.81069
0.0956419	-0.395133	5.98287
0.0962998	-0.476769	8.69963
0.0968465	-0.436345	7.29216
0.0973741	-0.482763	8.93189
0.0979532	-0.49878	9.63857
0.0984746	-0.43927	7.34388
0.0994744	-0.429359	7.05774
0.100173	-0.457889	7.99665
0.100717	-0.449959	7.76443
0.101349	-0.469615	8.42823
0.102004	-0.446836	7.65427
0.102458	-0.395996	5.97006
0.103191	-0.422489	6.83233
0.103936	-0.425312	6.87957
0.104706	-0.39339	5.93129
0.105381	-0.454448	7.87303
0.10595	-0.423639	6.8697
0.106515	-0.431612	7.13276
0.107245	-0.399074	6.10062
0.108001	-0.398121	6.07202
0.10862	-0.379018	5.51688
0.109174	-0.427382	6.99237
0.109713	-0.382584	5.58208
0.110848	-0.417305	6.66551
0.111731	-0.415876	6.57732
0.112563	-0.325059	4.12732
0.11358	-0.274269	3.01925
0.114217	-0.321177	4.03689
0.115124	-0.276259	3.058
0.116152	-0.277222	3.09558
0.117089	-0.281781	3.16705
0.118134	-0.35055	4.7522
0.119517	-0.246749	2.51235
0.120565	-0.188186	1.61262
0.121798	-0.223995	2.13267
0.123432	-0.269477	2.94483
0.125408	-0.180097	1.49516

## Sheet: Figure 4C
x-axis (growth rate/ lag time)	y-axis (Respiratory activtiy)	z-axis (1/lag time)
0.441354	0.61012	0.291833
0.582799	0.611627	0.217299
0.509275	0.622525	0.247399
0.551513	0.670445	0.248119
0.47998	0.50138	0.270726
0.405761	0.585336	0.327436
0.485315	0.626607	0.281794
0.398856	0.605755	0.325131
0.471414	0.600159	0.289469
0.46196	0.656707	0.274053
0.584125	0.505409	0.223849
0.430139	0.596708	0.303296
0.453362	0.590204	0.280718
0.491552	0.525019	0.274694
0.50133	0.58431	0.26402
0.294357	0.562546	0.453473
0.296108	0.53613	0.44264
0.385825	0.521623	0.329276
0.396229	0.510013	0.334402
0.49022	0.578506	0.255989
0.332612	0.588144	0.402831
0.42657	0.585875	0.317877
0.494	0.578774	0.258044
0.359875	0.553039	0.354454
0.412667	0.608272	0.333239
0.46277	0.563276	0.296699
0.396996	0.524704	0.342095
0.344477	0.639726	0.379629
0.471001	0.624781	0.272544
0.371462	0.540999	0.369035
0.431341	0.529921	0.290917
0.472317	0.558851	0.282129
0.298368	0.598823	0.426423
0.464039	0.510575	0.280984
0.436994	0.568938	0.300158
0.305347	0.558949	0.433406
0.467521	0.466909	0.290813
0.467377	0.484589	0.290794
0.47597	0.566713	0.272808
0.428901	0.61003	0.294409
0.478558	0.565956	0.266177
0.397787	0.572621	0.343423
0.348441	0.631939	0.389484
0.364128	0.70525	0.359088
0.490779	0.434049	0.271269
0.476164	0.453398	0.286464
0.479552	0.49657	0.273875
0.447923	0.501953	0.300556
0.455936	0.522165	0.27898
0.444884	0.590699	0.295352
0.469467	0.469031	0.273269
0.421187	0.524075	0.306238
0.399592	0.544772	0.31831
0.40627	0.507099	0.331336
0.488587	0.514285	0.275443
0.442214	0.481259	0.292917
0.436787	0.5212	0.298809
0.409894	0.501788	0.334731
0.326088	0.593305	0.398036
0.464786	0.471977	0.294106
0.164784	0.562078	0.819626
0.398238	0.573477	0.327734
0.380946	0.567991	0.338444
0.337814	0.473359	0.393473
0.530181	0.516777	0.247359
0.584215	0.446732	0.21782
0.506403	0.467636	0.263456
0.522549	0.474741	0.249271
0.490856	0.474665	0.262905
0.580019	0.47765	0.229378
0.676186	0.56146	0.194103
0.5356	0.601611	0.248767
0.259231	0.471879	0.529153
0.266513	0.538989	0.488074
0.226464	0.545181	0.597316
0.281342	0.501096	0.487567
0.24768	0.530074	0.522893
0.280632	0.539153	0.450337
0.243889	0.552235	0.516445
0.301534	0.525873	0.441012
0.237785	0.515896	0.567298
0.222886	0.723739	0.592205
0.243516	0.543586	0.534712
0.265364	0.552173	0.498284
0.272366	0.509485	0.490997
0.183024	0.561246	0.693638
0.16529	0.604914	0.800065
0.225355	0.708514	0.595936
0.297893	0.517299	0.428646
0.290361	0.514366	0.432796
0.235894	0.585111	0.564475
0.291412	0.514063	0.43379
0.262261	0.604985	0.520793
0.246914	0.535986	0.5153
0.367527	0.574324	0.365898
0.424461	0.505108	0.308131
0.332206	0.65885	0.393337
0.314094	0.739997	0.42411
0.422071	0.439637	0.320348
0.269472	0.528443	0.481621
0.449115	0.480081	0.281404
0.563883	0.504305	0.238302
0.44677	0.611641	0.287552
0.392738	0.579862	0.34441
0.445472	0.489541	0.295169
0.32733	0.578795	0.404769
0.330878	0.516325	0.384668
0.405509	0.536502	0.328366
0.286104	0.567035	0.45181
0.31465	0.521471	0.40632
0.315861	0.563574	0.412358
0.460677	0.569668	0.279196
0.35228	0.698173	0.383518
0.293971	0.576452	0.444243
0.268063	0.569076	0.4953
0.363655	0.643461	0.354239
0.385459	0.528673	0.328569
0.507119	0.472413	0.270615
0.482845	0.458124	0.262436
0.489158	0.481072	0.27112
0.470292	0.565779	0.284628
0.513684	0.614857	0.259293
0.383419	0.545635	0.357173
0.388888	0.351774	0.329251
0.501305	0.633619	0.255034
0.417382	0.558369	0.327997
0.428253	0.530004	0.306021
0.519458	0.575927	0.252137
0.48015	0.448027	0.263802
0.36733	0.463971	0.349419
0.402358	0.472403	0.321982
0.464259	0.540416	0.280085
0.409257	0.659858	0.327229
0.458333	0.505178	0.294984
0.586281	0.603277	0.214898
0.567488	0.44844	0.231309
0.479418	0.559926	0.279533
0.458149	0.696184	0.283772
0.568788	0.494429	0.224435
0.361914	0.497682	0.365095
0.279487	0.545503	0.449694
0.45638	0.529812	0.296519

[truncated: 7 more sheets: Figure 4D-F, Figure 4G, Figure 5A, Figure 5C, Figure 5D, Figure 5 E-F, Figure 5G]
